# Supplementary material for: Genomic landscapes of ovarian clear cell carcinoma from latin countries reveal aberrations linked to survival and progression
Source: BMC Cancer. 2023 Jul 3;23:613. doi: 10.1186/s12885-023-11095-8 (PMC10316635; doi:10.1186/s12885-023-11095-8)
Supplement: Supplementary file 3 — Supplementary Material 2 [file 12885_2023_11095_MOESM2_ESM.xlsx]

## Sheet: primary-tumor
Sample	MAPD ≤ 0.3	ndSNPQC ≥ 26	Recentering (Chr)	% Aberr.Cells	TuScan Ploidy	Recentering polyploid -> 2N
Occ58	0.23316	39.8447	0	100	2	0
Occ14	0.235382	38.7621	0	100	2	0
Occ10	0.215125	35.9719	0	65	2	0
Occ17	0.252336	34.8622	0	NA	NA	0
Occ7	0.213681	32.9767	0	100	2	0
Occ13	0.201846	32.5937	0	100	2	0
Occ9	0.235488	31.6906	0	60	4	0.520127 (Chr X)
Occ18	0.238477	30.6818	0	75	2	0
Occ22	0.227142	30.3333	0	100	2	0
Occ28	0.234132	29.088	0	65	2	0
Occ15	0.236708	29.0161	0.135509 (5)	45	2	0
Occ11	0.244044	27.3912	0	100	2	0
Occ1	0.258611	26.4593	0	NA	NA	0
Occ8	0.238485	25.8555	0	60	2	0
Occ23	0.238763	25.8085	-0.08763 (9)	30	4	not re-centered sample was used for downstream analysis
Occ16	0.255678	23.8789	0	50	4	0.41434 (TuScan L2R Adj)
Occ24	0.230699	21.0344	0	65	2	0
Occ4	0.286592	18.5792	0	NA	NA	0
Occ30	0.292697	17.9347	0	NA	NA	0
Occ29	0.298466	17.116	0	NA	NA	0
Occ32	0.365409	12.8754	0	NA	NA	0
Occ12	0.372472	12.6362	0	NA	NA	0
Occ21	0.330002	10.6703	0	NA	NA	0
Occ53	0.46524	10.2134	0	NA	NA	0
Occ36	0.383009	8.79242	0	NA	NA	0.246243 (Chr 6)
Occ2	0.418687	8.23802	0	NA	NA	0

## Sheet: recurrence
Sample	MAPD ≤ 0.3	ndSNPQC ≥ 26	Recentering (Chr)	% Aberr.Cells	TuScan Ploidy	Recentering polyploid -> 2N
Occ53	0.315905	12.9614	0	NA	NA	0
