# Supplementary material for: Genomic landscapes of ovarian clear cell carcinoma from latin countries reveal aberrations linked to survival and progression
Source: BMC Cancer. 2023 Jul 3;23:613. doi: 10.1186/s12885-023-11095-8 (PMC10316635; doi:10.1186/s12885-023-11095-8)
Supplement: Supplementary file 5 — Supplementary Material 4 [file 12885_2023_11095_MOESM4_ESM.xlsx]

## Sheet: regions OCCC gain
Order	Chr_Start	Chromosome	Start	End	Frequency* - Gain	Frequency* - Loss	No of cases* - Gain	No of cases* - Loss	Genes	DGV
15	C8_St46896973	8	46896973	145715105	0.524081	0.0350854	13.6261	0.912222	SPIDR PRKDC MCM4 CEBPD UBE2V2 EFCAB1 SNAI2 PPDPFL SNTG1 PXDNL ST18 PCMTD1 ALKAL1 RB1CC1 ATP6V1H RGS20 NPBWR1 OPRK1 TCEA1 MRPL15 LYPLA1 XKR4 LYN SOX17 RP1 TMEM68 TGS1 RPS20 MOS PLAG1 CHCHD7 SDR16C5 FAM110B NSMAF PENK IMPAD1 UBXN2B CYP7A1 SDCBP TOX CA8 RAB2A CHD7 CLVS1 ASPH NKAIN3 YTHDF3 CYP7B1 GGH TTPA BHLHE22 MTFR1 PDE7A DNAJC5B ADHFE1 MYBL1 C8orf44-SGK3 SGK3 ARMC1 TRIM55 CRH RRS1 C8orf46 VCPIP1 …
40	C22_St24341389	22	24341389	24390318	0.483033	0.176463	12.5589	4.58803	GSTT1 LOC391322	dgv827e199 dgv8060n54 esv2763698 esv2421529 esv3647425 nsv514966 dgv8066n54
26	C20_St52104353	20	52104353	53070074	0.425208	0	11.0554	0	TSHZ2 ZNF217 BCAS1 CYP24A1 PFDN4
12	C3_St135486535	3	135486535	173079931	0.412428	0.0158336	10.7231	0.411672	STAG1 PPP2R3A IL20RB MSL2 PCCB SLC35G2 NCK1 DBR1 NME9 SOX14 CLDN18 DZIP1L A4GNT ARMC8 MRAS CEP70 ESYT3 PIK3CB FAIM MRPS22 NMNAT3 CLSTN2 SPSB4 FOXL2 FOXL2NB PRR23A PRR23B PRR23C COPB2 RBP2 RBP1 TRIM42 SLC25A36 PXYLP1 ZBTB38 RASA2 TFDP2 XRN1 ATR PLS1 RNF7 GRK7 ATP1B3 GK5 PCOLCE2 TRPC1 U2SURP SLC9A9 PAQR9 CHST2 C3orf58 PLOD2 PLSCR4 PLSCR2 PLSCR1 PLSCR5 ZIC4 ZIC1 AGTR1 CPB1 CPA3 CP HLTF GYG1 HPS3 TM4…
3	C3_St93517444	3	93517444	108030714	0.410852	0.000453345	10.6822	0.011787	PROS1 ARL13B STX19 DHFR2 NSUN3 EPHA6 ARL6 DCBLD2 CRYBG3 CPOX RIOX2 GABRR3 OR5AC2 OR5H1 OR5H14 OR5H15 OR5H6 OR5H2 OR5K4 OR5K3 OR5K1 OR5K2 CLDND1 GPR15 ST3GAL6 CMSS1 FILIP1L COL8A1 TBC1D23 LNP1 TMEM45A ADGRG7 NIT2 TOMM70 ABI3BP TFG SENP7 CEP97 IMPG2 TRMT10C PCNP ZBTB11 RPL24 NXPE3 NFKBIZ ZPLD1 ALCAM CBLB CCDC54 BBX CD47 IFT57 HHLA2
23	C20_St48704520	20	48704520	49185649	0.390383	0	10.15	0	TMEM189-UBE2V1 TMEM189 UBE2V1 SMIM25 CEBPB PTPN1
18	C17_St35813381	17	35813381	36249565	0.382288	0.153846	9.93949	4	TADA2A DUSP14 SYNRG DDX52 HNF1B
2	C1_St155239625	1	155239625	156147558	0.375773	0.0426656	9.77009	1.10931	ASH1L CLK2 HCN3 PKLR FDPS RUSC1 MSTO1 YY1AP1 DAP3 SYT11 GON4L RIT1 KHDC4 RXFP4 ARHGEF2 SSR2 UBQLN4 LAMTOR2 RAB25 MEX3A LMNA SEMA4A
21	C20_St46163212	20	46163212	46286406	0.360312	0	9.36812	0	NCOA3 SULF2
14	C3_St188521930	3	188521930	196870581	0.358811	0	9.32909	0	P3H2 FGF12 LPP TPRG1 TP63 IL1RAP GMNC OSTN CCDC50 MB21D2 ATP13A5 ATP13A4 OPA1 CLDN1 CLDN16 TMEM207 UTS2B PYDC2 HRASLS HES1 GP5 CPN2 LRRC15 ATP13A3 LSG1 XXYLT1 TMEM44 FAM43A ACAP2 UBXN7 APOD SLC51A RNF168 PAK2 SENP5 MELTF DLG1 PPP1R2 MUC20 MUC4 TNK2 TFRC ZDHHC19 PCYT1A TCTEX1D2 TM4SF19 SMCO1 WDR53 FBXO45 NRROS CEP19 PIGX NCBP2 PIGZ
13	C3_St173085056	3	173085056	188516159	0.358111	0	9.31089	0	NLGN1 NAALADL2 KCNMB2 TBL1XR1 ZMAT3 PIK3CA VPS8 MRPL47 CCDC39 YEATS2 ZNF639 USP13 PEX5L ATP11B LAMP3 MCF2L2 B3GNT5 KLHL6 KLHL24 AP2M1 PSMD2 LINC02054 EPHB3 C3orf70 EHHADH MAP3K13 SENP2 IGF2BP2 DGKG HRG RFC4 ST6GAL1 KCNMB3 MFN1 GNB4 ACTL6A NDUFB5 TTC14 FXR1 DNAJC19 SOX2 DCUN1D1 MCCC1 MAP6D1 PARL ABCC5 HTR3D HTR3C HTR3E EIF2B5 DVL3 ABCF3 VWA5B2 ALG3 EEF1AKMT4 EEF1AKMT4-ECE2 CAMK2N2 ECE2 EIF4G1 FAM1…
41	C22_St24394089	22	24394089	24667775	0.35748	0.0597502	9.29447	1.5535	CABIN1 SPECC1L SUSD2 GGT5
20	C20_St32738613	20	32738613	33273403	0.355665	0	9.2473	0	AHCY ASIP ITCH PIGU DYNLRB1 MAP1LC3A
1	C1_St155169253	1	155169253	155235493	0.346154	0.0384615	9	1	THBS3 MTX1 GBA FAM189B SCAMP3 CLK2
4	C3_St108058826	3	108058826	108423538	0.346154	0	9	0	MYH15 DZIP3 HHLA2 CIP2A
5	C3_St121838320	3	121838320	122211722	0.346154	0.0384615	9	1	KPNA1 CD86 CASR CSTA CCDC58 FAM162A WDR5B
6	C3_St122225455	3	122225455	123358278	0.346154	0.0384615	9	1	SEMA5B KPNA1 DTX3L PARP14 DIRC2 PDIA5 SEC22A ADCY5 MYLK PARP9 PARP15 HSPBAP1 HACD2
7	C3_St124437300	3	124437300	124732618	0.346154	0.0384615	9	1	KALRN ITGB5 MUC13 UMPS HEG1
8	C3_St124748227	3	124748227	125743671	0.346154	0.0384615	9	1	SLC12A8 ZNF148 SNX4 OSBPL11 ROPN1B HEG1 ALG1L SLC41A3
9	C3_St125755451	3	125755451	126568666	0.346154	0.0384615	9	1	ALDH1L1 UROC1 TXNRD3 CHCHD6 SLC41A3 KLF15 CFAP100 ZXDC CHST13 C3orf22 TXNRD3NB
10	C3_St128566325	3	128566325	129084581	0.346154	0.0384615	9	1	COPG1 KIAA1257 ISY1-RAB43 ACAD9 EFCC1 GP9 RAB43 ISY1 CNBP HMCES H1FX
11	C3_St129098560	3	129098560	129411571	0.346154	0.0384615	9	1	IFT122 TMCC1 EFCAB12 MBD4 RHO H1FOO PLXND1
16	C12_St56334186	12	56334186	56345808	0.346154	0.0384615	9	1	DGKA
17	C12_St56351003	12	56351003	56436917	0.346154	0.0384615	9	1	CDK2 PMEL RAB5B SUOX IKZF4 RPS26
19	C20_St32557843	20	32557843	32716435	0.346154	0	9	0	RALY EIF2S2
22	C20_St48383685	20	48383685	48409772	0.346154	0	9	0
24	C20_St49191905	20	49191905	49367076	0.346154	0	9	0	RIPOR3 PTPN1 PARD6B
25	C20_St51909467	20	51909467	52088801	0.346154	0	9	0	TSHZ2
27	C20_St53072718	20	53072718	53666966	0.346154	0	9	0	DOK5
28	C20_St53687120	20	53687120	53930476	0.346154	0	9	0
29	C20_St53953254	20	53953254	54175364	0.346154	0	9	0
30	C20_St54184404	20	54184404	54214545	0.346154	0	9	0
31	C20_St54231861	20	54231861	54797408	0.346154	0	9	0	CBLN4
32	C20_St54810825	20	54810825	55000949	0.346154	0	9	0	MC3R FAM210B AURKA CSTF1 CASS4
33	C20_St55968114	20	55968114	57829301	0.346154	0	9	0	RBM38 CTCFL PMEPA1 RAB22A VAPB NPEPL1 ZNF831 PCK1 ZBP1 C20orf85 ANKRD60 APCDD1L STX16 GNAS NELFCD CTSZ TUBB1 ATP5F1E PRELID3B
34	C20_St57833663	20	57833663	58105747	0.346154	0	9	0	ZNF831 EDN3
35	C20_St58118585	20	58118585	60541886	0.346154	0	9	0	PHACTR3 SYCP2 CDH4 FAM217B PPP1R3D CDH26 C20orf197
36	C20_St60561672	20	60561672	60658404	0.346154	0	9	0	TAF4
37	C20_St60680279	20	60680279	61671688	0.346154	0	9	0	OSBPL2 NTSR1 TCFL5 LSM14B PSMA7 SS18L1 MTG2 HRH3 ADRM1 LAMA5 RPS21 CABLES2 RBBP8NL GATA5 MIR1-1HG SLCO4A1 MRGBP OGFR COL9A3 DPH3P1 DIDO1 GID8 SLC17A9 BHLHE23
38	C20_St61673567	20	61673567	61970176	0.346154	0	9	0	YTHDF1 BIRC7 NKAIN4 ARFGAP1 COL20A1
39	C22_St22508433	22	22508433	22561610	0.346154	0.0384615	9	1		esv3647343 esv3647345
42	C22_St41153880	22	41153880	41272143	0.346154	0.115385	9	3	XPNPEP3 SLC25A17 ST13 DNAJB7

## Sheet: regions OCCC loss
Order	Chr_Start	Chromosome	Start	End	Frequency* - Gain	Frequency* - Loss	No of cases* - Gain	No of cases* - Loss	Genes	DGV
17	C13_St19084823	13	19084823	99579728	0.0183535	0.438659	0.477192	11.4051	TPTE2 TUBA3C MPHOSPH8 PSPC1 ZMYM5 ZMYM2 GJA3 GJB2 IFT88 GJB6 CRYL1 IL17D EEF1AKMT1 XPO4 ZDHHC20 LATS2 MICU2 SAP18 SKA3 MRPL57 FGF9 SGCG SACS ATP8A2 WASF3 TNFRSF19 MIPEP SPATA13 PARP4 RNF17 MTMR6 RNF6 CDK8 USP12 LNX2 PAN3 PCOTH C1QTNF9B C1QTNF9 ATP12A CENPJ PABPC3 AMER2 NUP58 SHISA2 GPR12 RPL21 RASL11A GTF3A MTIF3 POLR1D GSX1 PDX1 CDX2 URAD FLT3 FLT1 MTUS2 POMP SLC46A3 UBL3 SLC7A1 KATNAL1 HMGB1 US…
45	C19_St247232	19	247232	9675949	0.0365505	0.416441	0.950313	10.8275	RNF126 PLPP2 MIER2 THEG C2CD4C SHC2 ODF3L2 MADCAM1 TPGS1 CDC34 GZMM BSG HCN2 POLRMT FGF22 FSTL3 PRSS57 PALM ABCA7 KISS1R MISP PTBP1 PLPPR3 AZU1 PRTN3 ELANE CFD MED16 R3HDM4 ARID3A WDR18 GRIN3B TMEM259 CNN2 ARHGAP45 POLR2E GPX4 SBNO2 STK11 CBARP ATP5F1D MIDN CIRBP C19orf24 EFNA2 MUM1 NDUFS7 GAMT DAZAP1 RPS15 APC2 C19orf25 PCSK4 REEP6 ADAMTSL5 PLK5 REXO1 CSNK1G2 MEX3D MBD3 UQCR11 TCF3 ONECUT3 ATP8B…
44	C18_St49652036	18	49652036	70229904	0.0524745	0.390491	1.36434	10.1528	DCC MBD2 POLI STARD6 C18orf54 DYNAP RAB27B TCF4 CCDC68 WDR7 TXNL1 LOC100505549 ATP8B1 BOD1L2 ST8SIA3 ONECUT2 FECH NARS NEDD4L ALPK2 MALT1 LOC101927322 ZNF532 PIGN LMAN1 CCBE1 CDH20 RNF152 SEC11C GRP RAX CPLX4 PMAIP1 MC4R KIAA1468 TNFRSF11A PHLPP1 ZCCHC2 BCL2 VPS4B CDH7 KDSR SERPINB5 SERPINB12 SERPINB13 SERPINB4 SERPINB3 SERPINB11 SERPINB7 SERPINB2 SERPINB10 HMSD SERPINB8 CDH19 DSEL CCDC102B TMX3 …
18	C13_St100073666	13	100073666	110397663	0.0407839	0.382592	1.06038	9.94738	TM9SF2 CLYBL PCCA ZIC5 ZIC2 NALCN FGF14 GGACT TMTC4 ITGBL1 TPP2 METTL21C CCDC168 TEX30 KDELC1 BIVM BIVM-ERCC5 ERCC5 SLC10A2 FAM155A ARGLU1 MYO16 DAOA EFNB2 LIG4 ABHD13 TNFSF13B
7	C9_St68170422	9	68170422	75317874	0.0455374	0.368347	1.18397	9.57701	CBWD6 CBWD3 PGM5 FOXD4L6 ANKRD20A4 FOXD4L5 FOXD4L4 CBWD5 FOXD4L3 PTAR1 TRPM3 PIP5K1B FXN TJP2 FAM189A2 APBA1 C9orf135 MAMDC2 SMC5 KLF9 TMEM252 FAM122A PRKACG CEMIP2 C9orf85 GDA ZFAND5 ABHD17B C9orf57 TMC1
14	C9_St127512041	9	127512041	128245412	0.0769231	0.360793	2	9.38063	NR6A1 GOLGA1 SCAI OLFML2A WDR38 RPL35 ARPC5L PPP6C GAPVD1 RABEPK HSPA5 MAPKAP1
27	C15_St57178133	15	57178133	60269235	0.0452132	0.35992	1.17554	9.35792	CGNL1 TCF12 MYZAP GCOM1 ALDH1A2 AQP9 POLR2M LIPC ADAM10 MINDY2 RNF111 MYO1E SLTM CCNB2 LDHAL6B FAM81A GCNT3 GTF2A2 BNIP2
42	C17_St15554279	17	15554279	18280011	0.0563384	0.358646	1.4648	9.3248	TRIM16 ZNF286A TBC1D26 ADORA2B ZSWIM7 NCOR1 PIGL CENPV LRRC75A CCDC144A TTC19 UBB TRPV2 ZNF287 ZNF624 FAM106CP MPRIP COPS3 TNFRSF13B PLD6 FLCN TOM1L2 PEMT RAI1 GID4 ALKBH5 SMCR8 NT5M MED9 RASD1 SREBF1 DRC3 ATPAF2 DRG2 MYO15A LLGL1 FLII MIEF2 TOP3A SHMT1
15	C9_St128247989	9	128247989	139556312	0.0767939	0.357301	1.99664	9.28984	MAPKAP1 PBX3 MVB12B ZBTB34 RALGPS1 GARNL3 FAM129B STXBP1 LMX1B ZBTB43 ANGPTL2 SLC2A8 ZNF79 RPL12 LRSAM1 TRUB2 ST6GALNAC4 CIZ1 CFAP157 PTRH1 TTC16 TOR2A SH2D3C CDK9 FPGS ENG AK1 ST6GALNAC6 PIP5KL1 DPM2 FAM102A NAIF1 SLC25A25 PTGES2 LCN2 C9orf16 DNM1 GOLGA2 SWI5 COQ4 SLC27A4 URM1 CERCAM SPTAN1 PKN3 KYAT1 NUP188 CRAT ODF2 GLE1 WDR34 SET ZDHHC12 ZER1 TBC1D13 ENDOG SPOUT1 LRRC8A PHYHD1 DOLK SH3GLB2 MI…
10	C9_St90511242	9	90511242	113860776	0.0775606	0.354723	2.01657	9.22279	S1PR3 SHC3 SEMA4D SPATA31C1 CDK20 SPATA31C2 SPIN1 NXNL2 C9orf47 CKS2 SECISBP2 GADD45G SYK AUH ROR2 IARS CENPP OGN ECM2 DIRAS2 NFIL3 SPTLC1 NOL8 OMD ASPN IPPK WNK2 PTPDC1 BICD2 ZNF484 FGD3 SUSD3 CARD19 NINJ1 C9orf129 FAM120AOS FAM120A PHF2 BARX1 ZNF169 NUTM2F MFSD14B FBP1 FBP2 C9orf3 ZNF782 FANCC ERCC6L2 SLC35D2 HABP4 CDC14B CCDC180 TMOD1 NCBP1 PTCH1 HSD17B3 ZNF367 AAED1 ZNF510 NUTM2G CTSV TDRD7 T…
46	C19_St9680703	19	9680703	10109179	0.0139131	0.35359	0.361741	9.19335	ZNF121 ZNF561 ZNF562 ZNF846 FBXL12 UBL5 PIN1 OLFM2 COL5A3
26	C15_St46936360	15	46936360	49354382	0.0384615	0.351722	1	9.14476	SEMA6D SECISBP2L DUT FBN1 SHC4 SLC24A5 MYEF2 CTXN2 SLC12A1 CEP152 EID1
43	C18_St46750424	18	46750424	49627851	0.0768825	0.349783	1.99894	9.09435	MAPK4 DYM ACAA2 MYO5B ELAC1 C18orf32 RPL17-C18orf32 RPL17 LIPG CFAP53 MBD1 CXXC1 SKA1 MRO ME2 SMAD4 MEX3C
40	C17_St7563070	17	7563070	15249734	0.0426635	0.34792	1.10925	9.04591	WRAP53 DNAH2 TP53 EFNB3 KDM6B TMEM88 NAA38 CYB5D1 CHD3 KCNAB3 TRAPPC1 CNTROB GUCY2D ALOX15B ALOX12B ALOXE3 HES7 PER1 VAMP2 TMEM107 BORCS6 AURKB CTC1 PFAS SLC25A35 RANGRF ARHGEF15 ODF4 MYH10 STX8 NTN1 USP43 GAS7 MYH13 MYH4 TMEM220 KRBA2 RPL26 RNF222 NDEL1 CCDC42 SPDYE4 MFSD6L PIK3R6 PIK3R5 CFAP52 DHRS7C GSG1L2 GLP2R RCVRN MYH8 MYH1 MYH2 MYH3 SCO1 ADPRM PIRT SHISA6 DNAH9 MYOCD MAP2K4 ARHGAP44 HS3ST…
1	C4_St25881206	4	25881206	26172899	0.0384615	0.346154	1	9	SMIM20
2	C4_St26190537	4	26190537	29318247	0.0425891	0.346154	1.10732	9	RBPJ TBC1D19 STIM2 CCKAR
3	C4_St29329629	4	29329629	35532752	0.0541667	0.346154	1.40833	9	PCDH7
4	C4_St36603314	4	36603314	39498493	0.0384615	0.346154	1	9	NWD2 C4orf19 RELL1 TBC1D1 KLF3 FAM114A1 KLHL5 WDR19 RFC1 KLB PGM2 PTTG2 TLR10 TLR1 TLR6 TMEM156 RPL9 LIAS
5	C4_St41739561	4	41739561	45338240	0.0118164	0.346154	0.307226	9	TMEM33 SLC30A9 ATP8A1 PHOX2B DCAF4L1 BEND4 SHISA3 GRXCR1 KCTD8 GUF1 YIPF7 GNPDA2
6	C4_St45362521	4	45362521	47845920	0	0.346154	0	9	GABRB1 GABRA2 COX7B2 GABRA4 ATP10D CORIN GABRG1 COMMD8
8	C9_St86363839	9	86363839	86719547	0.0384615	0.346154	1	9	GKAP1 KIF27 C9orf64 HNRNPK RMI1
9	C9_St87200557	9	87200557	89979884	0.0745549	0.346154	1.93843	9	NTRK2 AGTPBP1 NAA35 C9orf153 GOLM1 ISCA1 ZCCHC6 GAS1 C9orf170
11	C9_St113880965	9	113880965	114170130	0.0769231	0.346154	2	9	ECPAS OR2K2
12	C9_St114174416	9	114174416	116555771	0.0793913	0.346154	2.06417	9	ZNF483 KIAA1958 ECPAS DNAJC25-GNG10 GNG10 UGCG SUSD1 PTBP3 HSDL2 INIP SNX30 PTGR1 DNAJC25 C9orf84 SLC46A2 ZNF883 ZFP37 SLC31A1 BSPRY RGS3 SLC31A2 FKBP15 CDC26 PRPF4 RNF183 WDR31 HDHD3 ALAD POLE3 C9orf43
13	C9_St127428236	9	127428236	127494229	0.0769231	0.346154	2	9	NR6A1
16	C9_St139583156	9	139583156	140143668	0.0924192	0.346154	2.4029	9	RABL6 FAM69B LCN10 LCN6 LCN8 LCN15 TMEM141 CCDC183 AJM1 PHPT1 MAMDC4 EDF1 TRAF2 FBXW5 C8G LCN12 PTGDS LCNL1 MAN1B1 PAXX CLIC3 ABCA2 C9orf139 FUT7 NPDC1 ENTPD2 SAPCD2 UAP1L1 DPP7 GRIN1 LRRC26 TMEM210 ANAPC2 SSNA1 TPRN TMEM203 NDOR1 RNF208 CYSRT1 RNF224 SLC34A3 TUBB4B FAM166A
19	C13_St110774272	13	110774272	110899323	0.0384615	0.346154	1	9	COL4A1
20	C13_St110909920	13	110909920	111082058	0.0384615	0.346154	1	9	COL4A2 COL4A1
21	C15_St33288925	15	33288925	34305731	0.0769231	0.346154	2	9	FMN1 RYR3 AVEN CHRM5
22	C15_St38157363	15	38157363	38640867	0.0769231	0.346154	2	9	TMCO5A SPRED1
23	C15_St42816440	15	42816440	42928208	0.0769231	0.346154	2	9	STARD9 HAUS2 SNAP23 LRRC57
24	C15_St42942382	15	42942382	46325986	0.0402265	0.346154	1.04589	9	STARD9 TTBK2 CDAN1 PDIA3 UBR1 TP53BP1 STRC FRMD5 CASC4 SORD SHF TMEM62 CCNDBP1 EPB42 TGM5 TGM7 LCMT2 ADAL ZSCAN29 TUBGCP4 MAP1A PPIP5K1 CKMT1B CATSPER2 CKMT1A ELL3 SERF2 SERINC4 HYPK MFAP1 WDR76 CTDSPL2 EIF3J SPG11 PATL2 B2M TRIM69 TERB2 DUOX2 DUOXA2 DUOXA1 DUOX1 SLC28A2 GATM SPATA5L1 C15orf48 SLC30A4 BLOC1S6 SQOR
25	C15_St46328371	15	46328371	46611373	0.0384615	0.346154	1	9
28	C15_St64090859	15	64090859	64428657	0.0161967	0.346154	0.421115	9	HERC1 DAPK2 FAM96A SNX1
29	C15_St64973612	15	64973612	66576230	0	0.346154	0	9	DENND4A ZNF609 PLEKHO2 SPG21 IGDCC3 DPP8 SLC24A1 MEGF11 OAZ2 RBPMS2 PIF1 ANKDD1A MTFMT SLC51B RASL12 KBTBD13 UBAP1L PDCD7 CLPX CILP PARP16 IGDCC4 HACD3 INTS14 RAB11A
30	C15_St67145741	15	67145741	68401582	0.0216498	0.346154	0.562894	9	SMAD3 AAGAB IQCH MAP2K5 C15orf61 PIAS1 SKOR1
31	C15_St77133323	15	77133323	77617909	0	0.346154	0	9	PEAK1 SCAPER RCN2 PSTPIP1 TSPAN3
32	C17_St2322777	17	2322777	2535320	0.0384615	0.346154	1	9	METTL16 PAFAH1B1
33	C17_St2554289	17	2554289	2793532	0.0384615	0.346154	1	9	RAP1GAP2 PAFAH1B1 CLUH
34	C17_St2804859	17	2804859	3101691	0.0384615	0.346154	1	9	RAP1GAP2 OR1D5 OR1D2 OR1G1 OR1A2
35	C17_St3119768	17	3119768	4328959	0.0384615	0.346154	1	9	UBE2G1 SPATA22 SHPK ITGAE P2RX1 ZZEF1 OR1A1 OR3A2 OR3A1 OR1E1 OR3A3 OR1E2 ASPA TRPV3 TRPV1 CTNS TAX1BP3 EMC6 P2RX5 HASPIN NCBP3 CAMKK1 ATP2A3 CYB5D2 ANKFY1
36	C17_St5033706	17	5033706	5276643	0.0384615	0.346154	1	9	RABEP1 USP6 ZNF594 SCIMP
37	C17_St5280441	17	5280441	7172631	0.0489723	0.346154	1.27328	9	RABEP1 PITPNM3 MED31 NUP88 RPAIN C1QBP DHX33 DERL2 MIS12 LOC728392 NLRP1 WSCD1 AIPL1 PIMREG KIAA0753 TXNDC17 C17orf100 SLC13A5 FBXO39 SLC16A11 ASGR1 XAF1 TEKT1 ALOX12 RNASEK C17orf49 BCL6B SLC16A13 CLEC10A ASGR2 DLG4 ACADVL DVL2 PHF23 GABARAP CTDNEP1 ELP5 CLDN7
38	C17_St7209387	17	7209387	7535345	0.0541898	0.346154	1.40894	9	TMEM102 EIF5A GPS2 NEURL4 ACAP1 KCTD11 TMEM95 TNK1 PLSCR3 TMEM256 NLGN2 SPEM1 SPEM2 FGF11 CHRNB1 SENP3 ZBTB4 SLC35G6 POLR2A TNFSF12 TNFSF12-TNFSF13 TNFSF13 EIF4A1 CD68 LOC100996842 MPDU1 SOX15 FXR2 SHBG SAT2
39	C17_St7536528	17	7536528	7561459	0.00866993	0.346154	0.225418	9	SHBG ATP1B2
41	C17_St15272074	17	15272074	15552588	0.0769231	0.346154	2	9	TVP23C-CDRT4 TVP23C CDRT4 CDRT1 TRIM16

## Sheet: genes OCCC all
Order	Gene	Chromosome	Start	End	Frequency - Gain	Frequency - Loss	No of cases - Gain	No of cases - Loss	DGV
283	NCALD	8	102698769	102803439	0.615385	0.0384615	16	1
286	CSMD3	8	113235156	114449242	0.615385	0.0384615	16	1
371	UBR5	8	103264500	103424917	0.615385	0.0384615	16	1
397	WASHC5	8	126036501	126104061	0.615385	0.0384615	16	1
398	NSMCE2	8	126104082	126379367	0.615385	0.0384615	16	1
532	RRM2B	8	103216728	103251059	0.615385	0.0384615	16	1
533	ODF1	8	103563847	103573245	0.615385	0.0384615	16	1
534	KLF10	8	103661004	103666192	0.615385	0.0384615	16	1
574	SQLE	8	126010719	126034525	0.615385	0.0384615	16	1
575	TRIB1	8	126442562	126450647	0.615385	0.0384615	16	1
277	IL7	8	79645006	79717758	0.576923	0.0384615	15	1
336	MRPS28	8	80831094	80942506	0.576923	0.0384615	15	1
337	TPD52	8	80947102	81083894	0.576923	0.0384615	15	1
338	ZNF704	8	81540685	81787016	0.576923	0.0384615	15	1
370	GRHL2	8	102504666	102681954	0.576923	0.0384615	15	1	esv2761235
376	ZFPM2	8	106331146	106816767	0.576923	0.0384615	15	1
377	OXR1	8	107282405	107764922	0.576923	0.0384615	15	1
381	TRPS1	8	116420723	116680239	0.576923	0.0384615	15	1
475	ZC2HC1A	8	79578281	79632000	0.576923	0.0384615	15	1
477	HEY1	8	80676244	80678710	0.576923	0.0384615	15	1
478	ZBTB10	8	81397853	81438500	0.576923	0.0384615	15	1
535	AZIN1	8	103838529	103876428	0.576923	0.0384615	15	1
573	ZNF572	8	125985538	125991631	0.576923	0.0384615	15	1
578	MYC	8	128748314	128753680	0.576923	0.0384615	15	1
265	SLC26A7	8	92221721	92410383	0.538462	0.0384615	14	1
266	VPS13B	8	100025493	100889814	0.538462	0.0384615	14	1
267	RSPO2	8	108911543	109094167	0.538462	0.0384615	14	1
270	PXDNL	8	52232136	52722005	0.538462	0	14	0
275	STAU2	8	74332603	74659162	0.538462	0	14	0
276	ZFHX4	8	77593514	77779521	0.538462	0.0384615	14	1
278	CNBD1	8	87878675	88394955	0.538462	0.0384615	14	1
279	MMP16	8	89049459	89339717	0.538462	0.0384615	14	1
280	RAD54B	8	95384187	95449180	0.538462	0.0384615	14	1
281	SDC2	8	97505881	97624037	0.538462	0.0384615	14	1
282	STK3	8	99466858	99837899	0.538462	0.0384615	14	1
284	RIMS2	8	104512975	105266656	0.538462	0.0384615	14	1
285	TRHR	8	110099652	110131813	0.538462	0.0384615	14	1
287	SAMD12	8	119201693	119634184	0.538462	0.0384615	14	1
288	ENPP2	8	120569316	120651106	0.538462	0.0384615	14	1
289	SNTB1	8	121547984	121824309	0.538462	0.0384615	14	1
298	ST18	8	53023391	53322439	0.538462	0	14	0
330	KCNB2	8	73449625	73850584	0.538462	0	14	0
331	TERF1	8	73921096	73959987	0.538462	0	14	0
332	UBE2W	8	74692331	74791145	0.538462	0.0384615	14	1
333	PI15	8	75736771	75767279	0.538462	0.0384615	14	1
334	HNF4G	8	76319904	76479078	0.538462	0.0384615	14	1
335	PKIA	8	79428335	79517502	0.538462	0.0384615	14	1
339	PAG1	8	81880044	82024303	0.538462	0.0384615	14	1
340	FABP12	8	82437215	82446047	0.538462	0.0384615	14	1
341	IMPA1	8	82569150	82598589	0.538462	0.0384615	14	1
342	RALYL	8	85095452	85834079	0.538462	0.0384615	14	1
343	E2F5	8	86089618	86126753	0.538462	0.0384615	14	1
344	CA1	8	86240457	86253943	0.538462	0.0384615	14	1
345	CA2	8	86376130	86393721	0.538462	0.0384615	14	1
346	ATP6V0D2	8	87111138	87166454	0.538462	0.0384615	14	1
347	WWP1	8	87354993	87480181	0.538462	0.0384615	14	1
348	CPNE3	8	87526655	87573726	0.538462	0.0384615	14	1
349	CNGB3	8	87586162	87755903	0.538462	0.0384615	14	1
350	NBN	8	90945563	90996899	0.538462	0.0384615	14	1
351	CALB1	8	91070835	91095109	0.538462	0.0384615	14	1
352	NECAB1	8	91803920	91971630	0.538462	0.0384615	14	1
353	PIP4P2	8	92006498	92053203	0.538462	0.0384615	14	1
354	LRRC69	8	92114846	92231464	0.538462	0.0384615	14	1
355	RUNX1T1	8	92967194	93075191	0.538462	0.0384615	14	1
356	CDH17	8	95139393	95220815	0.538462	0.0384615	14	1
357	VIRMA	8	95500004	95565746	0.538462	0.0384615	14	1
358	ESRP1	8	95653363	95719694	0.538462	0.0384615	14	1
359	TP53INP1	8	95938199	95961615	0.538462	0.0384615	14	1
360	MTERF3	8	97251625	97273841	0.538462	0.0384615	14	1
361	CPQ	8	97657454	98155731	0.538462	0.0384615	14	1
362	MTDH	8	98656406	98742488	0.538462	0.0384615	14	1
363	LAPTM4B	8	98787808	98864830	0.538462	0.0384615	14	1
364	MATN2	8	98881248	99048948	0.538462	0.0384615	14	1
365	ERICH5	8	99076749	99105838	0.538462	0.0384615	14	1
366	NIPAL2	8	99202053	99306621	0.538462	0.0384615	14	1
367	RGS22	8	100973163	101117854	0.538462	0.0384615	14	1
368	SPAG1	8	101170262	101254132	0.538462	0.0384615	14	1
369	RNF19A	8	101269286	101322394	0.538462	0.0384615	14	1
372	ATP6V1C1	8	104033247	104085285	0.538462	0.0384615	14	1
373	BAALC	8	104152920	104242533	0.538462	0.0384615	14	1
374	FZD6	8	104310660	104345094	0.538462	0.0384615	14	1
375	LRP12	8	105501458	105601252	0.538462	0.0384615	14	1
378	ANGPT1	8	108261709	108348743	0.538462	0.0384615	14	1
379	PKHD1L1	8	110374705	110543500	0.538462	0.0384615	14	1
380	SYBU	8	110586404	110704020	0.538462	0.0384615	14	1
382	EIF3H	8	117657054	117768062	0.538462	0.0384615	14	1
383	SLC30A8	8	117962511	118188953	0.538462	0.0384615	14	1
384	EXT1	8	118811601	119124058	0.538462	0.0384615	14	1
385	COLEC10	8	119964405	120120694	0.538462	0.0384615	14	1
386	DSCC1	8	120846180	120868170	0.538462	0.0384615	14	1
387	DEPTOR	8	120885894	121063157	0.538462	0.0384615	14	1
388	COL14A1	8	121137346	121385814	0.538462	0.0384615	14	1
389	MTBP	8	121457637	121535875	0.538462	0.0384615	14	1
390	ZHX2	8	123793900	123986755	0.538462	0.0384615	14	1
391	TBC1D31	8	124084858	124164393	0.538462	0.0384615	14	1
392	ZHX1-C8orf76	8	124238428	124286727	0.538462	0.0384615	14	1
393	ATAD2	8	124332089	124408705	0.538462	0.0384615	14	1
394	FBXO32	8	124510126	124544383	0.538462	0.0384615	14	1
395	FER1L6	8	124864226	125132302	0.538462	0.0384615	14	1
396	MTSS1	8	125563010	125740748	0.538462	0.0384615	14	1
426	PCMTD1	8	52730134	52811746	0.538462	0	14	0
464	SBSPON	8	73976777	74005507	0.538462	0	14	0
465	C8orf89	8	74153658	74171737	0.538462	0	14	0
466	RPL7	8	74202873	74205869	0.538462	0	14	0
467	RDH10	8	74206836	74237520	0.538462	0	14	0
468	ELOC	8	74857372	74884143	0.538462	0.0384615	14	1
469	TMEM70	8	74888376	74895018	0.538462	0.0384615	14	1
470	LY96	8	74903563	74941314	0.538462	0.0384615	14	1
471	JPH1	8	75146934	75233596	0.538462	0.0384615	14	1
472	GDAP1	8	75262617	75279345	0.538462	0.0384615	14	1
473	CRISPLD1	8	75896707	75946793	0.538462	0.0384615	14	1
474	PEX2	8	77892493	77912524	0.538462	0.0384615	14	1
476	STMN2	8	80523048	80578410	0.538462	0.0384615	14	1
479	FABP5	8	82192717	82197012	0.538462	0.0384615	14	1
480	PMP2	8	82352560	82359719	0.538462	0.0384615	14	1
481	FABP9	8	82370617	82373758	0.538462	0.0384615	14	1
482	FABP4	8	82390731	82395473	0.538462	0.0384615	14	1
483	SLC10A5	8	82605890	82607207	0.538462	0.0384615	14	1
484	ZFAND1	8	82613565	82633539	0.538462	0.0384615	14	1
485	CHMP4C	8	82644687	82671750	0.538462	0.0384615	14	1
486	SNX16	8	82711817	82754521	0.538462	0.0384615	14	1
487	LRRCC1	8	86019322	86058315	0.538462	0.0384615	14	1
488	C8orf59	8	86126287	86132651	0.538462	0.0384615	14	1
489	CA13	8	86157715	86196302	0.538462	0.0384615	14	1
490	CA3	8	86351055	86361269	0.538462	0.0384615	14	1
491	PSKH2	8	87059337	87081926	0.538462	0.0384615	14	1
492	SLC7A13	8	87226287	87242604	0.538462	0.0384615	14	1
493	RMDN1	8	87484577	87521009	0.538462	0.0384615	14	1
494	DCAF4L2	8	88882970	88886296	0.538462	0.0384615	14	1
495	RIPK2	8	90769974	90803292	0.538462	0.0384615	14	1
496	OSGIN2	8	90914095	90940096	0.538462	0.0384615	14	1
497	DECR1	8	91013579	91064227	0.538462	0.0384615	14	1
498	TMEM64	8	91634222	91658133	0.538462	0.0384615	14	1
499	C8orf88	8	91970705	91997485	0.538462	0.0384615	14	1
500	OTUD6B	8	92082423	92099323	0.538462	0.0384615	14	1
501	TRIQK	8	93895757	93977817	0.538462	0.0384615	14	1
502	C8orf87	8	94146323	94179079	0.538462	0.0384615	14	1
503	FAM92A	8	94712734	94741478	0.538462	0.0384615	14	1
504	RBM12B	8	94743727	94753224	0.538462	0.0384615	14	1
505	TMEM67	8	94767071	94830347	0.538462	0.0384615	14	1
506	PDP1	8	94929082	94938296	0.538462	0.0384615	14	1
507	GEM	8	95261480	95274547	0.538462	0.0384615	14	1
508	FSBP	8	95439939	95449180	0.538462	0.0384615	14	1
509	DPY19L4	8	95732102	95806076	0.538462	0.0384615	14	1
510	INTS8	8	95835517	95892721	0.538462	0.0384615	14	1
511	CCNE2	8	95892451	95907482	0.538462	0.0384615	14	1
512	NDUFAF6	8	96037202	96070944	0.538462	0.0384615	14	1
513	PLEKHF2	8	96145948	96168913	0.538462	0.0384615	14	1
514	C8orf37	8	96257140	96281462	0.538462	0.0384615	14	1
515	GDF6	8	97154560	97173020	0.538462	0.0384615	14	1
516	UQCRB	8	97238903	97247862	0.538462	0.0384615	14	1
517	PTDSS1	8	97274113	97346780	0.538462	0.0384615	14	1
518	TSPYL5	8	98285713	98290176	0.538462	0.0384615	14	1
519	RPL30	8	99053937	99057818	0.538462	0.0384615	14	1
520	RIDA	8	99114566	99129418	0.538462	0.0384615	14	1
521	POP1	8	99129520	99172069	0.538462	0.0384615	14	1
522	KCNS2	8	99439249	99443025	0.538462	0.0384615	14	1
523	OSR2	8	99956630	99964332	0.538462	0.0384615	14	1
524	COX6C	8	100890222	100906242	0.538462	0.0384615	14	1
525	FBXO43	8	101145587	101158099	0.538462	0.0384615	14	1
526	POLR2K	8	101162838	101166230	0.538462	0.0384615	14	1
527	ANKRD46	8	101521979	101572014	0.538462	0.0384615	14	1
528	SNX31	8	101585109	101661893	0.538462	0.0384615	14	1
529	PABPC1	8	101715143	101734315	0.538462	0.0384615	14	1
530	YWHAZ	8	101930803	101962799	0.538462	0.0384615	14	1
531	ZNF706	8	102209265	102217960	0.538462	0.0384615	14	1
536	CTHRC1	8	104383742	104395233	0.538462	0.0384615	14	1
537	SLC25A32	8	104410865	104427563	0.538462	0.0384615	14	1
538	DCAF13	8	104426941	104455681	0.538462	0.0384615	14	1
539	DCSTAMP	8	105352023	105368917	0.538462	0.0384615	14	1
540	DPYS	8	105391651	105479277	0.538462	0.0384615	14	1
541	ABRA	8	107771710	107782472	0.538462	0.0384615	14	1
542	EIF3E	8	109213971	109260959	0.538462	0.0384615	14	1
543	EMC2	8	109455811	109483392	0.538462	0.0384615	14	1
544	TMEM74	8	109791204	109799844	0.538462	0.0384615	14	1
545	NUDCD1	8	110253147	110342162	0.538462	0.0384615	14	1
546	ENY2	8	110346551	110358189	0.538462	0.0384615	14	1
547	EBAG9	8	110551928	110578225	0.538462	0.0384615	14	1
548	LOC100132813	8	110656343	110660313	0.538462	0.0384615	14	1
549	KCNV1	8	110975873	110988076	0.538462	0.0384615	14	1
550	UTP23	8	117778741	117786923	0.538462	0.0384615	14	1
551	RAD21	8	117858172	117887105	0.538462	0.0384615	14	1
552	AARD	8	117950463	117956239	0.538462	0.0384615	14	1
553	MED30	8	118532951	118552501	0.538462	0.0384615	14	1
554	TNFRSF11B	8	119935795	119964383	0.538462	0.0384615	14	1
555	MAL2	8	120220609	120257913	0.538462	0.0384615	14	1
556	NOV	8	120428551	120436678	0.538462	0.0384615	14	1
557	TAF2	8	120743013	120845074	0.538462	0.0384615	14	1
558	MRPL13	8	121408082	121457647	0.538462	0.0384615	14	1
559	HAS2	8	122625270	122653630	0.538462	0.0384615	14	1
560	DERL1	8	124025403	124054663	0.538462	0.0384615	14	1
561	FAM83A	8	124191286	124222319	0.538462	0.0384615	14	1
562	C8orf76	8	124232195	124253638	0.538462	0.0384615	14	1
563	ZHX1	8	124260689	124286727	0.538462	0.0384615	14	1
564	WDYHV1	8	124428964	124454480	0.538462	0.0384615	14	1
565	KLHL38	8	124657914	124665190	0.538462	0.0384615	14	1
566	ANXA13	8	124693033	124749666	0.538462	0.0384615	14	1
567	FAM91A1	8	124780678	124822901	0.538462	0.0384615	14	1
568	TMEM65	8	125323158	125384940	0.538462	0.0384615	14	1
569	TRMT12	8	125463047	125465267	0.538462	0.0384615	14	1
570	RNF139	8	125487007	125500859	0.538462	0.0384615	14	1
571	TATDN1	8	125500734	125551329	0.538462	0.0384615	14	1
572	NDUFB9	8	125551342	125562227	0.538462	0.0384615	14	1
576	FAM84B	8	127564682	127570711	0.538462	0.0384615	14	1
577	POU5F1B	8	128427856	128429455	0.538462	0.0384615	14	1
34	MECOM	3	168801286	169381563	0.5	0	13	0
52	ALCAM	3	105085556	105244231	0.5	0	13	0
53	CBLB	3	105374304	105586435	0.5	0	13	0
264	WISP1	8	134203281	134243933	0.5	0.0384615	13	1
269	SNTG1	8	50822285	51621743	0.5	0	13	0
271	ALKAL1	8	53446596	53478021	0.5	0	13	0
272	TOX	8	59717976	60031767	0.5	0.0384615	13	1
273	ARFGEF1	8	68109883	68255912	0.5	0.0384615	13	1
274	NCOA2	8	71021996	71315490	0.5	0	13	0
290	ASAP1	8	131064349	131455906	0.5	0.0384615	13	1
291	KCNQ3	8	133133104	133459509	0.5	0.0384615	13	1
292	FAM135B	8	139142265	139509065	0.5	0.0769231	13	2
293	AGO2	8	141541263	141645646	0.5	0.0769231	13	2
294	LRRC24	8	145747760	145752416	0.5	0.0769231	13	2
295	C8orf82	8	145751602	145754458	0.5	0.0769231	13	2
299	RB1CC1	8	53535017	53627026	0.5	0	13	0
300	ATP6V1H	8	54628102	54755602	0.5	0	13	0
301	RGS20	8	54764367	54871864	0.5	0	13	0
302	TCEA1	8	54879113	54935016	0.5	0	13	0
303	MRPL15	8	55047780	55061074	0.5	0	13	0
304	XKR4	8	56015016	56438714	0.5	0	13	0
305	LYN	8	56792385	56925006	0.5	0	13	0
306	FAM110B	8	58907112	59062277	0.5	0	13	0
307	NSMAF	8	59496062	59571966	0.5	0	13	0
308	RAB2A	8	61429468	61536203	0.5	0	13	0
309	CHD7	8	61591323	61780587	0.5	0	13	0
310	CLVS1	8	62200524	62414204	0.5	0	13	0
311	ASPH	8	62413114	62627199	0.5	0	13	0
312	NKAIN3	8	63161500	63879031	0.5	0.0384615	13	1
313	YTHDF3	8	64081111	64125346	0.5	0.0384615	13	1
314	CYP7B1	8	65499149	65711348	0.5	0.0384615	13	1
315	MTFR1	8	66556887	66620573	0.5	0.0384615	13	1
316	PDE7A	8	66626568	66753969	0.5	0.0384615	13	1
317	DNAJC5B	8	66933790	67012755	0.5	0.0384615	13	1
318	ADHFE1	8	67344717	67381044	0.5	0.0384615	13	1
319	MYBL1	8	67474409	67525484	0.5	0.0384615	13	1
320	C8orf44-SGK3	8	67579786	67774257	0.5	0.0384615	13	1
321	SGK3	8	67624652	67774257	0.5	0.0384615	13	1
322	CSPP1	8	67976602	68108849	0.5	0.0384615	13	1
323	CPA6	8	68334404	68658620	0.5	0.0384615	13	1
324	PREX2	8	68864349	69018242	0.5	0.0384615	13	1
325	C8orf34	8	69242956	69448062	0.5	0	13	0
326	SULF1	8	70378858	70573147	0.5	0	13	0
327	SLCO5A1	8	70584567	70745404	0.5	0	13	0
328	LACTB2	8	71549500	71581447	0.5	0	13	0
329	EYA1	8	72109667	72268746	0.5	0	13	0
399	FAM49B	8	130851838	130952118	0.5	0.0384615	13	1
400	ADCY8	8	131792546	132052835	0.5	0.0384615	13	1
401	OC90	8	133036466	133071627	0.5	0.0384615	13	1
402	PHF20L1	8	133787603	133825439	0.5	0.0384615	13	1
403	TG	8	133879204	134147143	0.5	0.0384615	13	1
404	SLA	8	134048972	134115310	0.5	0.0384615	13	1
405	ST3GAL1	8	134467090	134584183	0.5	0.0384615	13	1
406	ZFAT	8	135490030	135708801	0.5	0.0384615	13	1
407	KHDRBS3	8	136469707	136659853	0.5	0.0384615	13	1
408	COL22A1	8	139600477	139926249	0.5	0.0769231	13	2
409	KCNK9	8	140629363	140715299	0.5	0.0769231	13	2
410	TRAPPC9	8	140739967	141467861	0.5	0.0769231	13	2
411	PTK2	8	141668480	142011412	0.5	0.0769231	13	2
412	MROH5	8	142443928	142517330	0.5	0.0769231	13	2
413	TSNARE1	8	143293440	143484610	0.5	0.0769231	13	2
414	GML	8	143916216	143928262	0.5	0.0769231	13	2
415	TOP1MT	8	144391493	144442147	0.5	0.0769231	13	2
416	ZC3H3	8	144519824	144623620	0.5	0.0769231	13	2
417	SPATC1	8	145086581	145102015	0.5	0.0769231	13	2	nsv51580942
418	MROH1	8	145202918	145316843	0.5	0.0769231	13	2	nsv51580930
419	CPSF1	8	145618445	145634733	0.5	0.0769231	13	2	nsv5158093
420	ARHGAP39	8	145754562	145911197	0.5	0.0769231	13	2
427	NPBWR1	8	53852467	53853454	0.5	0	13	0
428	OPRK1	8	54138275	54164257	0.5	0	13	0
429	LYPLA1	8	54958926	55014114	0.5	0	13	0
430	SOX17	8	55370494	55373456	0.5	0	13	0
431	RP1	8	55528626	55543394	0.5	0	13	0
432	TMEM68	8	56651302	56676539	0.5	0	13	0
433	TGS1	8	56685790	56739004	0.5	0	13	0
434	RPS20	8	56980738	56987140	0.5	0	13	0
435	MOS	8	57025500	57026541	0.5	0	13	0
436	PLAG1	8	57073467	57123859	0.5	0	13	0
437	CHCHD7	8	57124196	57131357	0.5	0	13	0
438	SDR16C5	8	57212206	57233335	0.5	0	13	0
439	PENK	8	57353512	57359293	0.5	0	13	0
440	IMPAD1	8	57870487	57906430	0.5	0	13	0
441	UBXN2B	8	59323822	59347665	0.5	0	13	0
442	CYP7A1	8	59402736	59412720	0.5	0	13	0
443	SDCBP	8	59465482	59495419	0.5	0	13	0
444	CA8	8	61097978	61193982	0.5	0	13	0
445	GGH	8	63927637	63951610	0.5	0.0384615	13	1
446	TTPA	8	63972046	63998612	0.5	0.0384615	13	1
447	BHLHE22	8	65492794	65496191	0.5	0.0384615	13	1
448	ARMC1	8	66514690	66546452	0.5	0.0384615	13	1
449	TRIM55	8	67039277	67087720	0.5	0.0384615	13	1
450	CRH	8	67088611	67090880	0.5	0.0384615	13	1
451	RRS1	8	67341262	67342968	0.5	0.0384615	13	1
452	C8orf46	8	67405490	67430759	0.5	0.0384615	13	1
453	VCPIP1	8	67542487	67579452	0.5	0.0384615	13	1
454	C8orf44	8	67579786	67593384	0.5	0.0384615	13	1
455	MCMDC2	8	67782983	67814016	0.5	0.0384615	13	1
456	TCF24	8	67858735	67874825	0.5	0.0384615	13	1
457	PPP1R42	8	67900365	67940786	0.5	0.0384615	13	1
458	COPS5	8	67955313	67974562	0.5	0.0384615	13	1
459	PRDM14	8	70963885	70983562	0.5	0	13	0
460	TRAM1	8	71485452	71519926	0.5	0	13	0
461	XKR9	8	71581599	71648177	0.5	0	13	0
462	MSC	8	72753776	72756731	0.5	0	13	0
463	TRPA1	8	72933485	72987819	0.5	0	13	0
579	GSDMC	8	130760441	130799134	0.5	0.0384615	13	1
580	EFR3A	8	132916334	133025889	0.5	0.0384615	13	1
581	HHLA1	8	133073732	133117512	0.5	0.0384615	13	1
582	LRRC6	8	133582666	133687687	0.5	0.0384615	13	1
583	TMEM71	8	133722190	133772914	0.5	0.0384615	13	1
584	NDRG1	8	134249413	134309547	0.5	0.0384615	13	1
585	CHRAC1	8	141521396	141527252	0.5	0.0769231	13	2
586	DENND3	8	142138719	142205901	0.5	0.0769231	13	2
587	SLC45A4	8	142217264	142238673	0.5	0.0769231	13	2
588	LOC105375787	8	142264665	142266916	0.5	0.0769231	13	2
589	GPR20	8	142366584	142377365	0.5	0.0769231	13	2
590	PTP4A3	8	142431487	142442554	0.5	0.0769231	13	2
591	ADGRB1	8	143545376	143626368	0.5	0.0769231	13	2
592	ARC	8	143692404	143695833	0.5	0.0769231	13	2
593	JRK	8	143738873	143751412	0.5	0.0769231	13	2
594	PSCA	8	143761873	143764145	0.5	0.0769231	13	2
595	LY6K	8	143781528	143785588	0.5	0.0769231	13	2
596	THEM6	8	143808620	143818350	0.5	0.0769231	13	2
597	SLURP1	8	143822361	143823829	0.5	0.0769231	13	2
598	LYPD2	8	143831567	143833952	0.5	0.0769231	13	2
599	LYNX1-SLURP2	8	143845751	143859264	0.5	0.0769231	13	2
600	SLURP2	8	143845755	143851246	0.5	0.0769231	13	2
601	LYNX1	8	143852614	143858438	0.5	0.0769231	13	2
602	LY6D	8	143866297	143868008	0.5	0.0769231	13	2
603	CYP11B1	8	143953772	143961236	0.5	0.0769231	13	2
604	CYP11B2	8	143991974	143999259	0.5	0.0769231	13	2
605	LY6E	8	144099901	144103827	0.5	0.0769231	13	2
606	LY6H	8	144239330	144241457	0.5	0.0769231	13	2
607	GPIHBP1	8	144295067	144299044	0.5	0.0769231	13	2
608	ZFP41	8	144328990	144335761	0.5	0.0769231	13	2
609	GLI4	8	144349606	144359101	0.5	0.0769231	13	2
610	ZNF696	8	144373558	144382122	0.5	0.0769231	13	2
611	RHPN1	8	144451024	144466390	0.5	0.0769231	13	2
612	MAFA	8	144510229	144512602	0.5	0.0769231	13	2
613	GSDMD	8	144635556	144645232	0.5	0.0769231	13	2
614	MROH6	8	144648361	144654928	0.5	0.0769231	13	2
615	NAPRT	8	144656954	144660521	0.5	0.0769231	13	2
616	EEF1D	8	144661891	144679583	0.5	0.0769231	13	2
617	TIGD5	8	144680073	144682485	0.5	0.0769231	13	2
618	PYCR3	8	144685393	144691784	0.5	0.0769231	13	2
619	TSTA3	8	144694787	144699649	0.5	0.0769231	13	2
620	ZNF623	8	144718182	144735900	0.5	0.0769231	13	2
621	ZNF707	8	144766621	144777555	0.5	0.0769231	13	2
622	CCDC166	8	144788863	144790279	0.5	0.0769231	13	2
623	MAPK15	8	144798506	144804633	0.5	0.0769231	13	2
624	FAM83H	8	144806102	144815914	0.5	0.0769231	13	2
625	SCRIB	8	144873089	144897549	0.5	0.0769231	13	2
626	PUF60	8	144898513	144911279	0.5	0.0769231	13	2
627	NRBP2	8	144915754	144923146	0.5	0.0769231	13	2
628	EPPK1	8	144939491	144952632	0.5	0.0769231	13	2
629	PLEC	8	144989314	145050913	0.5	0.0769231	13	2	nsv51580933
630	PARP10	8	145051319	145060639	0.5	0.0769231	13	2	nsv51580932
631	GRINA	8	145064225	145067583	0.5	0.0769231	13	2	nsv51580913
632	OPLAH	8	145106166	145115606	0.5	0.0769231	13	2	nsv51580931
633	EXOSC4	8	145133521	145135551	0.5	0.0769231	13	2	nsv5158097
634	GPAA1	8	145137523	145141119	0.5	0.0769231	13	2	nsv51580911
635	CYC1	8	145149937	145152430	0.5	0.0769231	13	2	nsv5158094
636	SHARPIN	8	145153535	145159140	0.5	0.0769231	13	2	nsv51580939
637	MAF1	8	145159304	145162515	0.5	0.0769231	13	2	nsv51580919
638	WDR97	8	145162594	145171286	0.5	0.0769231	13	2
639	HGH1	8	145192671	145195746	0.5	0.0769231	13	2
640	BOP1	8	145316948	145331185	0.5	0.0769231	13	2	nsv5158092
641	SCX	8	145321460	145323386	0.5	0.0769231	13	2
642	HSF1	8	145515250	145538389	0.5	0.0769231	13	2	nsv51580914
643	DGAT1	8	145538245	145550582	0.5	0.0769231	13	2	nsv5158096
644	SCRT1	8	145554227	145559943	0.5	0.0769231	13	2	nsv51580936
645	TMEM249	8	145576885	145578591	0.5	0.0769231	13	2	nsv51580943
646	FBXL6	8	145579087	145582183	0.5	0.0769231	13	2	nsv5158099
647	SLC52A2	8	145582216	145584946	0.5	0.0769231	13	2	nsv51580941
648	ADCK5	8	145597703	145618457	0.5	0.0769231	13	2	nsv5158091
649	SLC39A4	8	145637797	145638975	0.5	0.0769231	13	2	nsv51580940
650	VPS28	8	145648983	145653946	0.5	0.0769231	13	2	nsv51580945
651	TONSL	8	145654162	145669812	0.5	0.0769231	13	2	nsv51580944
652	CYHR1	8	145674964	145688234	0.5	0.0769231	13	2	nsv5158095
653	KIFC2	8	145691719	145699499	0.5	0.0769231	13	2	nsv51580916
654	FOXH1	8	145699114	145701718	0.5	0.0769231	13	2	nsv51580910
655	PPP1R16A	8	145703364	145727504	0.5	0.0769231	13	2	nsv51580934
656	GPT	8	145729464	145732555	0.5	0.0769231	13	2	nsv51580912
657	MFSD3	8	145734418	145736611	0.5	0.0769231	13	2	nsv51580920
658	RECQL4	8	145736666	145743210	0.5	0.0769231	13	2	nsv51580935
659	LRRC14	8	145743348	145750562	0.5	0.0769231	13	2	nsv51580918
660	ZNF251	8	145946293	145980970	0.5	0.0769231	13	2
661	ZNF34	8	145997608	146012730	0.5	0.0769231	13	2
662	RPL8	8	146015149	146017774	0.5	0.0769231	13	2
663	ZNF517	8	146024260	146034529	0.5	0.0769231	13	2
664	ZNF7	8	146052902	146068607	0.5	0.0769231	13	2
665	COMMD5	8	146075550	146078452	0.5	0.0769231	13	2
666	ZNF250	8	146102335	146126846	0.5	0.0769231	13	2
667	ZNF16	8	146155743	146176274	0.5	0.0769231	13	2
668	C8orf33	8	146277823	146281416	0.5	0.0769231	13	2
1430	GSTT1	22	24376132	24384311	0.5	0.192308	13	5	dgv827e1991 dgv8060n541 esv27636981 esv24215291 esv36474251 nsv5149661 dgv8066n541
1432	LOC391322	22	24373116	24374043	0.5	0.192308	13	5	dgv827e1994 dgv8060n544 esv27636984 esv24215294 esv36474254 nsv5149663 dgv8066n543
23	GOLIM4	3	167726459	167813713	0.461538	0	12	0
35	PHC3	3	169805367	169899537	0.461538	0	12	0
83	OTOL1	3	161214595	161221730	0.461538	0	12	0
84	SI	3	164696685	164796283	0.461538	0	12	0
89	PRKCI	3	169940219	170023770	0.461538	0	12	0
223	SLITRK3	3	164904507	164913790	0.461538	0	12	0
231	SAMD7	3	169629359	169656963	0.461538	0	12	0
232	SEC62	3	169684579	169716161	0.461538	0	12	0
233	GPR160	3	169755734	169803184	0.461538	0	12	0
234	SKIL	3	170075472	170114637	0.461538	0	12	0
235	CLDN11	3	170136652	170152479	0.461538	0	12	0
268	SPIDR	8	48173469	48648563	0.461538	0.0384615	12	1
296	PRKDC	8	48685668	48872743	0.461538	0.0384615	12	1
297	MCM4	8	48872762	48890720	0.461538	0	12	0
421	CEBPD	8	48649475	48650726	0.461538	0.0384615	12	1
422	UBE2V2	8	48920994	48974454	0.461538	0	12	0
423	EFCAB1	8	49627473	49647870	0.461538	0	12	0
424	SNAI2	8	49830235	49833999	0.461538	0	12	0
425	PPDPFL	8	49966894	49988642	0.461538	0	12	0
1397	ZNF217	20	52183609	52199636	0.461538	0	12	0
1398	BCAS1	20	52560076	52675559	0.461538	0	12	0
1	ASH1L	1	155305051	155532324	0.423077	0.0384615	11	1
17	ABI3BP	3	100468178	100712334	0.423077	0	11	0
19	MED12L	3	150804584	151154465	0.423077	0	11	0
20	P2RY14	3	150929904	150996230	0.423077	0	11	0
21	IQCJ-SCHIP1	3	158787040	159615155	0.423077	0	11	0
22	SCHIP1	3	158991035	159615155	0.423077	0	11	0
26	CMSS1	3	99536677	99897476	0.423077	0	11	0
27	FILIP1L	3	99551987	99833357	0.423077	0	11	0
28	PIK3CB	3	138371539	138426463	0.423077	0.0384615	11	1
29	CP	3	148890285	148939832	0.423077	0.0384615	11	1
30	MBNL1	3	151986256	152183569	0.423077	0	11	0
31	GPR149	3	154055460	154147504	0.423077	0	11	0
32	KCNAB1	3	155838336	156256541	0.423077	0	11	0
33	PQLC2L	3	157261132	157296680	0.423077	0	11	0
36	TNIK	3	170776202	171178197	0.423077	0	11	0
45	COL8A1	3	99357439	99515577	0.423077	0	11	0
46	TBC1D23	3	99979660	100044096	0.423077	0	11	0
47	LNP1	3	100120036	100175170	0.423077	0	11	0
48	TMEM45A	3	100211462	100296297	0.423077	0	11	0
49	ADGRG7	3	100328432	100414323	0.423077	0	11	0
50	SENP7	3	101043032	101232085	0.423077	0	11	0
51	CEP97	3	101443436	101489406	0.423077	0	11	0
57	CEP70	3	138213180	138313225	0.423077	0.0384615	11	1
65	HLTF	3	148747850	148804341	0.423077	0.0384615	11	1
66	WWTR1	3	149235021	149375812	0.423077	0	11	0
67	RNF13	3	149530474	149679926	0.423077	0	11	0
68	PFN2	3	149682690	149688741	0.423077	0	11	0
69	SELENOT	3	150321065	150348234	0.423077	0	11	0
70	SIAH2	3	150458909	150481263	0.423077	0	11	0
71	ARHGEF26	3	153838791	153975616	0.423077	0	11	0
72	DHX36	3	153993456	154042286	0.423077	0	11	0
73	PLCH1	3	155197670	155421997	0.423077	0	11	0
74	LEKR1	3	156544095	156763918	0.423077	0	11	0
75	VEPH1	3	156977530	157217445	0.423077	0	11	0
76	PTX3	3	157154579	157161417	0.423077	0	11	0
77	RSRC1	3	157827840	158262624	0.423077	0	11	0
78	IQCJ	3	158787040	158981536	0.423077	0	11	0
79	IFT80	3	159974773	160101554	0.423077	0	11	0
80	PPM1L	3	160473991	160796695	0.423077	0	11	0
81	NMD3	3	160939077	160969795	0.423077	0	11	0
82	SPTSSB	3	161062579	161089871	0.423077	0	11	0
85	BCHE	3	165490690	165555260	0.423077	0	11	0
86	ZBBX	3	166958074	167098071	0.423077	0	11	0
87	WDR49	3	167196471	167371289	0.423077	0	11	0
88	SERPINI1	3	167453431	167543357	0.423077	0	11	0
90	SLC7A14	3	170177341	170303863	0.423077	0	11	0
110	DLG1	3	196769430	196911002	0.423077	0	11	0
111	BDH1	3	197236653	197282858	0.423077	0	11	0
112	LRCH3	3	197518096	197598456	0.423077	0	11	0
113	IQCG	3	197615945	197676796	0.423077	0	11	0
132	NIT2	3	100053561	100074478	0.423077	0	11	0
133	TOMM70	3	100082302	100120242	0.423077	0	11	0
134	TFG	3	100428133	100467811	0.423077	0	11	0
135	IMPG2	3	100941389	101039419	0.423077	0	11	0
136	TRMT10C	3	101280679	101285290	0.423077	0	11	0
137	PCNP	3	101292937	101313309	0.423077	0	11	0
138	ZBTB11	3	101368282	101395988	0.423077	0	11	0
139	RPL24	3	101399933	101405563	0.423077	0	11	0
140	NXPE3	3	101498028	101547075	0.423077	0	11	0
141	NFKBIZ	3	101546833	101579869	0.423077	0	11	0
142	ZPLD1	3	102153858	102198685	0.423077	0	11	0
154	FAIM	3	138327541	138352218	0.423077	0.0384615	11	1
169	PLOD2	3	145787226	145879282	0.423077	0.0384615	11	1
179	GYG1	3	148709194	148745456	0.423077	0.0384615	11	1
180	HPS3	3	148847370	148890983	0.423077	0.0384615	11	1
181	TM4SF18	3	149036284	149051259	0.423077	0.0384615	11	1
182	TM4SF1	3	149086804	149095568	0.423077	0.0384615	11	1
183	TM4SF4	3	149192367	149221181	0.423077	0	11	0
184	COMMD2	3	149456256	149470286	0.423077	0	11	0
185	ANKUB1	3	149479225	149510610	0.423077	0	11	0
186	TMEM183B	3	149699447	149701153	0.423077	0	11	0
187	TSC22D2	3	150126121	150177906	0.423077	0	11	0
188	SERP1	3	150259779	150264428	0.423077	0	11	0
189	EIF2A	3	150264464	150303803	0.423077	0	11	0
190	ERICH6	3	150377671	150421758	0.423077	0	11	0
191	CLRN1	3	150643949	150662023	0.423077	0	11	0
192	GPR171	3	150915618	150920988	0.423077	0	11	0
193	GPR87	3	151011873	151034636	0.423077	0	11	0
194	P2RY13	3	151044095	151047337	0.423077	0	11	0
195	P2RY12	3	151054630	151058643	0.423077	0	11	0
196	IGSF10	3	151153777	151158578	0.423077	0	11	0
197	AADACL2	3	151451703	151475556	0.423077	0	11	0
198	AADAC	3	151531860	151546276	0.423077	0	11	0
199	SUCNR1	3	151591430	151602407	0.423077	0	11	0
200	P2RY1	3	152552481	152559228	0.423077	0	11	0
201	RAP2B	3	152880000	152888413	0.423077	0	11	0
202	C3orf79	3	153202283	153220486	0.423077	0	11	0
203	MME	3	154797435	154901518	0.423077	0	11	0
204	C3orf33	3	155480400	155524076	0.423077	0	11	0
205	SLC33A1	3	155544299	155572248	0.423077	0	11	0
206	GMPS	3	155588324	155655521	0.423077	0	11	0
207	SSR3	3	156257341	156271914	0.423077	0	11	0
208	TIPARP	3	156392204	156424559	0.423077	0	11	0
209	CCNL1	3	156864290	156878549	0.423077	0	11	0
210	SHOX2	3	157813799	157823952	0.423077	0	11	0
211	MLF1	3	158288952	158324249	0.423077	0	11	0
212	GFM1	3	158362316	158410361	0.423077	0	11	0
213	LXN	3	158384202	158390482	0.423077	0	11	0
214	RARRES1	3	158414896	158450275	0.423077	0	11	0
215	MFSD1	3	158519714	158547508	0.423077	0	11	0
216	IL12A	3	159706622	159713806	0.423077	0	11	0
217	C3orf80	3	159943422	159946000	0.423077	0	11	0
218	SMC4	3	160117091	160152750	0.423077	0	11	0
219	TRIM59	3	160153290	160167626	0.423077	0	11	0
220	KPNA4	3	160212782	160283376	0.423077	0	11	0
221	ARL14	3	160394947	160396236	0.423077	0	11	0
222	B3GALNT1	3	160801670	160822683	0.423077	0	11	0
224	SERPINI2	3	167159576	167191920	0.423077	0	11	0
225	PDCD10	3	167401693	167452594	0.423077	0	11	0
226	ACTRT3	3	169484708	169487683	0.423077	0	11	0
227	MYNN	3	169490852	169507504	0.423077	0	11	0
228	LRRC34	3	169511215	169530574	0.423077	0	11	0
229	LRRIQ4	3	169539709	169555561	0.423077	0	11	0
230	LRRC31	3	169557028	169587723	0.423077	0	11	0
236	RPL22L1	3	170582663	170588045	0.423077	0	11	0
237	EIF5A2	3	170606203	170626426	0.423077	0	11	0
238	SLC2A2	3	170714136	170744768	0.423077	0	11	0
260	RUBCN	3	197395737	197463797	0.423077	0	11	0
261	FYTTD1	3	197476423	197511317	0.423077	0	11	0
262	RPL35A	3	197677051	197682722	0.423077	0	11	0
263	LMLN	3	197687070	197770591	0.423077	0	11	0
1389	SMIM25	20	48884022	48896332	0.423077	0	11	0
1396	CEBPB	20	48807119	48809227	0.423077	0	11	0
2	MSTO1	1	155579960	155584758	0.384615	0.0384615	10	1
3	SYT11	1	155829259	155854990	0.384615	0.0384615	10	1
4	LMNA	1	156052336	156107657	0.384615	0.0769231	10	2
5	DAP3	1	155658881	155708801	0.384615	0.0384615	10	1
6	GON4L	1	155719448	155827086	0.384615	0.0384615	10	1
7	RIT1	1	155867598	155880706	0.384615	0.0384615	10	1
8	KHDC4	1	155882833	155904233	0.384615	0.0384615	10	1
9	RXFP4	1	155911479	155912625	0.384615	0.0384615	10	1
10	ARHGEF2	1	155916629	155947966	0.384615	0.0384615	10	1
11	SSR2	1	155978838	155990758	0.384615	0.0384615	10	1
12	UBQLN4	1	156005084	156023616	0.384615	0.0384615	10	1
13	LAMTOR2	1	156024516	156028301	0.384615	0.0384615	10	1
14	RAB25	1	156030939	156040305	0.384615	0.0384615	10	1
15	MEX3A	1	156041803	156051789	0.384615	0.0384615	10	1
16	SEMA4A	1	156119734	156147542	0.384615	0.0769231	10	2
18	PCOLCE2	3	142536701	142608045	0.384615	0.0384615	10	1
24	ARL6	3	97483364	97520086	0.384615	0	10	0
25	DCBLD2	3	98514813	98620533	0.384615	0	10	0
37	FNDC3B	3	171757417	172118493	0.384615	0	10	0
38	KCNMB2	3	178254085	178562217	0.384615	0	10	0
39	ACAP2	3	194995464	195163817	0.384615	0	10	0
40	UBXN7	3	196080360	196159345	0.384615	0	10	0
41	ARL13B	3	93698982	93774125	0.384615	0	10	0
42	EPHA6	3	96533424	97467786	0.384615	0	10	0
43	CRYBG3	3	97540883	97663830	0.384615	0	10	0
44	CPOX	3	98298289	98312455	0.384615	0	10	0
54	BBX	3	107241782	107530176	0.384615	0	10	0
55	DBR1	3	137879829	137893791	0.384615	0.0384615	10	1
56	NME9	3	137980278	138048728	0.384615	0.0384615	10	1
58	MRPS22	3	139062860	139075888	0.384615	0.0384615	10	1
59	NMNAT3	3	139279021	139396892	0.384615	0.0384615	10	1
60	CLSTN2	3	139654026	140286919	0.384615	0.0384615	10	1
61	SPSB4	3	140770243	140867453	0.384615	0.0384615	10	1
62	TRPC1	3	142443265	142526730	0.384615	0.0384615	10	1
63	U2SURP	3	142720371	142779567	0.384615	0.0384615	10	1
64	SLC9A9	3	142984063	143567373	0.384615	0.0384615	10	1
91	PLD1	3	171318194	171528284	0.384615	0	10	0
92	TMEM212	3	171561138	171577108	0.384615	0	10	0
93	TNFSF10	3	172223297	172241297	0.384615	0	10	0
94	NCEH1	3	172348434	172429008	0.384615	0	10	0
95	ECT2	3	172468474	172539264	0.384615	0	10	0
96	SPATA16	3	172607146	172859058	0.384615	0	10	0
97	TBL1XR1	3	176737142	176914272	0.384615	0	10	0
98	ZMAT3	3	178735010	178789656	0.384615	0	10	0
99	PIK3CA	3	178866310	178957881	0.384615	0	10	0
100	LPP	3	187871660	188608460	0.384615	0	10	0
101	HES1	3	193853930	193856401	0.384615	0	10	0
102	GP5	3	194115549	194119995	0.384615	0	10	0
103	XXYLT1	3	194789007	194968649	0.384615	0	10	0
104	APOD	3	195295572	195311076	0.384615	0	10	0
105	SLC51A	3	195943382	195960301	0.384615	0	10	0
106	RNF168	3	196195653	196230639	0.384615	0	10	0
107	PAK2	3	196466727	196559518	0.384615	0	10	0
108	SENP5	3	196594726	196661585	0.384615	0	10	0
109	MELTF	3	196728610	196756687	0.384615	0	10	0
114	STX19	3	93733212	93747454	0.384615	0	10	0
115	DHFR2	3	93776765	93781831	0.384615	0	10	0
116	NSUN3	3	93781854	93845630	0.384615	0	10	0
117	RIOX2	3	97660660	97691295	0.384615	0	10	0
118	GABRR3	3	97705526	97754148	0.384615	0	10	0
119	OR5AC2	3	97806016	97806946	0.384615	0	10	0
120	OR5H1	3	97851541	97852483	0.384615	0	10	0
121	OR5H14	3	97868229	97869162	0.384615	0	10	0
122	OR5H15	3	97887543	97888485	0.384615	0	10	0
123	OR5H6	3	97983128	97984106	0.384615	0	10	0
124	OR5H2	3	98001731	98002676	0.384615	0	10	0
125	OR5K4	3	98072697	98073663	0.384615	0	10	0
126	OR5K3	3	98109509	98110475	0.384615	0	10	0
127	OR5K1	3	98188323	98189420	0.384615	0	10	0
128	OR5K2	3	98216524	98217475	0.384615	0	10	0
129	CLDND1	3	98234316	98241910	0.384615	0	10	0
130	GPR15	3	98250742	98253523	0.384615	0	10	0
131	ST3GAL6	3	98451079	98514689	0.384615	0	10	0
143	CCDC54	3	107096187	107097481	0.384615	0	10	0
144	CD47	3	107761940	107809935	0.384615	0	10	0
145	IFT57	3	107879658	107941417	0.384615	0	10	0
146	HHLA2	3	108015336	108097132	0.384615	0	10	0
147	SOX14	3	137483133	137485176	0.384615	0.0384615	10	1
148	CLDN18	3	137717657	137752494	0.384615	0.0384615	10	1
149	DZIP1L	3	137780826	137834451	0.384615	0.0384615	10	1
150	A4GNT	3	137842559	137851229	0.384615	0.0384615	10	1
151	ARMC8	3	137906089	137965729	0.384615	0.0384615	10	1
152	MRAS	3	138066489	138124377	0.384615	0.0384615	10	1
153	ESYT3	3	138153414	138198784	0.384615	0.0384615	10	1
155	FOXL2	3	138663065	138665982	0.384615	0.0384615	10	1
156	FOXL2NB	3	138666075	138672830	0.384615	0.0384615	10	1
157	PRR23A	3	138722803	138725110	0.384615	0.0384615	10	1
158	PRR23B	3	138737872	138739768	0.384615	0.0384615	10	1
159	PRR23C	3	138760943	138763734	0.384615	0.0384615	10	1
160	COPB2	3	139076432	139108522	0.384615	0.0384615	10	1
161	RBP2	3	139171725	139195352	0.384615	0.0384615	10	1
162	RBP1	3	139236275	139258671	0.384615	0.0384615	10	1
163	TRIM42	3	140396865	140419992	0.384615	0.0384615	10	1
164	SLC25A36	3	140660661	140698785	0.384615	0.0384615	10	1
165	PXYLP1	3	140950666	141013745	0.384615	0.0384615	10	1
166	PAQR9	3	142680072	142682178	0.384615	0.0384615	10	1
167	CHST2	3	142838617	142842856	0.384615	0.0384615	10	1
168	C3orf58	3	143690639	143711210	0.384615	0.0384615	10	1
170	PLSCR4	3	145910121	145968651	0.384615	0.0384615	10	1
171	PLSCR2	3	146151074	146187088	0.384615	0.0384615	10	1
172	PLSCR1	3	146232966	146262628	0.384615	0.0384615	10	1
173	PLSCR5	3	146294341	146324003	0.384615	0.0384615	10	1
174	ZIC4	3	147103834	147122071	0.384615	0.0384615	10	1
175	ZIC1	3	147127180	147134506	0.384615	0.0384615	10	1
176	AGTR1	3	148415657	148460790	0.384615	0.0384615	10	1
177	CPB1	3	148545587	148577974	0.384615	0.0384615	10	1
178	CPA3	3	148583042	148614878	0.384615	0.0384615	10	1
239	GHSR	3	172161080	172166246	0.384615	0	10	0
240	CPN2	3	194060493	194072057	0.384615	0	10	0
241	LRRC15	3	194075975	194090472	0.384615	0	10	0
242	ATP13A3	3	194123402	194188968	0.384615	0	10	0
243	PPP1R2	3	195241217	195270224	0.384615	0	10	0
244	MUC20	3	195447752	195460424	0.384615	0	10	0
245	MUC4	3	195473635	195538844	0.384615	0	10	0
246	TNK2	3	195590234	195619655	0.384615	0	10	0
247	TFRC	3	195776154	195808961	0.384615	0	10	0
248	ZDHHC19	3	195924322	195938300	0.384615	0	10	0
249	PCYT1A	3	195964615	196014623	0.384615	0	10	0
250	TCTEX1D2	3	196018089	196045165	0.384615	0	10	0
251	TM4SF19	3	196050416	196065291	0.384615	0	10	0
252	SMCO1	3	196233747	196242237	0.384615	0	10	0
253	WDR53	3	196281047	196295545	0.384615	0	10	0
254	FBXO45	3	196295724	196315930	0.384615	0	10	0
255	NRROS	3	196366566	196388875	0.384615	0	10	0
256	CEP19	3	196433147	196439165	0.384615	0	10	0
257	PIGX	3	196439244	196462878	0.384615	0	10	0
258	NCBP2	3	196662272	196669311	0.384615	0	10	0
259	PIGZ	3	196673213	196695742	0.384615	0	10	0
1073	TADA2A	17	35766976	35825757	0.384615	0.153846	10	4
1074	SYNRG	17	35874899	35969486	0.384615	0.153846	10	4
1082	DUSP14	17	35849950	35873588	0.384615	0.153846	10	4
1083	DDX52	17	35969786	36003493	0.384615	0.153846	10	4
1084	HNF1B	17	36046433	36105069	0.384615	0.153846	10	4
1386	AHCY	20	32868070	32899608	0.384615	0	10	0
1387	TMEM189-UBE2V1	20	48697660	48770335	0.384615	0	10	0
1388	TMEM189	20	48740273	48770335	0.384615	0	10	0
1390	EEF1A2	20	62119364	62130668	0.384615	0	10	0
1391	ZBTB46	20	62375020	62436856	0.384615	0	10	0
1392	TPD52L2	20	62496580	62522898	0.384615	0	10	0
1393	PRPF6	20	62612430	62664453	0.384615	0	10	0
1394	ASIP	20	32848170	32857148	0.384615	0	10	0
1395	UBE2V1	20	48697660	48729735	0.384615	0	10	0
1399	CYP24A1	20	52769987	52790516	0.384615	0	10	0
1400	PFDN4	20	52824501	52836492	0.384615	0	10	0
1401	CHRNA4	20	61974661	61992748	0.384615	0	10	0
1402	KCNQ2	20	62031566	62104030	0.384615	0	10	0
1403	PPDPF	20	62152132	62153524	0.384615	0	10	0
1404	PTK6	20	62159765	62168723	0.384615	0	10	0
1405	SRMS	20	62171276	62178857	0.384615	0	10	0
1406	FNDC11	20	62184372	62188061	0.384615	0	10	0
1407	HELZ2	20	62189438	62199107	0.384615	0	10	0
1408	GMEB2	20	62218946	62258454	0.384615	0	10	0
1409	STMN3	20	62271057	62284119	0.384615	0	10	0
1410	RTEL1	20	62289162	62327606	0.384615	0	10	0
1411	TNFRSF6B	20	62328003	62330051	0.384615	0	10	0
1412	ARFRP1	20	62329994	62339205	0.384615	0	10	0
1413	ZGPAT	20	62338793	62367494	0.384615	0	10	0
1414	LIME1	20	62367052	62370460	0.384615	0	10	0
1415	SLC2A4RG	20	62371210	62375403	0.384615	0	10	0
1416	ABHD16B	20	62492565	62494341	0.384615	0	10	0
1417	DNAJC5	20	62526454	62567384	0.384615	0	10	0
1418	UCKL1	20	62571181	62582527	0.384615	0	10	0
1419	ZNF512B	20	62588056	62601223	0.384615	0	10	0
1420	SAMD10	20	62605465	62610995	0.384615	0	10	0
1421	C20orf204	20	62665079	62670354	0.384615	0	10	0
1422	SOX18	20	62679078	62680979	0.384615	0	10	0
1423	TCEA2	20	62688438	62703700	0.384615	0	10	0
1424	RGS19	20	62704533	62710845	0.384615	0	10	0
1425	OPRL1	20	62711434	62731996	0.384615	0	10	0
1426	LKAAEAR1	20	62714732	62715712	0.384615	0	10	0
1427	NPBWR2	20	62737182	62738184	0.384615	0	10	0
1428	MYT1	20	62795826	62873606	0.384615	0	10	0
1429	PCMTD2	20	62887047	62907579	0.384615	0	10	0
1431	CABIN1	22	24407764	24574596	0.384615	0.0384615	10	1
1238	SBNO2	19	1107632	1174282	0.153846	0.423077	4	11
672	C9orf3	9	97488950	97695955	0.115385	0.384615	3	10
694	FBP1	9	97365414	97401923	0.115385	0.384615	3	10
740	FBP2	9	97320995	97356114	0.115385	0.384615	3	10
872	RB1	13	48877882	49056026	0.115385	0.423077	3	11
1172	ABCA7	19	1040101	1065571	0.115385	0.423077	3	11
1180	KISS1R	19	917341	921015	0.115385	0.423077	3	11
1221	MISP	19	751112	764319	0.115385	0.423077	3	11
1222	PTBP1	19	797391	812327	0.115385	0.423077	3	11
1223	PLPPR3	19	812487	821952	0.115385	0.423077	3	11
1224	AZU1	19	827825	832018	0.115385	0.423077	3	11
1225	PRTN3	19	840984	848175	0.115385	0.423077	3	11
1226	ELANE	19	852208	856246	0.115385	0.423077	3	11
1227	CFD	19	859658	863569	0.115385	0.423077	3	11
1228	MED16	19	867961	893218	0.115385	0.423077	3	11
1229	R3HDM4	19	896502	913225	0.115385	0.423077	3	11
1230	ARID3A	19	926036	972816	0.115385	0.423077	3	11
1231	WDR18	19	984327	994569	0.115385	0.423077	3	11
1232	GRIN3B	19	1000417	1009731	0.115385	0.423077	3	11
1233	TMEM259	19	1009649	1021141	0.115385	0.423077	3	11
1234	CNN2	19	1026273	1039067	0.115385	0.423077	3	11
1235	ARHGAP45	19	1065921	1087830	0.115385	0.423077	3	11
1236	POLR2E	19	1086577	1095391	0.115385	0.423077	3	11
1237	GPX4	19	1103924	1106788	0.115385	0.423077	3	11
1239	STK11	19	1205797	1228434	0.115385	0.423077	3	11
1240	CBARP	19	1229946	1237990	0.115385	0.461538	3	12
1241	ATP5F1D	19	1241748	1244824	0.115385	0.461538	3	12
1242	MIDN	19	1248551	1259142	0.115385	0.461538	3	12
671	IPPK	9	95375465	95432547	0.0769231	0.384615	2	10
673	ZNF782	9	99578550	99616770	0.0769231	0.384615	2	10
674	PPP6C	9	127908851	127952218	0.0769231	0.384615	2	10
675	TTF1	9	135250934	135282238	0.0769231	0.384615	2	10
686	CEMIP2	9	74298281	74383800	0.0769231	0.384615	2	10
687	C9orf85	9	74526422	74588373	0.0769231	0.384615	2	10
688	GDA	9	74729510	74867140	0.0769231	0.384615	2	10
689	ZFAND5	9	74966340	74979508	0.0769231	0.384615	2	10
690	CENPP	9	95087749	95377446	0.0769231	0.384615	2	10
691	ECM2	9	95255828	95298374	0.0769231	0.384615	2	10
692	WNK2	9	95947211	96081655	0.0769231	0.384615	2	10
693	PTPDC1	9	96793075	96872138	0.0769231	0.384615	2	10
695	FANCC	9	97861335	98079536	0.0769231	0.384615	2	10
696	ERCC6L2	9	98637899	98731122	0.0769231	0.384615	2	10
697	SLC35D2	9	99082987	99145992	0.0769231	0.384615	2	10
698	HABP4	9	99212436	99253618	0.0769231	0.384615	2	10
699	CDC14B	9	99262394	99382112	0.0769231	0.384615	2	10
700	CCDC180	9	100069909	100141033	0.0769231	0.384615	2	10
701	TMOD1	9	100263461	100364025	0.0769231	0.384615	2	10
702	NCBP1	9	100395704	100436030	0.0769231	0.384615	2	10
703	GAPVD1	9	128024072	128127290	0.0769231	0.384615	2	10
704	STXBP1	9	130374485	130454995	0.0769231	0.384615	2	10
705	SPTAN1	9	131314836	131395944	0.0769231	0.384615	2	10
706	PKN3	9	131464782	131483199	0.0769231	0.384615	2	10
707	KYAT1	9	131595220	131644354	0.0769231	0.384615	2	10
708	NUP188	9	131709971	131769375	0.0769231	0.384615	2	10
709	CRAT	9	131857072	131873077	0.0769231	0.384615	2	10
710	NTMT1	9	132371162	132398410	0.0769231	0.384615	2	10
711	C9orf50	9	132374503	132383055	0.0769231	0.384615	2	10
712	PTGES	9	132500614	132515344	0.0769231	0.384615	2	10	esv36218394
713	FNBP1	9	132649465	132805473	0.0769231	0.384615	2	10
714	PRRC2B	9	134305476	134375578	0.0769231	0.384615	2	10
715	RAPGEF1	9	134452156	134585229	0.0769231	0.384615	2	10
716	MED27	9	134735496	134955274	0.0769231	0.384615	2	10
717	CFAP77	9	135285582	135448706	0.0769231	0.384615	2	10
718	DDX31	9	135468383	135538713	0.0769231	0.384615	2	10
719	AK8	9	135600964	135754198	0.0769231	0.384615	2	10
720	TSC1	9	135766734	135820020	0.0769231	0.384615	2	10
724	ABHD17B	9	74477367	74526161	0.0769231	0.384615	2	10
725	C9orf57	9	74666296	74675521	0.0769231	0.384615	2	10
726	BICD2	9	95473644	95527083	0.0769231	0.384615	2	10
727	ZNF484	9	95607312	95640320	0.0769231	0.384615	2	10
728	FGD3	9	95709600	95798518	0.0769231	0.384615	2	10
729	SUSD3	9	95820969	95847420	0.0769231	0.384615	2	10
730	CARD19	9	95858404	95875577	0.0769231	0.384615	2	10
731	NINJ1	9	95883770	95896570	0.0769231	0.384615	2	10
732	C9orf129	9	96080480	96108696	0.0769231	0.384615	2	10
733	FAM120AOS	9	96208781	96213886	0.0769231	0.384615	2	10
734	FAM120A	9	96213977	96293688	0.0769231	0.384615	2	10
735	PHF2	9	96338908	96441869	0.0769231	0.384615	2	10
736	BARX1	9	96713908	96717608	0.0769231	0.384615	2	10
737	ZNF169	9	97021547	97064111	0.0769231	0.384615	2	10
738	NUTM2F	9	97080477	97090926	0.0769231	0.384615	2	10
739	MFSD14B	9	97136832	97223202	0.0769231	0.384615	2	10
741	PTCH1	9	98205263	98269481	0.0769231	0.384615	2	10
742	HSD17B3	9	98997588	99064434	0.0769231	0.384615	2	10
743	ZNF367	9	99148222	99180669	0.0769231	0.384615	2	10
744	AAED1	9	99403532	99417599	0.0769231	0.384615	2	10
745	ZNF510	9	99516830	99540348	0.0769231	0.384615	2	10
746	NUTM2G	9	99691285	99701700	0.0769231	0.384615	2	10
747	CTSV	9	99791958	99801592	0.0769231	0.384615	2	10
748	TDRD7	9	100174301	100258407	0.0769231	0.384615	2	10
749	TSTD2	9	100362361	100395962	0.0769231	0.384615	2	10
750	XPA	9	100437190	100459691	0.0769231	0.384615	2	10
751	RABEPK	9	127962820	127996438	0.0769231	0.384615	2	10
752	HSPA5	9	127997126	128003666	0.0769231	0.384615	2	10
753	ODF2	9	131217433	131257119	0.0769231	0.384615	2	10
754	GLE1	9	131266970	131302156	0.0769231	0.384615	2	10
755	WDR34	9	131395939	131419129	0.0769231	0.384615	2	10
756	SET	9	131445933	131458675	0.0769231	0.384615	2	10
757	ZDHHC12	9	131483147	131486408	0.0769231	0.384615	2	10
758	ZER1	9	131492064	131534213	0.0769231	0.384615	2	10
759	TBC1D13	9	131549485	131572711	0.0769231	0.384615	2	10
760	ENDOG	9	131580778	131584955	0.0769231	0.384615	2	10
761	SPOUT1	9	131581929	131592100	0.0769231	0.384615	2	10
762	LRRC8A	9	131644390	131680318	0.0769231	0.384615	2	10
763	PHYHD1	9	131683173	131704320	0.0769231	0.384615	2	10
764	DOLK	9	131707808	131710012	0.0769231	0.384615	2	10
765	SH3GLB2	9	131770070	131790632	0.0769231	0.384615	2	10
766	MIGA2	9	131798789	131834361	0.0769231	0.384615	2	10
767	DOLPP1	9	131843382	131852717	0.0769231	0.384615	2	10
768	PTPA	9	131873227	131911225	0.0769231	0.384615	2	10
769	IER5L	9	131937830	131940540	0.0769231	0.384615	2	10
770	ASB6	9	132396882	132404448	0.0769231	0.384615	2	10
771	PRRX2	9	132427919	132484953	0.0769231	0.384615	2	10	esv36218393
772	TOR1B	9	132565421	132573568	0.0769231	0.384615	2	10	esv36218396
773	TOR1A	9	132575220	132586441	0.0769231	0.384615	2	10	esv36218395
774	C9orf78	9	132589563	132597572	0.0769231	0.384615	2	10	esv36218391
775	USP20	9	132597695	132644117	0.0769231	0.384615	2	10	esv36218397
776	FAM78A	9	134133464	134151906	0.0769231	0.384615	2	10
777	PLPP7	9	134165080	134184649	0.0769231	0.384615	2	10
778	POMT1	9	134378288	134399193	0.0769231	0.384615	2	10
779	UCK1	9	134399182	134406662	0.0769231	0.384615	2	10
780	NTNG2	9	135037333	135118220	0.0769231	0.384615	2	10
781	SETX	9	135136826	135230372	0.0769231	0.384615	2	10
782	BARHL1	9	135457992	135465640	0.0769231	0.384615	2	10
783	GTF3C4	9	135545421	135570342	0.0769231	0.384615	2	10
784	SPACA9	9	135753706	135765419	0.0769231	0.384615	2	10
785	GFI1B	9	135820931	135867084	0.0769231	0.384615	2	10
802	PIBF1	13	73356229	73590592	0.0769231	0.384615	2	10
811	ZMYM2	13	20532809	20665984	0.0769231	0.5	2	13
812	IFT88	13	21140954	21265576	0.0769231	0.461538	2	12
813	XPO4	13	21351467	21476913	0.0769231	0.461538	2	12
816	SGCG	13	23755059	23899304	0.0769231	0.461538	2	12
901	FARP1	13	98794815	99102027	0.0769231	0.384615	2	10
902	RNF113B	13	98828038	98829521	0.0769231	0.384615	2	10
903	STK24	13	99102452	99229405	0.0769231	0.384615	2	10
904	SLC15A1	13	99336054	99404929	0.0769231	0.384615	2	10
905	CLYBL	13	100258917	100545018	0.0769231	0.384615	2	10
906	PCCA	13	100741268	101182691	0.0769231	0.384615	2	10
916	GJA3	13	20712393	20735183	0.0769231	0.5	2	13
917	GJB2	13	20761601	20767114	0.0769231	0.461538	2	12
918	GJB6	13	20796100	20805372	0.0769231	0.461538	2	12
919	CRYL1	13	20977805	21100012	0.0769231	0.461538	2	12
920	IL17D	13	21277481	21297237	0.0769231	0.461538	2	12
921	EEF1AKMT1	13	21303069	21348097	0.0769231	0.461538	2	12
987	ITM2B	13	48807273	48836232	0.0769231	0.423077	2	11
988	LPAR6	13	48985180	48987653	0.0769231	0.384615	2	10
989	RCBTB2	13	49063098	49107392	0.0769231	0.423077	2	11
1019	MZT1	13	73282494	73301938	0.0769231	0.384615	2	10
1020	BORA	13	73301886	73330336	0.0769231	0.384615	2	10
1021	DIS3	13	73329539	73356266	0.0769231	0.384615	2	10
1022	KLF5	13	73629113	73651680	0.0769231	0.384615	2	10
1042	IPO5	13	98605928	98676550	0.0769231	0.384615	2	10
1043	ZIC5	13	100615274	100624178	0.0769231	0.384615	2	10
1044	ZIC2	13	100634025	100639019	0.0769231	0.384615	2	10
1091	RAB27B	18	52495707	52562747	0.0769231	0.384615	2	10
1092	TCF4	18	52889428	53069208	0.0769231	0.384615	2	10
1095	NEDD4L	18	55711609	56068772	0.0769231	0.423077	2	11
1096	ALPK2	18	56148478	56296189	0.0769231	0.423077	2	11
1097	MALT1	18	56338617	56417371	0.0769231	0.423077	2	11
1107	CDH19	18	64168423	64271375	0.0769231	0.384615	2	10
1108	CCDC102B	18	66382490	66722426	0.0769231	0.384615	2	10
1123	MBD2	18	51677970	51751158	0.0769231	0.384615	2	10
1124	POLI	18	51795848	51824604	0.0769231	0.384615	2	10
1125	CCDC68	18	52568739	52625279	0.0769231	0.384615	2	10
1132	LOC101927322	18	56337240	56339105	0.0769231	0.423077	2	11
1152	DSEL	18	65173818	65183967	0.0769231	0.384615	2	10
1153	TMX3	18	66340924	66382353	0.0769231	0.384615	2	10
1179	RNF126	19	647525	663233	0.0769231	0.461538	2	12
1196	SAFB	19	5623045	5668489	0.0769231	0.384615	2	10
1197	CATSPERD	19	5720687	5778742	0.0769231	0.384615	2	10
1198	NDUFA11	19	5891286	5904024	0.0769231	0.384615	2	10
1199	RFX2	19	5993174	6110664	0.0769231	0.384615	2	10
1200	ACSBG2	19	6135643	6193114	0.0769231	0.384615	2	10
1201	KHSRP	19	6413114	6424822	0.0769231	0.384615	2	10
1202	C3	19	6677845	6720693	0.0769231	0.384615	2	10
1204	PLPP2	19	281039	291169	0.0769231	0.461538	2	12
1205	MIER2	19	305574	344841	0.0769231	0.461538	2	12
1206	THEG	19	362056	376013	0.0769231	0.461538	2	12
1207	C2CD4C	19	405442	409170	0.0769231	0.461538	2	12
1208	SHC2	19	416582	460996	0.0769231	0.461538	2	12
1209	ODF3L2	19	463345	474983	0.0769231	0.461538	2	12
1210	MADCAM1	19	496489	505343	0.0769231	0.461538	2	12
1211	TPGS1	19	507496	519654	0.0769231	0.461538	2	12
1212	CDC34	19	531732	542087	0.0769231	0.461538	2	12
1213	GZMM	19	544033	549920	0.0769231	0.461538	2	12
1214	BSG	19	571276	583493	0.0769231	0.461538	2	12
1215	HCN2	19	589892	617159	0.0769231	0.461538	2	12
1216	POLRMT	19	617222	633568	0.0769231	0.461538	2	12
1217	FGF22	19	639894	643703	0.0769231	0.461538	2	12
1218	FSTL3	19	676388	683392	0.0769231	0.461538	2	12
1219	PRSS57	19	685520	695461	0.0769231	0.461538	2	12
1220	PALM	19	708952	748330	0.0769231	0.423077	2	11
1243	CIRBP	19	1269264	1273171	0.0769231	0.461538	2	12
1244	C19orf24	19	1275519	1279243	0.0769231	0.461538	2	12
1245	EFNA2	19	1286152	1301430	0.0769231	0.461538	2	12
1246	MUM1	19	1354975	1378430	0.0769231	0.461538	2	12
1247	NDUFS7	19	1383882	1395588	0.0769231	0.461538	2	12
1248	GAMT	19	1397024	1401569	0.0769231	0.461538	2	12
1249	DAZAP1	19	1407567	1435686	0.0769231	0.461538	2	12
1250	RPS15	19	1438362	1440496	0.0769231	0.461538	2	12
1251	APC2	19	1450147	1473243	0.0769231	0.461538	2	12
1252	C19orf25	19	1473199	1479228	0.0769231	0.461538	2	12
1253	PCSK4	19	1481426	1490449	0.0769231	0.461538	2	12
1254	REEP6	19	1491003	1497924	0.0769231	0.461538	2	12
1255	ADAMTSL5	19	1505016	1513188	0.0769231	0.461538	2	12
1256	PLK5	19	1524072	1535455	0.0769231	0.461538	2	12
1340	ZNRF4	19	5455425	5456867	0.0769231	0.384615	2	10
1341	SAFB2	19	5587009	5622938	0.0769231	0.384615	2	10
1342	C19orf70	19	5678424	5680907	0.0769231	0.384615	2	10
1343	HSD11B1L	19	5680775	5688534	0.0769231	0.384615	2	10
1344	RPL36	19	5690271	5691678	0.0769231	0.384615	2	10
1345	LONP1	19	5691844	5720176	0.0769231	0.384615	2	10
1346	PRR22	19	5782970	5784776	0.0769231	0.384615	2	10
1347	DUS3L	19	5785150	5791249	0.0769231	0.384615	2	10
1348	NRTN	19	5823812	5828335	0.0769231	0.384615	2	10
1349	FUT6	19	5830636	5839742	0.0769231	0.384615	2	10
1350	FUT3	19	5842898	5851485	0.0769231	0.384615	2	10
1351	FUT5	19	5865836	5870551	0.0769231	0.384615	2	10
1352	VMAC	19	5904851	5910263	0.0769231	0.384615	2	10
1353	CAPS	19	5913654	5916222	0.0769231	0.384615	2	10
1354	RANBP3	19	5916149	5978320	0.0769231	0.384615	2	10
1355	MLLT1	19	6210391	6279959	0.0769231	0.384615	2	10
1356	ACER1	19	6306509	6333640	0.0769231	0.384615	2	10
1357	CLPP	19	6361462	6368915	0.0769231	0.384615	2	10
1358	ALKBH7	19	6372443	6375261	0.0769231	0.384615	2	10
1359	PSPN	19	6375158	6375927	0.0769231	0.384615	2	10
1360	GTF2F1	19	6379579	6393291	0.0769231	0.384615	2	10
1361	LOC390877	19	6396369	6412415	0.0769231	0.384615	2	10
1362	SLC25A41	19	6426047	6433790	0.0769231	0.384615	2	10
1363	SLC25A23	19	6440074	6459781	0.0769231	0.384615	2	10
1364	CRB3	19	6463787	6467232	0.0769231	0.384615	2	10
1365	DENND1C	19	6467214	6481819	0.0769231	0.384615	2	10
1366	TUBB4A	19	6494329	6502595	0.0769231	0.384615	2	10
1367	TNFSF9	19	6531009	6535939	0.0769231	0.384615	2	10
1368	CD70	19	6581656	6591163	0.0769231	0.384615	2	10
1369	TNFSF14	19	6661263	6670169	0.0769231	0.384615	2	10
669	PTAR1	9	72324437	72374876	0.0384615	0.384615	1	10
670	TRPM3	9	73149948	73483974	0.0384615	0.384615	1	10
676	PGM5	9	70971814	71145977	0.0384615	0.384615	1	10
677	PIP5K1B	9	71320329	71624092	0.0384615	0.384615	1	10
678	FXN	9	71650478	71715094	0.0384615	0.384615	1	10
679	TJP2	9	71736179	71870124	0.0384615	0.384615	1	10
680	FAM189A2	9	71939487	72007389	0.0384615	0.384615	1	10
681	APBA1	9	72042448	72287275	0.0384615	0.384615	1	10
682	C9orf135	9	72435720	72521151	0.0384615	0.384615	1	10
683	MAMDC2	9	72658496	72791476	0.0384615	0.384615	1	10
684	SMC5	9	72873877	72969789	0.0384615	0.384615	1	10
685	KLF9	9	72999512	73029573	0.0384615	0.384615	1	10
721	TMEM252	9	71151495	71155783	0.0384615	0.384615	1	10
722	FAM122A	9	71394921	71398795	0.0384615	0.384615	1	10
723	PRKACG	9	71627444	71629039	0.0384615	0.384615	1	10
789	ZDHHC20	13	21946709	22033508	0.0384615	0.5	1	13
799	CYSLTR2	13	49227846	49285362	0.0384615	0.423077	1	11
803	KLF12	13	74260148	74708066	0.0384615	0.384615	1	10
804	FBXL3	13	77579388	77601331	0.0384615	0.384615	1	10
805	GPC6	13	93879060	95060274	0.0384615	0.384615	1	10
806	UGGT2	13	96453833	96705736	0.0384615	0.384615	1	10
807	NALCN	13	101706129	102068813	0.0384615	0.384615	1	10
808	FAM155A	13	107820878	108519460	0.0384615	0.384615	1	10
809	TPTE2	13	19997016	20110903	0.0384615	0.461538	1	12
810	PSPC1	13	20277006	20357159	0.0384615	0.461538	1	12
814	LATS2	13	21547174	21635722	0.0384615	0.5	1	13
815	MICU2	13	22066827	22178355	0.0384615	0.5	1	13
828	PAN3	13	28712642	28869475	0.0384615	0.5	1	13
829	FLT1	13	28874482	29069265	0.0384615	0.461538	1	12
830	MTUS2	13	29598747	30080084	0.0384615	0.5	1	13
855	FOXO1	13	41129800	41240734	0.0384615	0.423077	1	11
887	TBC1D4	13	75858799	76056304	0.0384615	0.384615	1	10
888	UCHL3	13	76123615	76180156	0.0384615	0.384615	1	10
889	LMO7	13	76194569	76434006	0.0384615	0.384615	1	10
890	MYCBP2	13	77618791	77901177	0.0384615	0.384615	1	10
891	SCEL	13	78109808	78219398	0.0384615	0.384615	1	10
892	EDNRB	13	78469615	78549858	0.0384615	0.384615	1	10
893	RBM26	13	79893002	79980356	0.0384615	0.384615	1	10
894	NDFIP2	13	80055258	80130212	0.0384615	0.384615	1	10
895	DCT	13	95089557	95201667	0.0384615	0.384615	1	10
896	ABCC4	13	95672082	95953700	0.0384615	0.384615	1	10
897	CLDN10	13	96085852	96232010	0.0384615	0.423077	1	11
898	DNAJC3	13	96329392	96447243	0.0384615	0.423077	1	11
899	HS6ST3	13	96743092	97491816	0.0384615	0.384615	1	10
900	MBNL2	13	97874542	98046374	0.0384615	0.423077	1	11
907	GGACT	13	101182417	101241046	0.0384615	0.384615	1	10
908	TMTC4	13	101256089	101327189	0.0384615	0.384615	1	10
909	ITGBL1	13	102104943	102368796	0.0384615	0.384615	1	10
910	TPP2	13	103249285	103332308	0.0384615	0.384615	1	10
911	ARGLU1	13	107195661	107220514	0.0384615	0.384615	1	10
912	MYO16	13	109248499	109860355	0.0384615	0.384615	1	10
913	TUBA3C	13	19747909	19755992	0.0384615	0.461538	1	12
914	MPHOSPH8	13	20207787	20247599	0.0384615	0.461538	1	12
915	ZMYM5	13	20397623	20437776	0.0384615	0.461538	1	12
922	SAP18	13	21714652	21723224	0.0384615	0.5	1	13
923	SKA3	13	21727733	21750741	0.0384615	0.5	1	13
924	MRPL57	13	21750371	21753223	0.0384615	0.5	1	13
925	FGF9	13	22245214	22278640	0.0384615	0.5	1	13
946	POMP	13	29233140	29253094	0.0384615	0.5	1	13
947	SLC46A3	13	29274216	29293150	0.0384615	0.5	1	13
984	SUCLA2	13	48516790	48575462	0.0384615	0.384615	1	10
985	NUDT15	13	48611702	48615638	0.0384615	0.384615	1	10
986	MED4	13	48649863	48669277	0.0384615	0.384615	1	10
1023	COMMD6	13	76099349	76112008	0.0384615	0.384615	1	10
1024	LMO7DN	13	76445173	76457948	0.0384615	0.384615	1	10
1025	KCTD12	13	77454303	77460540	0.0384615	0.384615	1	10
1026	ACOD1	13	77522693	77532777	0.0384615	0.384615	1	10
1027	CLN5	13	77566058	77576652	0.0384615	0.384615	1	10
1028	LOC100129307	13	78235508	78236938	0.0384615	0.384615	1	10
1029	SLAIN1	13	78271988	78338377	0.0384615	0.384615	1	10
1030	POU4F1	13	79173226	79177695	0.0384615	0.384615	1	10
1031	RNF219	13	79188420	79233314	0.0384615	0.384615	1	10
1032	SPRY2	13	80910110	80913794	0.0384615	0.384615	1	10
1033	SLITRK1	13	84451339	84456528	0.0384615	0.384615	1	10
1034	SLITRK6	13	86366921	86373483	0.0384615	0.384615	1	10
1035	SLITRK5	13	88324869	88331871	0.0384615	0.384615	1	10
1036	TGDS	13	95226307	95248529	0.0384615	0.384615	1	10
1037	GPR180	13	95254103	95286899	0.0384615	0.384615	1	10
1038	SOX21	13	95361875	95364797	0.0384615	0.384615	1	10
1039	DZIP1	13	96230455	96296960	0.0384615	0.423077	1	11
1040	OXGR1	13	97637972	97646730	0.0384615	0.423077	1	11
1041	RAP2A	13	98086474	98120252	0.0384615	0.384615	1	10
1045	METTL21C	13	103338096	103346871	0.0384615	0.384615	1	10
1046	CCDC168	13	103381716	103411422	0.0384615	0.384615	1	10
1047	TEX30	13	103418237	103426171	0.0384615	0.384615	1	10
1048	KDELC1	13	103436630	103451404	0.0384615	0.384615	1	10
1049	BIVM	13	103451398	103493888	0.0384615	0.384615	1	10
1050	BIVM-ERCC5	13	103459495	103528351	0.0384615	0.384615	1	10
1051	ERCC5	13	103498190	103528351	0.0384615	0.384615	1	10
1052	SLC10A2	13	103696347	103719196	0.0384615	0.384615	1	10
1053	DAOA	13	106118215	106143383	0.0384615	0.384615	1	10
1054	EFNB2	13	107142078	107187388	0.0384615	0.384615	1	10
1055	LIG4	13	108859789	108867130	0.0384615	0.384615	1	10
1056	ABHD13	13	108870762	108886603	0.0384615	0.384615	1	10
1057	TNFSF13B	13	108921976	108960832	0.0384615	0.384615	1	10
1058	SEMA6D	15	47476402	48066420	0.0384615	0.384615	1	10
1059	LIPC	15	58724174	58861073	0.0384615	0.384615	1	10
1060	ADAM10	15	58887402	59042177	0.0384615	0.384615	1	10
1061	MINDY2	15	59063390	59154099	0.0384615	0.384615	1	10
1062	RNF111	15	59279786	59389618	0.0384615	0.384615	1	10
1063	MYO1E	15	59428167	59665071	0.0384615	0.384615	1	10
1064	SLTM	15	59171243	59225875	0.0384615	0.384615	1	10
1065	CCNB2	15	59397283	59417244	0.0384615	0.384615	1	10
1066	LDHAL6B	15	59499014	59500787	0.0384615	0.384615	1	10
1067	SHISA6	17	11144739	11467380	0.0384615	0.384615	1	10
1068	NCOR1	17	15933407	16097953	0.0384615	0.384615	1	10
1069	PIGL	17	16120508	16229573	0.0384615	0.384615	1	10
1070	CENPV	17	16245847	16256812	0.0384615	0.384615	1	10
1071	LRRC75A	17	16345318	16395505	0.0384615	0.384615	1	10
1072	CCDC144A	17	16593638	16678313	0.0384615	0.384615	1	10
1075	ZSWIM7	17	15879873	15903006	0.0384615	0.384615	1	10
1076	TTC19	17	15902693	15932723	0.0384615	0.384615	1	10
1077	UBB	17	16284106	16286059	0.0384615	0.384615	1	10
1078	TRPV2	17	16318855	16340317	0.0384615	0.384615	1	10
1079	ZNF287	17	16450276	16472526	0.0384615	0.384615	1	10
1080	ZNF624	17	16524047	16557167	0.0384615	0.384615	1	10
1081	FAM106CP	17	16692056	16693815	0.0384615	0.384615	1	10
1085	DOK6	18	67068283	67516323	0.0384615	0.384615	1	10
1086	WDR7	18	54318615	54697036	0.0384615	0.384615	1	10
1087	ZNF532	18	56529831	56653712	0.0384615	0.423077	1	11
1088	PIGN	18	59711456	59854289	0.0384615	0.423077	1	11
1089	BCL2	18	60790578	60986613	0.0384615	0.384615	1	10
1090	ZNF407	18	72342918	72516583	0.0384615	0.384615	1	10
1093	LOC100505549	18	55297533	55336508	0.0384615	0.384615	1	10
1094	ATP8B1	18	55313657	55470327	0.0384615	0.384615	1	10
1098	LMAN1	18	56995054	57026508	0.0384615	0.423077	1	11
1099	CCBE1	18	57098170	57364644	0.0384615	0.423077	1	11
1100	CDH20	18	59000814	59223006	0.0384615	0.423077	1	11
1101	RNF152	18	59482303	59560304	0.0384615	0.423077	1	11
1102	KIAA1468	18	59854523	59974355	0.0384615	0.423077	1	11
1103	TNFRSF11A	18	59992519	60054943	0.0384615	0.423077	1	11
1104	PHLPP1	18	60382671	60647676	0.0384615	0.423077	1	11
1105	VPS4B	18	61056422	61089752	0.0384615	0.384615	1	10
1106	CDH7	18	63417487	63549202	0.0384615	0.384615	1	10
1109	RTTN	18	67671039	67872962	0.0384615	0.384615	1	10
1110	NETO1	18	70409548	70534810	0.0384615	0.384615	1	10
1111	CYB5A	18	71920526	71959251	0.0384615	0.384615	1	10
1112	CNDP1	18	72201691	72252261	0.0384615	0.384615	1	10
1113	SMIM21	18	73121430	73139658	0.0384615	0.384615	1	10
1114	ZNF516	18	74069636	74207146	0.0384615	0.384615	1	10
1115	ZNF236	18	74534562	74682683	0.0384615	0.384615	1	10
1116	MBP	18	74690788	74729055	0.0384615	0.384615	1	10
1117	GALR1	18	74962007	74982098	0.0384615	0.384615	1	10
1118	ATP9B	18	76829274	77138283	0.0384615	0.384615	1	10
1119	NFATC1	18	77155771	77228002	0.0384615	0.384615	1	10
1120	CTDP1	18	77439800	77514510	0.0384615	0.384615	1	10
1121	HSBP1L1	18	77724581	77730822	0.0384615	0.384615	1	10
1122	PARD6G	18	77915114	78005397	0.0384615	0.384615	1	10
1126	TXNL1	18	54270052	54305920	0.0384615	0.384615	1	10
1127	BOD1L2	18	54814292	54817639	0.0384615	0.384615	1	10
1128	ST8SIA3	18	55019720	55036162	0.0384615	0.384615	1	10
1129	ONECUT2	18	55102916	55158530	0.0384615	0.384615	1	10
1130	FECH	18	55212072	55253969	0.0384615	0.384615	1	10
1131	NARS	18	55267890	55289177	0.0384615	0.384615	1	10
1133	SEC11C	18	56807088	56826069	0.0384615	0.423077	1	11
1134	GRP	18	56887399	56898006	0.0384615	0.423077	1	11
1135	RAX	18	56934266	56940625	0.0384615	0.423077	1	11
1136	CPLX4	18	56962633	56985881	0.0384615	0.423077	1	11
1137	PMAIP1	18	57567191	57571538	0.0384615	0.423077	1	11
1138	MC4R	18	58038563	58040001	0.0384615	0.423077	1	11
1139	ZCCHC2	18	60190657	60245818	0.0384615	0.423077	1	11
1140	KDSR	18	60994970	61034506	0.0384615	0.384615	1	10
1141	SERPINB5	18	61144143	61172318	0.0384615	0.384615	1	10
1142	SERPINB12	18	61223392	61236560	0.0384615	0.384615	1	10
1143	SERPINB13	18	61254533	61266433	0.0384615	0.384615	1	10
1144	SERPINB4	18	61304492	61311553	0.0384615	0.384615	1	10
1145	SERPINB3	18	61322430	61329197	0.0384615	0.384615	1	10
1146	SERPINB11	18	61369537	61391127	0.0384615	0.384615	1	10
1147	SERPINB7	18	61420280	61472610	0.0384615	0.384615	1	10
1148	SERPINB2	18	61554938	61571124	0.0384615	0.384615	1	10
1149	SERPINB10	18	61575223	61603345	0.0384615	0.384615	1	10
1150	HMSD	18	61616587	61627646	0.0384615	0.384615	1	10
1151	SERPINB8	18	61637262	61653887	0.0384615	0.384615	1	10
1154	CD226	18	67530191	67615089	0.0384615	0.384615	1	10
1155	SOCS6	18	67956136	67997434	0.0384615	0.384615	1	10
1156	GTSCR1	18	68297754	68318093	0.0384615	0.384615	1	10
1158	FBXO15	18	71740587	71814999	0.0384615	0.384615	1	10
1159	TIMM21	18	71815745	71826204	0.0384615	0.384615	1	10
1160	C18orf63	18	71983109	72026422	0.0384615	0.384615	1	10
1161	FAM69C	18	72102962	72124503	0.0384615	0.384615	1	10
1162	CNDP2	18	72163499	72190689	0.0384615	0.384615	1	10
1163	ZADH2	18	72907062	72917468	0.0384615	0.384615	1	10
1164	TSHZ1	18	72922709	73001905	0.0384615	0.384615	1	10
1165	C18orf65	18	74207476	74210045	0.0384615	0.384615	1	10
1166	SALL3	18	76740274	76758969	0.0384615	0.384615	1	10
1167	KCNG2	18	77623667	77659816	0.0384615	0.384615	1	10
1168	PQLC1	18	77662419	77711653	0.0384615	0.384615	1	10
1169	TXNL4A	18	77732866	77748592	0.0384615	0.384615	1	10
1170	RBFA	18	77794345	77810652	0.0384615	0.384615	1	10
1171	ADNP2	18	77866914	77898229	0.0384615	0.384615	1	10
1173	IZUMO4	19	2096867	2099583	0.0384615	0.461538	1	12
1176	PTPRS	19	5205518	5340814	0.0384615	0.384615	1	10
1181	REXO1	19	1815244	1848452	0.0384615	0.461538	1	12
1182	CSNK1G2	19	1941160	1981337	0.0384615	0.461538	1	12
1183	DOT1L	19	2164147	2232577	0.0384615	0.461538	1	12
1193	DPP9	19	4675242	4723855	0.0384615	0.423077	1	11
1194	PLIN3	19	4838345	4867780	0.0384615	0.384615	1	10
1195	KDM4B	19	4969123	5153609	0.0384615	0.384615	1	10
1257	MEX3D	19	1554667	1568057	0.0384615	0.461538	1	12
1258	MBD3	19	1576669	1592760	0.0384615	0.461538	1	12
1259	UQCR11	19	1597153	1605483	0.0384615	0.461538	1	12
1260	TCF3	19	1609288	1650286	0.0384615	0.461538	1	12
1261	ONECUT3	19	1753661	1775444	0.0384615	0.461538	1	12
1262	ATP8B3	19	1782073	1812236	0.0384615	0.461538	1	12
1263	KLF16	19	1852397	1863564	0.0384615	0.461538	1	12
1264	ABHD17A	19	1876974	1885518	0.0384615	0.461538	1	12
1265	ADAT3	19	1905212	1913446	0.0384615	0.461538	1	12
1266	SCAMP4	19	1905212	1926016	0.0384615	0.461538	1	12
1267	BTBD2	19	1985446	2015702	0.0384615	0.461538	1	12
1268	MKNK2	19	2037469	2051243	0.0384615	0.461538	1	12
1269	MOB3A	19	2071034	2096269	0.0384615	0.461538	1	12
1270	AP3D1	19	2100986	2151556	0.0384615	0.461538	1	12
1271	PLEKHJ1	19	2229950	2236352	0.0384615	0.461538	1	12
1272	SF3A2	19	2236815	2248678	0.0384615	0.461538	1	12
1273	AMH	19	2249277	2252072	0.0384615	0.461538	1	12
1274	JSRP1	19	2252249	2256422	0.0384615	0.461538	1	12
1275	OAZ1	19	2269484	2273487	0.0384615	0.461538	1	12
1276	PEAK3	19	2274630	2282181	0.0384615	0.461538	1	12
1277	LINGO3	19	2289773	2308156	0.0384615	0.461538	1	12
1278	LSM7	19	2321519	2328614	0.0384615	0.461538	1	12
1279	SPPL2B	19	2328628	2355100	0.0384615	0.461538	1	12
1280	TMPRSS9	19	2389768	2426256	0.0384615	0.461538	1	12
1281	TIMM13	19	2425621	2427914	0.0384615	0.461538	1	12
1282	LMNB2	19	2428162	2456966	0.0384615	0.461538	1	12
1283	GADD45B	19	2476122	2478257	0.0384615	0.461538	1	12
1333	TNFAIP8L1	19	4639526	4655580	0.0384615	0.423077	1	11
1334	MYDGF	19	4657556	4670415	0.0384615	0.423077	1	11
1335	DPP9-AS1	19	4679293	4685960	0.0384615	0.423077	1	11
1336	FEM1A	19	4791727	4795571	0.0384615	0.384615	1	10
1337	TICAM1	19	4815935	4831754	0.0384615	0.384615	1	10
1338	ARRDC5	19	4890448	4902879	0.0384615	0.384615	1	10
1339	UHRF1	19	4903091	4962165	0.0384615	0.384615	1	10
786	PCDH9	13	66876965	67804468	0	0.461538	0	12
787	NAA16	13	41885340	41951166	0	0.423077	0	11
788	KPNA3	13	50273442	50367057	0	0.423077	0	11
790	ATP8A2	13	25946148	26599989	0	0.5	0	13
791	WASF3	13	27131839	27263082	0	0.5	0	13
792	UBL3	13	30338544	30424820	0	0.5	0	13
793	NBEA	13	35516423	36246873	0	0.5	0	13
794	DCLK1	13	36342788	36706157	0	0.5	0	13
795	ENOX1	13	43787268	44203613	0	0.423077	0	11
796	TSC22D1	13	45006278	45150701	0	0.423077	0	11
797	ERICH6B	13	46115431	46189874	0	0.423077	0	11
798	LRCH1	13	47127295	47319036	0	0.423077	0	11
800	DLEU7	13	51285161	51418075	0	0.423077	0	11
801	DACH1	13	72012097	72441330	0	0.461538	0	12
817	SACS	13	23902961	24007867	0	0.461538	0	12
818	TNFRSF19	13	24144508	24250244	0	0.5	0	13
819	MIPEP	13	24304327	24463587	0	0.5	0	13
820	SPATA13	13	24553764	24881212	0	0.5	0	13
821	PARP4	13	24995068	25086948	0	0.5	0	13
822	RNF17	13	25338300	25454059	0	0.5	0	13
823	MTMR6	13	25820338	25861704	0	0.5	0	13
824	RNF6	13	26706252	26796508	0	0.5	0	13
825	CDK8	13	26828240	26979375	0	0.5	0	13
826	USP12	13	27640286	27746033	0	0.5	0	13
827	LNX2	13	28120049	28194720	0	0.5	0	13
831	SLC7A1	13	30083550	30169825	0	0.5	0	13
832	KATNAL1	13	30776766	30881191	0	0.5	0	13
833	HMGB1	13	31032052	31191734	0	0.5	0	13
834	USPL1	13	31191815	31234907	0	0.5	0	13
835	ALOX5AP	13	31287614	31338565	0	0.5	0	13
836	HSPH1	13	31709110	31736158	0	0.5	0	13
837	B3GLCT	13	31774111	31906413	0	0.5	0	13
838	RXFP2	13	32313678	32377009	0	0.5	0	13
839	FRY	13	32605436	32870776	0	0.5	0	13
840	BRCA2	13	32889616	32973809	0	0.5	0	13
841	N4BP2L2	13	33006624	33112932	0	0.5	0	13
842	PDS5B	13	33160563	33352158	0	0.5	0	13
843	STARD13	13	33677271	33760216	0	0.5	0	13
844	RFC3	13	34392205	34540695	0	0.5	0	13
845	CCDC169-SOHLH2	13	36742344	36871992	0	0.5	0	13
846	CCDC169	13	36801178	36871992	0	0.5	0	13
847	SMAD9	13	37418967	37494409	0	0.538462	0	14
848	SUPT20H	13	37583448	37633624	0	0.538462	0	14
849	POSTN	13	38136718	38172981	0	0.538462	0	14
850	TRPC4	13	38210772	38443939	0	0.538462	0	14
851	UFM1	13	38923907	38937144	0	0.5	0	13
852	FREM2	13	39261172	39461268	0	0.5	0	13
853	LHFPL6	13	39917028	40177356	0	0.461538	0	12
854	COG6	13	40229763	40326765	0	0.461538	0	12
856	ELF1	13	41506054	41556418	0	0.423077	0	11
857	MTRF1	13	41790515	41837713	0	0.423077	0	11
858	VWA8	13	42140960	42535221	0	0.423077	0	11
859	DGKH	13	42614171	42817033	0	0.423077	0	11
860	AKAP11	13	42846288	42897403	0	0.461538	0	12
861	EPSTI1	13	43460523	43566448	0	0.461538	0	12
862	DNAJC15	13	43597361	43683306	0	0.461538	0	12
863	CCDC122	13	44410487	44453826	0	0.423077	0	11
864	SERP2	13	44947785	44971850	0	0.423077	0	11
865	GTF2F2	13	45694630	45858240	0	0.423077	0	11
866	SIAH3	13	46354404	46425846	0	0.423077	0	11
867	ZC3H13	13	46528599	46626913	0	0.423077	0	11
868	CPB2	13	46627321	46679211	0	0.423077	0	11
869	LRRC63	13	46786077	46850938	0	0.423077	0	11
870	RUBCNL	13	46916134	46961635	0	0.423077	0	11
871	HTR2A	13	47405676	47471211	0	0.423077	0	11
873	FNDC3A	13	49550047	49783915	0	0.384615	0	10
874	CAB39L	13	49882785	49975674	0	0.423077	0	11
875	SETDB2-PHF11	13	50018428	50103128	0	0.423077	0	11
876	KCNRG	13	50589389	50595058	0	0.423077	0	11
877	RNASEH2B	13	51483813	51530901	0	0.423077	0	11
878	WDFY2	13	52158483	52336171	0	0.423077	0	11
879	ATP7B	13	52506804	52585630	0	0.423077	0	11
880	NEK5	13	52638897	52703228	0	0.423077	0	11
881	THSD1	13	52951301	52980629	0	0.423077	0	11
882	HNRNPA1L2	13	53191604	53217919	0	0.423077	0	11
883	OLFM4	13	53602875	53626196	0	0.461538	0	12
884	DIAPH3	13	60239716	60738119	0	0.423077	0	11
885	TDRD3	13	60970590	61148013	0	0.461538	0	12
886	KLHL1	13	70274724	70682625	0	0.461538	0	12
926	PCOTH	13	24463025	24466243	0	0.5	0	13
927	C1QTNF9B	13	24465237	24471145	0	0.5	0	13
928	C1QTNF9	13	24881303	24896669	0	0.5	0	13
929	ATP12A	13	25254548	25285923	0	0.5	0	13
930	CENPJ	13	25456411	25497027	0	0.5	0	13
931	PABPC3	13	25670275	25672705	0	0.5	0	13
932	AMER2	13	25735816	25746305	0	0.5	0	13
933	NUP58	13	25875665	25916561	0	0.5	0	13
934	SHISA2	13	26618734	26625198	0	0.5	0	13
935	GPR12	13	27329336	27334922	0	0.5	0	13
936	RPL21	13	27825691	27830705	0	0.5	0	13
937	RASL11A	13	27844463	27847827	0	0.5	0	13
938	GTF3A	13	27998680	28009846	0	0.5	0	13
939	MTIF3	13	28009775	28024326	0	0.5	0	13
940	POLR1D	13	28194879	28241559	0	0.5	0	13
941	GSX1	13	28366779	28368089	0	0.5	0	13
942	PDX1	13	28494167	28500451	0	0.5	0	13
943	CDX2	13	28536204	28543505	0	0.5	0	13
944	URAD	13	28552242	28562774	0	0.5	0	13
945	FLT3	13	28577410	28674729	0	0.5	0	13
948	MEDAG	13	31480311	31499709	0	0.5	0	13
949	TEX26	13	31506833	31549153	0	0.5	0	13
950	ZAR1L	13	32877907	32886091	0	0.5	0	13
951	N4BP2L1	13	32974859	33002315	0	0.5	0	13
952	KL	13	33590570	33640282	0	0.5	0	13
953	MAB21L1	13	36047925	36050832	0	0.5	0	13
954	SOHLH2	13	36742344	36788752	0	0.5	0	13
955	SPART	13	36875774	36920646	0	0.5	0	13
956	CCNA1	13	37005966	37017019	0	0.5	0	13
957	SERTM1	13	37248048	37271976	0	0.5	0	13
958	RFXAP	13	37393338	37403740	0	0.538462	0	14
959	ALG5	13	37523906	37573504	0	0.538462	0	14
960	EXOSC8	13	37574677	37583751	0	0.538462	0	14
961	CSNK1A1L	13	37677396	37679801	0	0.538462	0	14
962	STOML3	13	39540061	39564996	0	0.5	0	13
963	PROSER1	13	39584001	39612213	0	0.5	0	13
964	NHLRC3	13	39612447	39624246	0	0.5	0	13
965	MRPS31	13	41303431	41345347	0	0.423077	0	11
966	SLC25A15	13	41363546	41386596	0	0.423077	0	11
967	WBP4	13	41635392	41658148	0	0.423077	0	11
968	KBTBD6	13	41701708	41706936	0	0.423077	0	11
969	KBTBD7	13	41765526	41768711	0	0.423077	0	11
970	RGCC	13	42031541	42045013	0	0.423077	0	11
971	TNFSF11	13	43136871	43182149	0	0.461538	0	12
972	FAM216B	13	43355685	43365685	0	0.461538	0	12
973	LACC1	13	44453419	44468068	0	0.423077	0	11
974	SMIM2	13	44717286	44735393	0	0.423077	0	11
975	NUFIP1	13	45513383	45563613	0	0.423077	0	11
976	GPALPP1	13	45563664	45602405	0	0.423077	0	11
977	KCTD4	13	45766987	45775175	0	0.423077	0	11
978	TPT1	13	45907605	45915419	0	0.423077	0	11
979	SLC25A30	13	45967450	45992590	0	0.423077	0	11
980	COG3	13	46039029	46110833	0	0.423077	0	11
981	SPERT	13	46276438	46288694	0	0.423077	0	11
982	LCP1	13	46700057	46756459	0	0.423077	0	11
983	ESD	13	47345390	47371367	0	0.423077	0	11
990	MLNR	13	49794473	49796513	0	0.384615	0	10
991	CDADC1	13	49822046	49867622	0	0.423077	0	11
992	SETDB2	13	50018428	50069139	0	0.423077	0	11
993	PHF11	13	50069745	50103128	0	0.423077	0	11
994	RCBTB1	13	50106081	50159719	0	0.423077	0	11
995	ARL11	13	50202434	50208008	0	0.423077	0	11
996	EBPL	13	50234811	50265623	0	0.423077	0	11
997	SPRYD7	13	50486837	50510637	0	0.423077	0	11
998	TRIM13	13	50571142	50592603	0	0.423077	0	11
999	FAM124A	13	51796469	51827750	0	0.423077	0	11
1000	SERPINE3	13	51915167	51936239	0	0.423077	0	11
1001	INTS6	13	51935700	52027275	0	0.423077	0	11
1002	DHRS12	13	52342128	52378298	0	0.423077	0	11
1003	CCDC70	13	52436083	52440372	0	0.423077	0	11
1004	ALG11	13	52586522	52603780	0	0.423077	0	11
1005	UTP14C	13	52598826	52607736	0	0.423077	0	11
1006	NEK3	13	52706778	52733670	0	0.423077	0	11
1007	VPS36	13	52986736	53024379	0	0.423077	0	11
1008	CKAP2	13	53029494	53039978	0	0.423077	0	11
1009	SUGT1	13	53226825	53262489	0	0.423077	0	11
1010	CNMD	13	53277398	53313947	0	0.423077	0	11
1011	PCDH8	13	53418108	53422775	0	0.423077	0	11
1012	PRR20A	13	57715051	57718073	0	0.423077	0	11
1013	PRR20B	13	57721621	57724643	0	0.423077	0	11
1014	PRR20C	13	57728194	57731216	0	0.423077	0	11
1015	PRR20D	13	57734765	57737787	0	0.423077	0	11
1016	PRR20E	13	57741330	57744352	0	0.423077	0	11
1017	PCDH17	13	58205788	58303065	0	0.423077	0	11
1018	PCDH20	13	61983817	61989655	0	0.461538	0	12
1157	CBLN2	18	70203914	70211723	0	0.384615	0	10
1174	GNA15	19	3136029	3163767	0	0.5	0	13
1175	ANKRD24	19	4183350	4224811	0	0.461538	0	12
1177	ZNF559	19	9434447	9454521	0	0.423077	0	11
1178	ZNF559-ZNF177	19	9434901	9493293	0	0.423077	0	11
1184	GNG7	19	2511217	2702746	0	0.461538	0	12
1185	TLE2	19	2997635	3029165	0	0.5	0	13
1186	CELF5	19	3224700	3297074	0	0.5	0	13
1187	NFIC	19	3359560	3469215	0	0.5	0	13
1188	PIP5K1C	19	3630178	3700477	0	0.5	0	13
1189	MATK	19	3777966	3801810	0	0.5	0	13
1190	ZBTB7A	19	4043301	4065527	0	0.5	0	13
1191	STAP2	19	4324039	4338847	0	0.461538	0	12
1192	UBXN6	19	4445002	4457791	0	0.461538	0	12
1203	MUC16	19	8959519	9092018	0	0.384615	0	10
1284	DIRAS1	19	2714564	2721390	0	0.5	0	13
1285	SLC39A3	19	2732521	2740074	0	0.5	0	13
1286	SGTA	19	2754711	2783354	0	0.5	0	13
1287	THOP1	19	2785457	2813602	0	0.5	0	13
1288	ZNF554	19	2819871	2836733	0	0.5	0	13
1289	ZNF555	19	2841432	2860472	0	0.5	0	13
1290	ZNF556	19	2867332	2878515	0	0.5	0	13
1291	ZNF57	19	2900895	2918474	0	0.5	0	13
1292	ZNF77	19	2933215	2944969	0	0.5	0	13
1293	TLE6	19	2977535	2995182	0	0.5	0	13
1294	AES	19	3052907	3062371	0	0.5	0	13
1295	GNA11	19	3094407	3124000	0	0.5	0	13
1296	S1PR4	19	3178735	3180330	0	0.5	0	13
1297	NCLN	19	3185874	3209573	0	0.5	0	13
1298	SMIM24	19	3474404	3480540	0	0.5	0	13
1299	DOHH	19	3490818	3500621	0	0.5	0	13
1300	FZR1	19	3506294	3536755	0	0.5	0	13
1301	C19orf71	19	3539154	3544028	0	0.5	0	13
1302	MFSD12	19	3544196	3557582	0	0.5	0	13
1303	HMG20B	19	3572942	3579081	0	0.5	0	13
1304	GIPC3	19	3585568	3593539	0	0.5	0	13
1305	TBXA2R	19	3594503	3606831	0	0.5	0	13
1306	CACTIN	19	3610625	3626813	0	0.5	0	13
1307	TJP3	19	3708334	3750811	0	0.5	0	13
1308	APBA3	19	3750770	3761673	0	0.5	0	13
1309	MRPL54	19	3762664	3767563	0	0.5	0	13
1310	RAX2	19	3769086	3772219	0	0.5	0	13
1311	ZFR2	19	3804021	3869027	0	0.5	0	13
1312	ATCAY	19	3880617	3928080	0	0.5	0	13
1313	NMRK2	19	3933100	3942414	0	0.5	0	13
1314	DAPK3	19	3958450	3971121	0	0.5	0	13
1315	EEF2	19	3976053	3985461	0	0.5	0	13
1316	PIAS4	19	4007595	4039384	0	0.5	0	13
1317	MAP2K2	19	4090318	4124126	0	0.5	0	13
1318	CREB3L3	19	4153597	4173051	0	0.461538	0	12
1319	SIRT6	19	4174105	4182303	0	0.461538	0	12
1320	EBI3	19	4229539	4237525	0	0.461538	0	12
1321	YJU2	19	4247066	4269090	0	0.461538	0	12
1322	SHD	19	4278597	4290720	0	0.461538	0	12
1323	TMIGD2	19	4292223	4302428	0	0.461538	0	12
1324	FSD1	19	4304590	4323843	0	0.461538	0	12
1325	MPND	19	4343523	4360083	0	0.461538	0	12
1326	SH3GL1	19	4360363	4400415	0	0.461538	0	12
1327	CHAF1A	19	4402659	4443394	0	0.461538	0	12
1328	HDGFL2	19	4472192	4502232	0	0.461538	0	12
1329	PLIN4	19	4502191	4517716	0	0.461538	0	12
1330	PLIN5	19	4522542	4535208	0	0.461538	0	12
1331	LRG1	19	4537226	4540036	0	0.461538	0	12
1332	SEMA6B	19	4542599	4559771	0	0.461538	0	12
1370	MBD3L1	19	8953268	8954016	0	0.384615	0	10
1371	OR1M1	19	9203920	9204862	0	0.423077	0	11
1372	OR7G2	19	9212944	9213982	0	0.423077	0	11
1373	OR7G1	19	9225503	9226439	0	0.423077	0	11
1374	OR7G3	19	9236687	9237626	0	0.423077	0	11
1375	ZNF317	19	9251055	9274091	0	0.423077	0	11
1376	OR7D2	19	9296269	9299493	0	0.423077	0	11
1377	OR7D4	19	9324525	9325547	0	0.423077	0	11
1378	OR7E24	19	9361719	9362739	0	0.423077	0	11
1379	ZNF699	19	9401815	9420390	0	0.423077	0	11
1380	ZNF177	19	9473695	9493293	0	0.423077	0	11
1381	ZNF266	19	9523101	9546254	0	0.423077	0	11
1382	ZNF560	19	9577030	9609279	0	0.384615	0	10
1383	ZNF846	19	9868150	9879410	0	0.384615	0	10
1384	FBXL12	19	9920942	9929779	0	0.384615	0	10
1385	UBL5	19	9938555	9940797	0	0.384615	0	10

## Sheet: segments OCCC all
Order	Chr_Start	Chromosome	Start	End	Frequency - Gain	Frequency - Loss	No of cases - Gain	No of cases - Loss	Genes	DGV
269	C8_St102689989	8	102689989	103302709	0.615385	0.615385	16	1	NCALD UBR5 RRM2B
271	C8_St103319059	8	103319059	103413913	0.615385	0.615385	16	1	UBR5
273	C8_St103429576	8	103429576	103739704	0.615385	0.615385	16	1	ODF1 KLF10
376	C8_St126027599	8	126027599	126766585	0.615385	0.615385	16	1	WASHC5 NSMCE2 SQLE TRIB1
211	C8_St79552644	8	79552644	79743689	0.615385	0.615385	15	1	IL7 ZC2HC1A
213	C8_St79756592	8	79756592	79911851	0.615385	0.615385	15	1
215	C8_St79918666	8	79918666	80040051	0.615385	0.615385	15	1
217	C8_St80056625	8	80056625	80290562	0.615385	0.615385	15	1
223	C8_St80630851	8	80630851	81801539	0.615385	0.615385	15	1	MRPS28 TPD52 ZNF704 HEY1 ZBTB10
231	C8_St82838971	8	82838971	84541920	0.615385	0.615385	15	1
267	C8_St102637196	8	102637196	102678972	0.615385	0.615385	15	1	GRHL2
268	C8_St102678973	8	102678973	102689988	0.615385	0.615385	15	1	GRHL2
270	C8_St103302710	8	103302710	103319058	0.615385	0.615385	15	1	UBR5
272	C8_St103413914	8	103413914	103429575	0.615385	0.615385	15	1	UBR5
274	C8_St103739705	8	103739705	103755301	0.615385	0.615385	15	1
275	C8_St103755302	8	103755302	103960710	0.615385	0.615385	15	1	AZIN1
281	C8_St106537715	8	106537715	107022586	0.615385	0.615385	15	1	ZFPM2
284	C8_St107044160	8	107044160	107308858	0.615385	0.615385	15	1	OXR1
287	C8_St107342402	8	107342402	107515768	0.615385	0.615385	15	1	OXR1
305	C8_St112848727	8	112848727	112898361	0.615385	0.615385	15	1
307	C8_St112914819	8	112914819	113261635	0.615385	0.615385	15	1	CSMD3
309	C8_St113262033	8	113262033	113319754	0.615385	0.615385	15	1	CSMD3
311	C8_St113321171	8	113321171	113396625	0.615385	0.615385	15	1	CSMD3
313	C8_St113398176	8	113398176	113402313	0.615385	0.615385	15	1	CSMD3
315	C8_St113404640	8	113404640	113423466	0.615385	0.615385	15	1	CSMD3
317	C8_St113425048	8	113425048	113549528	0.615385	0.615385	15	1	CSMD3
319	C8_St113549994	8	113549994	113551675	0.615385	0.615385	15	1	CSMD3
321	C8_St113552062	8	113552062	113585274	0.615385	0.615385	15	1	CSMD3
323	C8_St113587069	8	113587069	113656821	0.615385	0.615385	15	1	CSMD3
327	C8_St113689104	8	113689104	113872441	0.615385	0.615385	15	1	CSMD3
329	C8_St113873685	8	113873685	113879318	0.615385	0.615385	15	1	CSMD3
331	C8_St113881554	8	113881554	113946036	0.615385	0.615385	15	1	CSMD3
333	C8_St113947029	8	113947029	113994751	0.615385	0.615385	15	1	CSMD3
335	C8_St113996068	8	113996068	114038209	0.615385	0.615385	15	1	CSMD3
339	C8_St114117471	8	114117471	114302708	0.615385	0.615385	15	1	CSMD3
346	C8_St114390148	8	114390148	115236164	0.615385	0.615385	15	1	CSMD3
350	C8_St115916925	8	115916925	116170577	0.615385	0.615385	15	1
352	C8_St116195863	8	116195863	116290806	0.615385	0.615385	15	1
354	C8_St116308751	8	116308751	116539067	0.615385	0.615385	15	1	TRPS1
356	C8_St116540973	8	116540973	117023201	0.615385	0.615385	15	1	TRPS1
374	C8_St125872785	8	125872785	126018285	0.615385	0.615385	15	1	ZNF572 SQLE
375	C8_St126018286	8	126018286	126027598	0.615385	0.615385	15	1	SQLE
377	C8_St126766586	8	126766586	126779761	0.615385	0.615385	15	1
378	C8_St126779762	8	126779762	126980901	0.615385	0.615385	15	1
382	C8_St128737415	8	128737415	128750322	0.615385	0.615385	15	1	MYC
384	C8_St128751564	8	128751564	128773339	0.615385	0.615385	15	1	MYC
158	C8_St52269610	8	52269610	52430803	0.615385	0.615385	14	0	PXDNL
160	C8_St52444194	8	52444194	53338897	0.615385	0.615385	14	0	PXDNL ST18 PCMTD1
192	C8_St73519817	8	73519817	73748161	0.615385	0.615385	14	0	KCNB2
194	C8_St73760310	8	73760310	74034680	0.615385	0.615385	14	0	KCNB2 TERF1 SBSPON
196	C8_St74047836	8	74047836	74394066	0.615385	0.615385	14	0	STAU2 C8orf89 RPL7 RDH10
198	C8_St74416024	8	74416024	74661778	0.615385	0.615385	14	0	STAU2
199	C8_St74661779	8	74661779	74676017	0.615385	0.615385	14	0
200	C8_St74676018	8	74676018	78500065	0.615385	0.615385	14	1	ZFHX4 UBE2W PI15 HNF4G ELOC TMEM70 LY96 JPH1 GDAP1 CRISPLD1 PEX2
202	C8_St78519796	8	78519796	78580196	0.615385	0.615385	14	1
204	C8_St78593900	8	78593900	79283918	0.615385	0.615385	14	1
206	C8_St79306179	8	79306179	79511655	0.615385	0.615385	14	1	PKIA
209	C8_St79519365	8	79519365	79532657	0.615385	0.615385	14	1
210	C8_St79532658	8	79532658	79552643	0.615385	0.615385	14	1
212	C8_St79743690	8	79743690	79756591	0.615385	0.615385	14	1
214	C8_St79911852	8	79911852	79918665	0.615385	0.615385	14	1
216	C8_St80040052	8	80040052	80056624	0.615385	0.615385	14	1
218	C8_St80290563	8	80290563	80297006	0.615385	0.615385	14	1
219	C8_St80297007	8	80297007	80398163	0.615385	0.615385	14	1
221	C8_St80412542	8	80412542	80609095	0.615385	0.615385	14	1	STMN2
222	C8_St80609096	8	80609096	80630850	0.615385	0.615385	14	1
224	C8_St81801540	8	81801540	81821791	0.615385	0.615385	14	1
225	C8_St81821792	8	81821792	82218066	0.615385	0.615385	14	1	PAG1 FABP5
227	C8_St82244170	8	82244170	82493729	0.615385	0.615385	14	1	FABP12 PMP2 FABP9 FABP4
229	C8_St82504000	8	82504000	82818005	0.615385	0.615385	14	1	IMPA1 SLC10A5 ZFAND1 CHMP4C SNX16
230	C8_St82818006	8	82818006	82838970	0.615385	0.615385	14	1
232	C8_St84541921	8	84541921	84557052	0.615385	0.615385	14	1
233	C8_St84557053	8	84557053	84584581	0.615385	0.615385	14	1
235	C8_St84595023	8	84595023	85444025	0.615385	0.615385	14	1	RALYL
237	C8_St85468281	8	85468281	88156383	0.615385	0.615385	14	1	CNBD1 RALYL E2F5 CA1 CA2 ATP6V0D2 WWP1 CPNE3 CNGB3 LRRCC1 C8orf59 CA13 CA3 PSKH2 SLC7A13 RMDN1
239	C8_St88178056	8	88178056	88451088	0.615385	0.615385	14	1	CNBD1
241	C8_St88465535	8	88465535	89080321	0.615385	0.615385	14	1	MMP16 DCAF4L2
243	C8_St89093396	8	89093396	91113477	0.615385	0.615385	14	1	MMP16 NBN CALB1 RIPK2 OSGIN2 DECR1
244	C8_St91113478	8	91113478	91137875	0.615385	0.615385	14	0
245	C8_St91137876	8	91137876	91513227	0.615385	0.615385	14	1
246	C8_St91513228	8	91513228	91528313	0.615385	0.615385	14	0
247	C8_St91528314	8	91528314	93443457	0.615385	0.615385	14	1	SLC26A7 NECAB1 PIP4P2 LRRC69 RUNX1T1 TMEM64 C8orf88 OTUD6B
249	C8_St93457138	8	93457138	97513199	0.615385	0.615385	14	1	RAD54B SDC2 CDH17 VIRMA ESRP1 TP53INP1 MTERF3 TRIQK C8orf87 FAM92A RBM12B TMEM67 PDP1 GEM FSBP DPY19L4 INTS8 CCNE2 NDUFAF6 PLEKHF2 C8orf37 GDF6 UQCRB PTDSS1
251	C8_St97517390	8	97517390	97643212	0.615385	0.615385	14	1	SDC2
253	C8_St97663317	8	97663317	97885269	0.615385	0.615385	14	1	CPQ
255	C8_St97892349	8	97892349	98766434	0.615385	0.615385	14	1	CPQ MTDH TSPYL5
257	C8_St98784081	8	98784081	100243248	0.615385	0.615385	14	1	VPS13B STK3 LAPTM4B MATN2 ERICH5 NIPAL2 RPL30 RIDA POP1 KCNS2 OSR2
259	C8_St100257073	8	100257073	100521588	0.615385	0.615385	14	1	VPS13B
261	C8_St100529827	8	100529827	101050702	0.615385	0.615385	14	1	VPS13B RGS22 COX6C
263	C8_St101063442	8	101063442	101095559	0.615385	0.615385	14	1	RGS22
265	C8_St101110720	8	101110720	102620690	0.615385	0.615385	14	1	RGS22 SPAG1 RNF19A GRHL2 FBXO43 POLR2K ANKRD46 SNX31 PABPC1 YWHAZ ZNF706
266	C8_St102620691	8	102620691	102637195	0.615385	0.615385	14	1	GRHL2	esv2761235
276	C8_St103960711	8	103960711	103978699	0.615385	0.615385	14	1
277	C8_St103978700	8	103978700	104022269	0.615385	0.615385	14	1
279	C8_St104028267	8	104028267	106525861	0.615385	0.615385	14	1	RIMS2 ATP6V1C1 BAALC FZD6 LRP12 ZFPM2 CTHRC1 SLC25A32 DCAF13 DCSTAMP DPYS
280	C8_St106525862	8	106525862	106537714	0.615385	0.615385	14	1	ZFPM2
282	C8_St107022587	8	107022587	107035120	0.615385	0.615385	14	1
283	C8_St107035121	8	107035121	107044159	0.615385	0.615385	14	1
285	C8_St107308859	8	107308859	107326900	0.615385	0.615385	14	1	OXR1
286	C8_St107326901	8	107326901	107342401	0.615385	0.615385	14	1	OXR1
288	C8_St107515769	8	107515769	107524985	0.615385	0.615385	14	1	OXR1
289	C8_St107524986	8	107524986	108066634	0.615385	0.615385	14	1	OXR1 ABRA
291	C8_St108080076	8	108080076	108649072	0.615385	0.615385	14	1	ANGPT1
293	C8_St108660613	8	108660613	108871589	0.615385	0.615385	14	1
295	C8_St108888651	8	108888651	110627116	0.615385	0.615385	14	1	RSPO2 TRHR PKHD1L1 SYBU EIF3E EMC2 TMEM74 NUDCD1 ENY2 EBAG9
297	C8_St110643296	8	110643296	110856481	0.615385	0.615385	14	1	SYBU LOC100132813
299	C8_St110878096	8	110878096	111503988	0.615385	0.615385	14	1	KCNV1
301	C8_St111519766	8	111519766	112056131	0.615385	0.615385	14	1
303	C8_St112079212	8	112079212	112831262	0.615385	0.615385	14	1
304	C8_St112831263	8	112831263	112848726	0.615385	0.615385	14	1
306	C8_St112898362	8	112898362	112914818	0.615385	0.615385	14	1
308	C8_St113261636	8	113261636	113262032	0.615385	0.615385	14	1	CSMD3
310	C8_St113319755	8	113319755	113321170	0.615385	0.615385	14	1	CSMD3
312	C8_St113396626	8	113396626	113398175	0.615385	0.615385	14	1	CSMD3
314	C8_St113402314	8	113402314	113404639	0.615385	0.615385	14	1	CSMD3
316	C8_St113423467	8	113423467	113425047	0.615385	0.615385	14	1	CSMD3
318	C8_St113549529	8	113549529	113549993	0.615385	0.615385	14	1	CSMD3
320	C8_St113551676	8	113551676	113552061	0.615385	0.615385	14	1	CSMD3
324	C8_St113656822	8	113656822	113657644	0.615385	0.615385	14	1	CSMD3
325	C8_St113657645	8	113657645	113688322	0.615385	0.615385	14	1	CSMD3
326	C8_St113688323	8	113688323	113689103	0.615385	0.615385	14	1	CSMD3
328	C8_St113872442	8	113872442	113873684	0.615385	0.615385	14	1	CSMD3
334	C8_St113994752	8	113994752	113996067	0.615385	0.615385	14	1	CSMD3
336	C8_St114038210	8	114038210	114039680	0.615385	0.615385	14	1	CSMD3
337	C8_St114039681	8	114039681	114115215	0.615385	0.615385	14	1	CSMD3
338	C8_St114115216	8	114115216	114117470	0.615385	0.615385	14	1	CSMD3
340	C8_St114302709	8	114302709	114302932	0.615385	0.615385	14	1	CSMD3
341	C8_St114302933	8	114302933	114368598	0.615385	0.615385	14	1	CSMD3
344	C8_St114378475	8	114378475	114388316	0.615385	0.615385	14	1	CSMD3
345	C8_St114388317	8	114388317	114390147	0.615385	0.615385	14	1	CSMD3
347	C8_St115236165	8	115236165	115250916	0.615385	0.615385	14	1
348	C8_St115250917	8	115250917	115911935	0.615385	0.615385	14	1
349	C8_St115911936	8	115911936	115916924	0.615385	0.615385	14	1
351	C8_St116170578	8	116170578	116195862	0.615385	0.615385	14	1
353	C8_St116290807	8	116290807	116308750	0.615385	0.615385	14	1
355	C8_St116539068	8	116539068	116540972	0.615385	0.615385	14	1	TRPS1
357	C8_St117023202	8	117023202	117025777	0.615385	0.615385	14	1
358	C8_St117025778	8	117025778	119293911	0.615385	0.615385	14	1	SAMD12 EIF3H SLC30A8 EXT1 UTP23 RAD21 AARD MED30
360	C8_St119312118	8	119312118	120034387	0.615385	0.615385	14	1	SAMD12 COLEC10 TNFRSF11B
362	C8_St120044830	8	120044830	120342014	0.615385	0.615385	14	1	COLEC10 MAL2
364	C8_St120357115	8	120357115	120932912	0.615385	0.615385	14	1	ENPP2 DSCC1 DEPTOR NOV TAF2
366	C8_St120934905	8	120934905	120941665	0.615385	0.615385	14	1	DEPTOR
368	C8_St120943508	8	120943508	121875083	0.615385	0.615385	14	1	SNTB1 DEPTOR COL14A1 MTBP MRPL13
370	C8_St121896826	8	121896826	122621168	0.615385	0.615385	14	1
372	C8_St122634105	8	122634105	125852353	0.615385	0.615385	14	1	ZHX2 TBC1D31 ZHX1-C8orf76 ATAD2 FBXO32 FER1L6 MTSS1 HAS2 DERL1 FAM83A C8orf76 ZHX1 WDYHV1 KLHL38 ANXA13 FAM91A1 TMEM65 TRMT12 RNF139 TATDN1 NDUFB9
373	C8_St125852354	8	125852354	125872784	0.615385	0.615385	14	1
379	C8_St126980902	8	126980902	126997700	0.615385	0.615385	14	1
380	C8_St126997701	8	126997701	128736699	0.615385	0.615385	14	1	FAM84B POU5F1B
381	C8_St128736700	8	128736700	128737414	0.615385	0.615385	14	1
383	C8_St128750323	8	128750323	128751563	0.615385	0.615385	14	1	MYC
385	C8_St128773340	8	128773340	128773893	0.615385	0.615385	14	1
386	C8_St128773894	8	128773894	128785234	0.615385	0.615385	14	1
48	C3_St104655583	3	104655583	105699882	0.615385	0.615385	13	0	ALCAM CBLB
113	C3_St168511944	3	168511944	168865151	0.615385	0.615385	13	0	MECOM
115	C3_St168871395	3	168871395	168903973	0.615385	0.615385	13	0	MECOM
156	C8_St50729406	8	50729406	52249599	0.615385	0.615385	13	0	SNTG1 PXDNL
157	C8_St52249600	8	52249600	52269609	0.615385	0.615385	13	0	PXDNL
159	C8_St52430804	8	52430804	52444193	0.615385	0.615385	13	0	PXDNL
161	C8_St53338898	8	53338898	53355351	0.615385	0.615385	13	0
162	C8_St53355352	8	53355352	54866491	0.615385	0.615385	13	0	ALKAL1 RB1CC1 ATP6V1H RGS20 NPBWR1 OPRK1
164	C8_St54868499	8	54868499	55055115	0.615385	0.615385	13	0	RGS20 TCEA1 MRPL15 LYPLA1
166	C8_St55071320	8	55071320	57314984	0.615385	0.615385	13	0	XKR4 LYN SOX17 RP1 TMEM68 TGS1 RPS20 MOS PLAG1 CHCHD7 SDR16C5
168	C8_St57337113	8	57337113	59623189	0.615385	0.615385	13	0	FAM110B NSMAF PENK IMPAD1 UBXN2B CYP7A1 SDCBP
169	C8_St59623190	8	59623190	59632377	0.615385	0.615385	13	0
170	C8_St59632378	8	59632378	61148062	0.615385	0.615385	13	1	TOX CA8
171	C8_St61148063	8	61148063	61158053	0.615385	0.615385	13	0	CA8
172	C8_St61158054	8	61158054	62497607	0.615385	0.615385	13	0	RAB2A CHD7 CLVS1 ASPH CA8
173	C8_St62497608	8	62497608	62517789	0.615385	0.615385	13	0	ASPH
174	C8_St62517790	8	62517790	66082011	0.615385	0.615385	13	1	ASPH NKAIN3 YTHDF3 CYP7B1 GGH TTPA BHLHE22
176	C8_St66103926	8	66103926	67901607	0.615385	0.615385	13	1	MTFR1 PDE7A DNAJC5B ADHFE1 MYBL1 C8orf44-SGK3 SGK3 ARMC1 TRIM55 CRH RRS1 C8orf46 VCPIP1 C8orf44 MCMDC2 TCF24 PPP1R42
178	C8_St67911993	8	67911993	68262738	0.615385	0.615385	13	1	ARFGEF1 CSPP1 PPP1R42 COPS5
180	C8_St68282393	8	68282393	68981359	0.615385	0.615385	13	1	CPA6 PREX2
181	C8_St68981360	8	68981360	68983584	0.615385	0.615385	13	0	PREX2
182	C8_St68983585	8	68983585	70571313	0.615385	0.615385	13	0	PREX2 C8orf34 SULF1
184	C8_St70576131	8	70576131	70794547	0.615385	0.615385	13	0	SLCO5A1
186	C8_St70797718	8	70797718	71029632	0.615385	0.615385	13	0	NCOA2 PRDM14
188	C8_St71035489	8	71035489	71179582	0.615385	0.615385	13	0	NCOA2
190	C8_St71181827	8	71181827	73515826	0.615385	0.615385	13	0	NCOA2 LACTB2 EYA1 KCNB2 TRAM1 XKR9 MSC TRPA1
191	C8_St73515827	8	73515827	73519816	0.615385	0.615385	13	0	KCNB2
193	C8_St73748162	8	73748162	73760309	0.615385	0.615385	13	0	KCNB2
195	C8_St74034681	8	74034681	74047835	0.615385	0.615385	13	0
197	C8_St74394067	8	74394067	74416023	0.615385	0.615385	13	0	STAU2
201	C8_St78500066	8	78500066	78519795	0.615385	0.615385	13	1
203	C8_St78580197	8	78580197	78593899	0.615385	0.615385	13	1
205	C8_St79283919	8	79283919	79306178	0.615385	0.615385	13	1
207	C8_St79511656	8	79511656	79516759	0.615385	0.615385	13	1	PKIA
208	C8_St79516760	8	79516760	79519364	0.615385	0.615385	13	1	PKIA
220	C8_St80398164	8	80398164	80412541	0.615385	0.615385	13	1
226	C8_St82218067	8	82218067	82244169	0.615385	0.615385	13	1
228	C8_St82493730	8	82493730	82503999	0.615385	0.615385	13	1
234	C8_St84584582	8	84584582	84595022	0.615385	0.615385	13	1
236	C8_St85444026	8	85444026	85468280	0.615385	0.615385	13	1	RALYL
238	C8_St88156384	8	88156384	88178055	0.615385	0.615385	13	1	CNBD1
240	C8_St88451089	8	88451089	88465534	0.615385	0.615385	13	1
242	C8_St89080322	8	89080322	89093395	0.615385	0.615385	13	1	MMP16
248	C8_St93443458	8	93443458	93457137	0.615385	0.615385	13	1
250	C8_St97513200	8	97513200	97517389	0.615385	0.615385	13	1	SDC2
252	C8_St97643213	8	97643213	97663316	0.615385	0.615385	13	1	CPQ
254	C8_St97885270	8	97885270	97892348	0.615385	0.615385	13	1	CPQ
256	C8_St98766435	8	98766435	98784080	0.615385	0.615385	13	1
258	C8_St100243249	8	100243249	100257072	0.615385	0.615385	13	1	VPS13B
260	C8_St100521589	8	100521589	100529826	0.615385	0.615385	13	1	VPS13B
262	C8_St101050703	8	101050703	101063441	0.615385	0.615385	13	1	RGS22
264	C8_St101095560	8	101095560	101110719	0.615385	0.615385	13	1	RGS22
278	C8_St104022270	8	104022270	104028266	0.615385	0.615385	13	1
290	C8_St108066635	8	108066635	108080075	0.615385	0.615385	13	1
292	C8_St108649073	8	108649073	108660612	0.615385	0.615385	13	1
294	C8_St108871590	8	108871590	108888650	0.615385	0.615385	13	1
296	C8_St110627117	8	110627117	110643295	0.615385	0.615385	13	1	SYBU
298	C8_St110856482	8	110856482	110878095	0.615385	0.615385	13	1
300	C8_St111503989	8	111503989	111519765	0.615385	0.615385	13	1
302	C8_St112056132	8	112056132	112079211	0.615385	0.615385	13	1
322	C8_St113585275	8	113585275	113587068	0.615385	0.615385	13	1	CSMD3
330	C8_St113879319	8	113879319	113881553	0.615385	0.615385	13	1	CSMD3
332	C8_St113946037	8	113946037	113947028	0.615385	0.615385	13	1	CSMD3
342	C8_St114368599	8	114368599	114371899	0.615385	0.615385	13	1	CSMD3
343	C8_St114371900	8	114371900	114378474	0.615385	0.615385	13	1	CSMD3
359	C8_St119293912	8	119293912	119312117	0.615385	0.615385	13	1	SAMD12
363	C8_St120342015	8	120342015	120357114	0.615385	0.615385	13	1
365	C8_St120932913	8	120932913	120934904	0.615385	0.615385	13	1	DEPTOR
367	C8_St120941666	8	120941666	120943507	0.615385	0.615385	13	1	DEPTOR
369	C8_St121875084	8	121875084	121896825	0.615385	0.615385	13	1
371	C8_St122621169	8	122621169	122634104	0.615385	0.615385	13	1	HAS2
387	C8_St128785235	8	128785235	128786660	0.615385	0.615385	13	1
388	C8_St128786661	8	128786661	134644543	0.615385	0.615385	13	1	WISP1 ASAP1 KCNQ3 FAM49B ADCY8 OC90 PHF20L1 TG SLA ST3GAL1 GSDMC EFR3A HHLA1 LRRC6 TMEM71 NDRG1
390	C8_St134646399	8	134646399	136390657	0.615385	0.615385	13	1	ZFAT
392	C8_St136408718	8	136408718	136623771	0.615385	0.615385	13	1	KHDRBS3
393	C8_St136623772	8	136623772	136642370	0.615385	0.615385	13	1	KHDRBS3
394	C8_St136642371	8	136642371	137600653	0.615385	0.615385	13	2	KHDRBS3
400	C8_St137885495	8	137885495	139852384	0.615385	0.615385	13	2	FAM135B COL22A1
402	C8_St139859314	8	139859314	139982997	0.615385	0.615385	13	2	COL22A1
404	C8_St140006610	8	140006610	140249013	0.615385	0.615385	13	2
406	C8_St140274672	8	140274672	140309909	0.615385	0.615385	13	2
408	C8_St140335815	8	140335815	141924051	0.615385	0.615385	13	2	AGO2 KCNK9 TRAPPC9 PTK2 CHRAC1
410	C8_St141927660	8	141927660	144182157	0.615385	0.615385	13	2	PTK2 MROH5 TSNARE1 GML DENND3 SLC45A4 LOC105375787 GPR20 PTP4A3 ADGRB1 ARC JRK PSCA LY6K THEM6 SLURP1 LYPD2 LYNX1-SLURP2 SLURP2 LYNX1 LY6D CYP11B1 CYP11B2 LY6E
412	C8_St144201855	8	144201855	144807456	0.615385	0.615385	13	2	TOP1MT ZC3H3 LY6H GPIHBP1 ZFP41 GLI4 ZNF696 RHPN1 MAFA GSDMD MROH6 NAPRT EEF1D TIGD5 PYCR3 TSTA3 ZNF623 ZNF707 CCDC166 MAPK15 FAM83H
414	C8_St144836609	8	144836609	145042001	0.615385	0.615385	13	2	SCRIB PUF60 NRBP2 EPPK1 PLEC
416	C8_St145046494	8	145046494	145286483	0.615385	0.615385	13	2	SPATC1 MROH1 PLEC PARP10 GRINA OPLAH EXOSC4 GPAA1 CYC1 SHARPIN MAF1 WDR97 HGH1
418	C8_St145286675	8	145286675	145709990	0.615385	0.615385	13	2	MROH1 CPSF1 BOP1 SCX HSF1 DGAT1 SCRT1 TMEM249 FBXL6 SLC52A2 ADCK5 SLC39A4 VPS28 TONSL CYHR1 KIFC2 FOXH1 PPP1R16A	nsv515809
715	C20_St52356647	20	52356647	52452191	0.615385	0.615385	13	0
717	C20_St52464698	20	52464698	52516493	0.615385	0.615385	13	0
719	C20_St52546890	20	52546890	52571861	0.615385	0.615385	13	0	BCAS1
733	C22_St24346659	22	24346659	24388238	0.615385	0.615385	13	5	GSTT1 LOC391322	dgv827e199 dgv8060n54 esv2763698 esv2421529 esv3647425 nsv514966 dgv8066n54
46	C3_St104487854	3	104487854	104643090	0.615385	0.615385	12	0
47	C3_St104643091	3	104643091	104655582	0.615385	0.615385	12	0
50	C3_St105703941	3	105703941	105992865	0.615385	0.615385	12	0
86	C3_St161188178	3	161188178	162373665	0.615385	0.615385	12	0	OTOL1
87	C3_St162373666	3	162373666	162383353	0.615385	0.615385	12	0
88	C3_St162383354	3	162383354	162418405	0.615385	0.615385	12	1
95	C3_St162702815	3	162702815	162719684	0.615385	0.615385	12	0
96	C3_St162719685	3	162719685	164260603	0.615385	0.615385	12	0
98	C3_St164276127	3	164276127	165426699	0.615385	0.615385	12	0	SI SLITRK3
106	C3_St167561440	3	167561440	167745400	0.615385	0.615385	12	0	GOLIM4
108	C3_St167749516	3	167749516	168431148	0.615385	0.615385	12	0	GOLIM4
110	C3_St168449066	3	168449066	168467675	0.615385	0.615385	12	0
111	C3_St168467676	3	168467676	168490833	0.615385	0.615385	12	0
112	C3_St168490834	3	168490834	168511943	0.615385	0.615385	12	0
114	C3_St168865152	3	168865152	168871394	0.615385	0.615385	12	0	MECOM
116	C3_St168903974	3	168903974	168920073	0.615385	0.615385	12	0	MECOM
117	C3_St168920074	3	168920074	168951612	0.615385	0.615385	12	0	MECOM
121	C3_St169617843	3	169617843	169861358	0.615385	0.615385	12	0	PHC3 SAMD7 SEC62 GPR160
123	C3_St169880085	3	169880085	170160493	0.615385	0.615385	12	0	PHC3 PRKCI SKIL CLDN11
150	C8_St47849364	8	47849364	48256114	0.615385	0.615385	12	1	SPIDR
152	C8_St48281479	8	48281479	48875291	0.615385	0.615385	12	1	SPIDR PRKDC MCM4 CEBPD
153	C8_St48875292	8	48875292	48879154	0.615385	0.615385	12	0	MCM4
154	C8_St48879155	8	48879155	50715342	0.615385	0.615385	12	0	MCM4 UBE2V2 EFCAB1 SNAI2 PPDPFL
155	C8_St50715343	8	50715343	50729405	0.615385	0.615385	12	0
163	C8_St54866492	8	54866492	54868498	0.615385	0.615385	12	0	RGS20
165	C8_St55055116	8	55055116	55071319	0.615385	0.615385	12	0	MRPL15
167	C8_St57314985	8	57314985	57337112	0.615385	0.615385	12	0
175	C8_St66082012	8	66082012	66103925	0.615385	0.615385	12	1
177	C8_St67901608	8	67901608	67911992	0.615385	0.615385	12	1	PPP1R42
179	C8_St68262739	8	68262739	68282392	0.615385	0.615385	12	1
183	C8_St70571314	8	70571314	70576130	0.615385	0.615385	12	0	SULF1
185	C8_St70794548	8	70794548	70797717	0.615385	0.615385	12	0
187	C8_St71029633	8	71029633	71035488	0.615385	0.615385	12	0	NCOA2
189	C8_St71179583	8	71179583	71181826	0.615385	0.615385	12	0	NCOA2
361	C8_St120034388	8	120034388	120044829	0.615385	0.615385	12	1	COLEC10
389	C8_St134644544	8	134644544	134646398	0.615385	0.615385	12	1
391	C8_St136390658	8	136390658	136408717	0.615385	0.615385	12	1
395	C8_St137600654	8	137600654	137613619	0.615385	0.615385	12	2
396	C8_St137613620	8	137613620	137823113	0.615385	0.615385	12	3		nsv515708 dgv12343n54 dgv7325n100 esv2764092 dgv898n27 esv3618942 esv2421336
398	C8_St137840401	8	137840401	137862600	0.615385	0.615385	12	3		esv2421459
399	C8_St137862601	8	137862601	137885494	0.615385	0.615385	12	2
401	C8_St139852385	8	139852385	139859313	0.615385	0.615385	12	2	COL22A1
403	C8_St139982998	8	139982998	140006609	0.615385	0.615385	12	2
405	C8_St140249014	8	140249014	140274671	0.615385	0.615385	12	2
407	C8_St140309910	8	140309910	140335814	0.615385	0.615385	12	2
409	C8_St141924052	8	141924052	141927659	0.615385	0.615385	12	2	PTK2
411	C8_St144182158	8	144182158	144201854	0.615385	0.615385	12	2
413	C8_St144807457	8	144807457	144836608	0.615385	0.615385	12	2	FAM83H
415	C8_St145042002	8	145042002	145046493	0.615385	0.615385	12	2	PLEC
417	C8_St145286484	8	145286484	145286674	0.615385	0.615385	12	2	MROH1
419	C8_St145709991	8	145709991	145715105	0.615385	0.615385	12	2	PPP1R16A
713	C20_St52164279	20	52164279	52344962	0.615385	0.615385	12	0	ZNF217
714	C20_St52344963	20	52344963	52356646	0.615385	0.615385	12	0
716	C20_St52452192	20	52452192	52464697	0.615385	0.615385	12	0
718	C20_St52516494	20	52516494	52546889	0.615385	0.615385	12	0
720	C20_St52571862	20	52571862	52590227	0.615385	0.615385	12	0	BCAS1
721	C20_St52590228	20	52590228	52595491	0.615385	0.615385	12	0	BCAS1
732	C22_St24346429	22	24346429	24346658	0.615385	0.615385	12	5
3	C1_St155448416	1	155448416	155464406	0.615385	0.615385	11	1	ASH1L
19	C3_St95455362	3	95455362	95808780	0.615385	0.615385	11	0
24	C3_St99037898	3	99037898	99907924	0.615385	0.615385	11	0	CMSS1 FILIP1L COL8A1
26	C3_St99927995	3	99927995	100403927	0.615385	0.615385	11	0	TBC1D23 LNP1 TMEM45A ADGRG7 NIT2 TOMM70
28	C3_St100410725	3	100410725	100548484	0.615385	0.615385	11	0	ABI3BP ADGRG7 TFG
30	C3_St100563416	3	100563416	100924203	0.615385	0.615385	11	0	ABI3BP
32	C3_St100936249	3	100936249	102198169	0.615385	0.615385	11	0	SENP7 CEP97 IMPG2 TRMT10C PCNP ZBTB11 RPL24 NXPE3 NFKBIZ ZPLD1
34	C3_St102222753	3	102222753	102388126	0.615385	0.615385	11	0
36	C3_St102409917	3	102409917	102705956	0.615385	0.615385	11	0
38	C3_St102720517	3	102720517	102968833	0.615385	0.615385	11	0
40	C3_St102982887	3	102982887	104212961	0.615385	0.615385	11	0
44	C3_St104300276	3	104300276	104470843	0.615385	0.615385	11	0
45	C3_St104470844	3	104470844	104487853	0.615385	0.615385	11	0
49	C3_St105699883	3	105699883	105703940	0.615385	0.615385	11	0
51	C3_St105992866	3	105992866	106014926	0.615385	0.615385	11	0
52	C3_St106014927	3	106014927	106648351	0.615385	0.615385	11	0
60	C3_St138249638	3	138249638	138625318	0.615385	0.615385	11	1	PIK3CB CEP70 FAIM
66	C3_St144496335	3	144496335	145871497	0.615385	0.615385	11	1	PLOD2
70	C3_St148626266	3	148626266	149134372	0.615385	0.615385	11	1	CP HLTF GYG1 HPS3 TM4SF18 TM4SF1
71	C3_St149134373	3	149134373	149151285	0.615385	0.615385	11	0
72	C3_St149151286	3	149151286	151786022	0.615385	0.615385	11	0	MED12L P2RY14 WWTR1 RNF13 PFN2 SELENOT SIAH2 TM4SF4 COMMD2 ANKUB1 TMEM183B TSC22D2 SERP1 EIF2A ERICH6 CLRN1 GPR171 GPR87 P2RY13 P2RY12 IGSF10 AADACL2 AADAC SUCNR1
74	C3_St151799507	3	151799507	154133729	0.615385	0.615385	11	0	MBNL1 GPR149 ARHGEF26 DHX36 P2RY1 RAP2B C3orf79
76	C3_St154149216	3	154149216	155387818	0.615385	0.615385	11	0	PLCH1 MME
77	C3_St155387819	3	155387819	155401669	0.615385	0.615385	11	0	PLCH1
78	C3_St155401670	3	155401670	156786544	0.615385	0.615385	11	0	KCNAB1 PLCH1 LEKR1 C3orf33 SLC33A1 GMPS SSR3 TIPARP
80	C3_St156795526	3	156795526	158388780	0.615385	0.615385	11	0	PQLC2L VEPH1 PTX3 RSRC1 CCNL1 SHOX2 MLF1 GFM1 LXN
82	C3_St158404268	3	158404268	158562133	0.615385	0.615385	11	0	GFM1 RARRES1 MFSD1
84	C3_St158570756	3	158570756	161172482	0.615385	0.615385	11	0	IQCJ-SCHIP1 SCHIP1 IQCJ IFT80 PPM1L NMD3 SPTSSB IL12A C3orf80 SMC4 TRIM59 KPNA4 ARL14 B3GALNT1
85	C3_St161172483	3	161172483	161188177	0.615385	0.615385	11	0
89	C3_St162418406	3	162418406	162425249	0.615385	0.615385	11	1
90	C3_St162425250	3	162425250	162440045	0.615385	0.615385	11	1
91	C3_St162440046	3	162440046	162640497	0.615385	0.615385	11	2		dgv4933n100 dgv109e203 dgv8680n54 dgv8683n54 dgv4944n100 esv2421671 esv3598439 nsv514179
92	C3_St162640498	3	162640498	162659705	0.615385	0.615385	11	1
93	C3_St162659706	3	162659706	162690367	0.615385	0.615385	11	1
94	C3_St162690368	3	162690368	162702814	0.615385	0.615385	11	1
97	C3_St164260604	3	164260604	164276126	0.615385	0.615385	11	0
99	C3_St165426700	3	165426700	165445557	0.615385	0.615385	11	0
100	C3_St165445558	3	165445558	166278560	0.615385	0.615385	11	0	BCHE
102	C3_St166304781	3	166304781	167466514	0.615385	0.615385	11	0	ZBBX WDR49 SERPINI1 SERPINI2 PDCD10
104	C3_St167490901	3	167490901	167537664	0.615385	0.615385	11	0	SERPINI1
105	C3_St167537665	3	167537665	167561439	0.615385	0.615385	11	0	SERPINI1
107	C3_St167745401	3	167745401	167749515	0.615385	0.615385	11	0	GOLIM4
109	C3_St168431149	3	168431149	168449065	0.615385	0.615385	11	0
118	C3_St168951613	3	168951613	168972802	0.615385	0.615385	11	0	MECOM
119	C3_St168972803	3	168972803	169601046	0.615385	0.615385	11	0	MECOM ACTRT3 MYNN LRRC34 LRRIQ4 LRRC31
120	C3_St169601047	3	169601047	169617842	0.615385	0.615385	11	0
122	C3_St169861359	3	169861359	169880084	0.615385	0.615385	11	0	PHC3
124	C3_St170160494	3	170160494	170177270	0.615385	0.615385	11	0
125	C3_St170177271	3	170177271	170593858	0.615385	0.615385	11	0	SLC7A14 RPL22L1
127	C3_St170605482	3	170605482	171302009	0.615385	0.615385	11	0	TNIK EIF5A2 SLC2A2
146	C8_St47284274	8	47284274	47392335	0.615385	0.615385	11	0
147	C8_St47392336	8	47392336	47406798	0.615385	0.615385	11	0
148	C8_St47406799	8	47406799	47824371	0.615385	0.615385	11	1
149	C8_St47824372	8	47824372	47849363	0.615385	0.615385	11	1
151	C8_St48256115	8	48256115	48281478	0.615385	0.615385	11	1	SPIDR
397	C8_St137823114	8	137823114	137840400	0.615385	0.615385	11	3
708	C20_St48792592	20	48792592	48955595	0.615385	0.615385	11	0	SMIM25 CEBPB
711	C20_St52137097	20	52137097	52156822	0.615385	0.615385	11	0
712	C20_St52156823	20	52156823	52164278	0.615385	0.615385	11	0
722	C20_St52595492	20	52595492	52612854	0.615385	0.615385	11	0	BCAS1
723	C20_St52612855	20	52612855	52738937	0.615385	0.615385	11	0	BCAS1
725	C20_St52745041	20	52745041	52746386	0.615385	0.615385	11	0
1	C1_St155337339	1	155337339	155424065	0.615385	0.615385	10	1	ASH1L
2	C1_St155424066	1	155424066	155448415	0.615385	0.615385	10	1	ASH1L
4	C1_St155464407	1	155464407	155472338	0.615385	0.615385	10	1	ASH1L
5	C1_St155472339	1	155472339	155583210	0.615385	0.615385	10	1	ASH1L MSTO1
6	C1_St155685478	1	155685478	155947875	0.615385	0.615385	10	1	SYT11 DAP3 GON4L RIT1 KHDC4 RXFP4 ARHGEF2
7	C1_St155960514	1	155960514	155992787	0.615385	0.615385	10	1	SSR2
8	C1_St155993457	1	155993457	156010571	0.615385	0.615385	10	1	UBQLN4
9	C1_St156012512	1	156012512	156024373	0.615385	0.615385	10	1	UBQLN4
10	C1_St156025014	1	156025014	156035646	0.615385	0.615385	10	1	LAMTOR2 RAB25
11	C1_St156037203	1	156037203	156048073	0.615385	0.615385	10	1	RAB25 MEX3A
12	C1_St156048074	1	156048074	156048311	0.615385	0.615385	10	1	MEX3A
13	C1_St156048312	1	156048312	156063880	0.615385	0.615385	10	2	LMNA MEX3A
14	C1_St156066967	1	156066967	156078614	0.615385	0.615385	10	2	LMNA
15	C1_St156078756	1	156078756	156098620	0.615385	0.615385	10	2	LMNA
16	C1_St156102477	1	156102477	156147326	0.615385	0.615385	10	2	LMNA SEMA4A
17	C3_St93708684	3	93708684	95430903	0.615385	0.615385	10	0	ARL13B STX19 DHFR2 NSUN3
18	C3_St95430904	3	95430904	95455361	0.615385	0.615385	10	0
20	C3_St95808781	3	95808781	95823523	0.615385	0.615385	10	0
21	C3_St95823524	3	95823524	96857212	0.615385	0.615385	10	0	EPHA6
22	C3_St97011219	3	97011219	99020533	0.615385	0.615385	10	0	ARL6 DCBLD2 EPHA6 CRYBG3 CPOX RIOX2 GABRR3 OR5AC2 OR5H1 OR5H14 OR5H15 OR5H6 OR5H2 OR5K4 OR5K3 OR5K1 OR5K2 CLDND1 GPR15 ST3GAL6
23	C3_St99020534	3	99020534	99037897	0.615385	0.615385	10	0
25	C3_St99907925	3	99907925	99927994	0.615385	0.615385	10	0
27	C3_St100403928	3	100403928	100410724	0.615385	0.615385	10	0	ADGRG7
29	C3_St100548485	3	100548485	100563415	0.615385	0.615385	10	0	ABI3BP
31	C3_St100924204	3	100924204	100936248	0.615385	0.615385	10	0
33	C3_St102198170	3	102198170	102222752	0.615385	0.615385	10	0	ZPLD1
35	C3_St102388127	3	102388127	102409916	0.615385	0.615385	10	0
37	C3_St102705957	3	102705957	102720516	0.615385	0.615385	10	0
39	C3_St102968834	3	102968834	102982886	0.615385	0.615385	10	0
41	C3_St104212962	3	104212962	104239654	0.615385	0.615385	10	0
42	C3_St104239655	3	104239655	104286691	0.615385	0.615385	10	0
43	C3_St104286692	3	104286692	104300275	0.615385	0.615385	10	0
53	C3_St106648352	3	106648352	106652420	0.615385	0.615385	10	0
54	C3_St106652421	3	106652421	107206802	0.615385	0.615385	10	0	CCDC54
55	C3_St107222389	3	107222389	107461731	0.615385	0.615385	10	0	BBX
56	C3_St107487708	3	107487708	108024901	0.615385	0.615385	10	0	BBX CD47 IFT57 HHLA2
57	C3_St137208726	3	137208726	138071604	0.615385	0.615385	10	1	DBR1 NME9 SOX14 CLDN18 DZIP1L A4GNT ARMC8 MRAS
58	C3_St138078156	3	138078156	138234454	0.615385	0.615385	10	1	CEP70 MRAS ESYT3
59	C3_St138234455	3	138234455	138249637	0.615385	0.615385	10	1	CEP70
61	C3_St138625319	3	138625319	138630594	0.615385	0.615385	10	1
62	C3_St138630595	3	138630595	141022487	0.615385	0.615385	10	1	MRPS22 NMNAT3 CLSTN2 SPSB4 FOXL2 FOXL2NB PRR23A PRR23B PRR23C COPB2 RBP2 RBP1 TRIM42 SLC25A36 PXYLP1
63	C3_St142362403	3	142362403	143809274	0.615385	0.615385	10	1	PCOLCE2 PLS1 TRPC1 U2SURP SLC9A9 PAQR9 CHST2 C3orf58
64	C3_St143819654	3	143819654	144473747	0.615385	0.615385	10	1
65	C3_St144473748	3	144473748	144496334	0.615385	0.615385	10	1
67	C3_St145871498	3	145871498	145890816	0.615385	0.615385	10	1	PLOD2
68	C3_St145890817	3	145890817	148606119	0.615385	0.615385	10	1	PLSCR4 PLSCR2 PLSCR1 PLSCR5 ZIC4 ZIC1 AGTR1 CPB1 CPA3
69	C3_St148606120	3	148606120	148626265	0.615385	0.615385	10	1	CPA3
73	C3_St151786023	3	151786023	151799506	0.615385	0.615385	10	0
75	C3_St154133730	3	154133730	154149215	0.615385	0.615385	10	0	GPR149
79	C3_St156786545	3	156786545	156795525	0.615385	0.615385	10	0
81	C3_St158388781	3	158388781	158404267	0.615385	0.615385	10	0	GFM1 LXN
83	C3_St158562134	3	158562134	158570755	0.615385	0.615385	10	0
101	C3_St166278561	3	166278561	166304780	0.615385	0.615385	10	0
103	C3_St167466515	3	167466515	167490900	0.615385	0.615385	10	0	SERPINI1
126	C3_St170593859	3	170593859	170605481	0.615385	0.615385	10	0
128	C3_St171302010	3	171302010	171312880	0.615385	0.615385	10	0
129	C3_St171312881	3	171312881	171404478	0.615385	0.615385	10	0	PLD1
130	C3_St171421902	3	171421902	171727126	0.615385	0.615385	10	0	PLD1 TMEM212
131	C3_St171742032	3	171742032	172349216	0.615385	0.615385	10	0	FNDC3B TNFSF10 NCEH1 GHSR
132	C3_St172365620	3	172365620	172681942	0.615385	0.615385	10	0	NCEH1 ECT2 SPATA16
133	C3_St172697083	3	172697083	172888571	0.615385	0.615385	10	0	SPATA16
134	C3_St173386911	3	173386911	173849524	0.615385	0.615385	10	0	NLGN1
135	C3_St173866798	3	173866798	174621939	0.615385	0.615385	10	0	NAALADL2 NLGN1
136	C3_St175939205	3	175939205	176203825	0.615385	0.615385	10	0
137	C3_St176215080	3	176215080	178887446	0.615385	0.615385	10	0	KCNMB2 TBL1XR1 ZMAT3 PIK3CA
138	C3_St187633269	3	187633269	187866388	0.615385	0.615385	10	0
139	C3_St187870779	3	187870779	188280273	0.615385	0.615385	10	0	LPP
140	C3_St193498684	3	193498684	194217544	0.615385	0.615385	10	0	HES1 GP5 CPN2 LRRC15 ATP13A3
141	C3_St194841954	3	194841954	196867871	0.615385	0.615385	10	0	ACAP2 UBXN7 XXYLT1 APOD SLC51A RNF168 PAK2 SENP5 MELTF DLG1 PPP1R2 MUC20 MUC4 TNK2 TFRC ZDHHC19 PCYT1A TCTEX1D2 TM4SF19 SMCO1 WDR53 FBXO45 NRROS CEP19 PIGX NCBP2 PIGZ
142	C3_St196867872	3	196867872	196870581	0.615385	0.615385	10	0	DLG1
143	C8_St46896973	8	46896973	47065009	0.615385	0.615385	10	1
144	C8_St47091260	8	47091260	47271957	0.615385	0.615385	10	1
145	C8_St47271958	8	47271958	47284273	0.615385	0.615385	10	0
629	C17_St35813381	17	35813381	35874192	0.615385	0.615385	10	4	TADA2A DUSP14
630	C17_St35887393	17	35887393	36102381	0.615385	0.615385	10	4	SYNRG DDX52 HNF1B
631	C17_St36115580	17	36115580	36249565	0.615385	0.615385	10	4
704	C20_St32805832	20	32805832	32938085	0.615385	0.615385	10	0	AHCY ASIP
705	C20_St46179534	20	46179534	46224883	0.615385	0.615385	10	0	NCOA3
706	C20_St48704520	20	48704520	48769055	0.615385	0.615385	10	0	TMEM189-UBE2V1 TMEM189 UBE2V1
707	C20_St48769056	20	48769056	48792591	0.615385	0.615385	10	0	TMEM189-UBE2V1 TMEM189
709	C20_St48955596	20	48955596	48971714	0.615385	0.615385	10	0
710	C20_St48990584	20	48990584	49113657	0.615385	0.615385	10	0
724	C20_St52738938	20	52738938	52745040	0.615385	0.615385	10	0
726	C20_St52746387	20	52746387	52750796	0.615385	0.615385	10	0
727	C20_St52750797	20	52750797	52758416	0.615385	0.615385	10	0
728	C20_St52758417	20	52758417	52763331	0.615385	0.615385	10	0
729	C20_St52786220	20	52786220	52855872	0.615385	0.615385	10	0	CYP24A1 PFDN4
730	C20_St52951585	20	52951585	53033915	0.615385	0.615385	10	0
731	C22_St24341389	22	24341389	24346428	0.615385	0.615385	10	1
734	C22_St24388239	22	24388239	24390318	0.615385	0.615385	10	5
735	C22_St24408079	22	24408079	24418453	0.615385	0.615385	10	1	CABIN1
736	C22_St24421845	22	24421845	24492061	0.615385	0.615385	10	1	CABIN1
669	C19_St1143853	19	1143853	1225825	0.615385	0.615385	4	11	SBNO2 STK11
425	C9_St97276901	9	97276901	97399587	0.615385	0.615385	3	10	FBP1 FBP2
426	C9_St97408514	9	97408514	97598966	0.615385	0.615385	3	10	C9orf3
525	C13_St48903255	13	48903255	48908963	0.615385	0.615385	3	11	RB1
526	C13_St48908964	13	48908964	48909569	0.615385	0.615385	3	10	RB1
527	C13_St48909570	13	48909570	48984722	0.615385	0.615385	3	10	RB1
667	C19_St715963	19	715963	1122147	0.615385	0.615385	3	11	ABCA7 KISS1R PALM MISP PTBP1 PLPPR3 AZU1 PRTN3 ELANE CFD MED16 R3HDM4 ARID3A WDR18 GRIN3B TMEM259 CNN2 ARHGAP45 POLR2E GPX4 SBNO2
668	C19_St1122148	19	1122148	1143852	0.615385	0.615385	3	11	SBNO2
670	C19_St1225826	19	1225826	1226772	0.615385	0.615385	3	11	STK11
671	C19_St1226773	19	1226773	1241374	0.615385	0.615385	3	12	STK11 CBARP
672	C19_St1241375	19	1241375	1242298	0.615385	0.615385	3	11	ATP5F1D
673	C19_St1242299	19	1242299	1253695	0.615385	0.615385	3	12	ATP5F1D MIDN
422	C9_St74002940	9	74002940	75108538	0.615385	0.615385	2	10	CEMIP2 C9orf85 GDA ZFAND5 ABHD17B C9orf57
423	C9_St95284983	9	95284983	97257732	0.615385	0.615385	2	10	IPPK CENPP ECM2 WNK2 PTPDC1 BICD2 ZNF484 FGD3 SUSD3 CARD19 NINJ1 C9orf129 FAM120AOS FAM120A PHF2 BARX1 ZNF169 NUTM2F MFSD14B
424	C9_St97257733	9	97257733	97276900	0.615385	0.615385	2	10
427	C9_St97598967	9	97598967	97613428	0.615385	0.615385	2	10	C9orf3
428	C9_St97613429	9	97613429	100495879	0.615385	0.615385	2	10	C9orf3 ZNF782 FANCC ERCC6L2 SLC35D2 HABP4 CDC14B CCDC180 TMOD1 NCBP1 PTCH1 HSD17B3 ZNF367 AAED1 ZNF510 NUTM2G CTSV TDRD7 TSTD2 XPA
429	C9_St127906191	9	127906191	128185330	0.615385	0.615385	2	10	PPP6C GAPVD1 RABEPK HSPA5
430	C9_St130392955	9	130392955	130420813	0.615385	0.615385	2	10	STXBP1
431	C9_St131211538	9	131211538	132085237	0.615385	0.615385	2	10	SPTAN1 PKN3 KYAT1 NUP188 CRAT ODF2 GLE1 WDR34 SET ZDHHC12 ZER1 TBC1D13 ENDOG SPOUT1 LRRC8A PHYHD1 DOLK SH3GLB2 MIGA2 DOLPP1 PTPA IER5L
432	C9_St132098005	9	132098005	132401957	0.615385	0.615385	2	10	NTMT1 C9orf50 ASB6
433	C9_St132416837	9	132416837	132727190	0.615385	0.615385	2	10	PTGES FNBP1 PRRX2 TOR1B TOR1A C9orf78 USP20	esv3621839
434	C9_St134141630	9	134141630	135903335	0.615385	0.615385	2	10	TTF1 PRRC2B RAPGEF1 MED27 CFAP77 DDX31 AK8 TSC1 FAM78A PLPP7 POMT1 UCK1 NTNG2 SETX BARHL1 GTF3C4 SPACA9 GFI1B
441	C13_St20531074	13	20531074	20568023	0.615385	0.615385	2	12	ZMYM2
442	C13_St20568024	13	20568024	20573305	0.615385	0.615385	2	11	ZMYM2
443	C13_St20573306	13	20573306	20591236	0.615385	0.615385	2	12	ZMYM2
444	C13_St20591237	13	20591237	20595959	0.615385	0.615385	2	12	ZMYM2
445	C13_St20595960	13	20595960	20622817	0.615385	0.615385	2	13	ZMYM2
447	C13_St20627311	13	20627311	20758460	0.615385	0.615385	2	13	ZMYM2 GJA3
448	C13_St20758461	13	20758461	20767957	0.615385	0.615385	2	12	GJB2
449	C13_St20767958	13	20767958	21337141	0.615385	0.615385	2	12	IFT88 GJB6 CRYL1 IL17D EEF1AKMT1
450	C13_St21337142	13	21337142	21356540	0.615385	0.615385	2	11	XPO4 EEF1AKMT1
451	C13_St21356541	13	21356541	21457395	0.615385	0.615385	2	12	XPO4
455	C13_St22931351	13	22931351	23129597	0.615385	0.615385	2	13
456	C13_St23129598	13	23129598	23145500	0.615385	0.615385	2	12
457	C13_St23145501	13	23145501	23552500	0.615385	0.615385	2	13
459	C13_St23561108	13	23561108	23627315	0.615385	0.615385	2	13
460	C13_St23627316	13	23627316	23642752	0.615385	0.615385	2	12		dgv337e199
461	C13_St23642753	13	23642753	23782932	0.615385	0.615385	2	12	SGCG
521	C13_St48716877	13	48716877	48818485	0.615385	0.615385	2	10	ITM2B
522	C13_St48818486	13	48818486	48824387	0.615385	0.615385	2	10	ITM2B
523	C13_St48824388	13	48824388	48902399	0.615385	0.615385	2	11	RB1 ITM2B
524	C13_St48902400	13	48902400	48903254	0.615385	0.615385	2	11	RB1
528	C13_St48984723	13	48984723	48984962	0.615385	0.615385	2	10	RB1
529	C13_St48984963	13	48984963	49048715	0.615385	0.615385	2	10	RB1 LPAR6
530	C13_St49049915	13	49049915	49064653	0.615385	0.615385	2	10	RB1 RCBTB2
531	C13_St49064654	13	49064654	49064966	0.615385	0.615385	2	10	RCBTB2
532	C13_St49064967	13	49064967	49089189	0.615385	0.615385	2	11	RCBTB2
576	C13_St73249356	13	73249356	73915426	0.615385	0.615385	2	10	PIBF1 MZT1 BORA DIS3 KLF5
616	C13_St98381814	13	98381814	99507162	0.615385	0.615385	2	10	DOCK9 FARP1 RNF113B STK24 SLC15A1 IPO5
619	C13_St100482621	13	100482621	101016517	0.615385	0.615385	2	10	CLYBL PCCA ZIC5 ZIC2
632	C18_St48830909	18	48830909	49102389	0.615385	0.615385	2	10
633	C18_St51183848	18	51183848	51623832	0.615385	0.615385	2	10
634	C18_St51623833	18	51623833	51641938	0.615385	0.615385	2	10
635	C18_St51641939	18	51641939	51843005	0.615385	0.615385	2	10	MBD2 POLI
636	C18_St52305798	18	52305798	52502759	0.615385	0.615385	2	10	RAB27B
638	C18_St52520417	18	52520417	54114020	0.615385	0.615385	2	10	RAB27B TCF4 CCDC68
646	C18_St56007155	18	56007155	56399379	0.615385	0.615385	2	11	NEDD4L ALPK2 MALT1 LOC101927322
658	C18_St63836880	18	63836880	65328953	0.615385	0.615385	2	10	CDH19 DSEL
659	C18_St65339349	18	65339349	66700483	0.615385	0.615385	2	10	CCDC102B TMX3
665	C19_St247232	19	247232	711637	0.615385	0.615385	2	12	RNF126 PLPP2 MIER2 THEG C2CD4C SHC2 ODF3L2 MADCAM1 TPGS1 CDC34 GZMM BSG HCN2 POLRMT FGF22 FSTL3 PRSS57 PALM
666	C19_St711638	19	711638	715962	0.615385	0.615385	2	11	PALM
674	C19_St1253696	19	1253696	1254735	0.615385	0.615385	2	12	MIDN
675	C19_St1254736	19	1254736	1535945	0.615385	0.615385	2	12	MIDN CIRBP C19orf24 EFNA2 MUM1 NDUFS7 GAMT DAZAP1 RPS15 APC2 C19orf25 PCSK4 REEP6 ADAMTSL5 PLK5
692	C19_St5285395	19	5285395	6711958	0.615385	0.615385	2	10	PTPRS SAFB CATSPERD NDUFA11 RFX2 ACSBG2 KHSRP C3 ZNRF4 SAFB2 C19orf70 HSD11B1L RPL36 LONP1 PRR22 DUS3L NRTN FUT6 FUT3 FUT5 VMAC CAPS RANBP3 MLLT1 ACER1 CLPP ALKBH7 PSPN GTF2F1 LOC390877 SLC25A41 SLC25A23 CRB3 DENND1C TUBB4A TNFSF9 CD70 TNFSF14
420	C9_St70984373	9	70984373	73973798	0.615385	0.615385	1	10	PTAR1 TRPM3 PGM5 PIP5K1B FXN TJP2 FAM189A2 APBA1 C9orf135 MAMDC2 SMC5 KLF9 TMEM252 FAM122A PRKACG
421	C9_St73973799	9	73973799	74002939	0.615385	0.615385	1	10
435	C13_St19084823	13	19084823	20254974	0.615385	0.615385	1	12	TPTE2 TUBA3C MPHOSPH8
436	C13_St20254975	13	20254975	20267437	0.615385	0.615385	1	11
437	C13_St20267438	13	20267438	20450044	0.615385	0.615385	1	12	PSPC1 ZMYM5
438	C13_St20450045	13	20450045	20463867	0.615385	0.615385	1	11
439	C13_St20463868	13	20463868	20530088	0.615385	0.615385	1	12
440	C13_St20530089	13	20530089	20531073	0.615385	0.615385	1	12
446	C13_St20622818	13	20622818	20627310	0.615385	0.615385	1	13	ZMYM2
452	C13_St21457396	13	21457396	21483113	0.615385	0.615385	1	12	XPO4
453	C13_St21483114	13	21483114	22910878	0.615385	0.615385	1	13	ZDHHC20 LATS2 MICU2 SAP18 SKA3 MRPL57 FGF9
454	C13_St22910879	13	22910879	22931350	0.615385	0.615385	1	13
458	C13_St23552501	13	23552501	23561107	0.615385	0.615385	1	13
462	C13_St23782933	13	23782933	23795093	0.615385	0.615385	1	12	SGCG
463	C13_St23795094	13	23795094	23905711	0.615385	0.615385	1	12	SGCG SACS
467	C13_St28730686	13	28730686	28909835	0.615385	0.615385	1	13	PAN3 FLT1
468	C13_St28909836	13	28909836	28911930	0.615385	0.615385	1	12	FLT1
469	C13_St28911931	13	28911931	28941930	0.615385	0.615385	1	12	FLT1
470	C13_St28941931	13	28941931	28944632	0.615385	0.615385	1	11	FLT1
471	C13_St28944633	13	28944633	28997702	0.615385	0.615385	1	12	FLT1
472	C13_St28997703	13	28997703	29001721	0.615385	0.615385	1	12	FLT1
473	C13_St29001722	13	29001722	29003444	0.615385	0.615385	1	13	FLT1
474	C13_St29003445	13	29003445	29006370	0.615385	0.615385	1	12	FLT1
475	C13_St29006371	13	29006371	29173753	0.615385	0.615385	1	13	FLT1
477	C13_St29198932	13	29198932	29715688	0.615385	0.615385	1	13	MTUS2 POMP SLC46A3
505	C13_St40469166	13	40469166	41076410	0.615385	0.615385	1	11
509	C13_St41146302	13	41146302	41194131	0.615385	0.615385	1	11	FOXO1
517	C13_St48391688	13	48391688	48420218	0.615385	0.615385	1	11
518	C13_St48420219	13	48420219	48432051	0.615385	0.615385	1	10
519	C13_St48432052	13	48432052	48682354	0.615385	0.615385	1	10	SUCLA2 NUDT15 MED4
520	C13_St48693998	13	48693998	48716876	0.615385	0.615385	1	10
533	C13_St49089190	13	49089190	49102584	0.615385	0.615385	1	11	RCBTB2
534	C13_St49102585	13	49102585	49283487	0.615385	0.615385	1	11	CYSLTR2 RCBTB2
562	C13_St63394794	13	63394794	63553720	0.615385	0.615385	1	12		nsv514706
563	C13_St63553721	13	63553721	63559475	0.615385	0.615385	1	12
564	C13_St63559476	13	63559476	63697142	0.615385	0.615385	1	13
574	C13_St72869967	13	72869967	73237355	0.615385	0.615385	1	11
575	C13_St73237356	13	73237356	73249355	0.615385	0.615385	1	10
577	C13_St73915427	13	73915427	73933263	0.615385	0.615385	1	10
578	C13_St73933264	13	73933264	75072592	0.615385	0.615385	1	10	KLF12
579	C13_St75093616	13	75093616	75574591	0.615385	0.615385	1	10
580	C13_St75586994	13	75586994	77547791	0.615385	0.615385	1	10	TBC1D4 UCHL3 LMO7 COMMD6 LMO7DN KCTD12 ACOD1
581	C13_St77552610	13	77552610	77834248	0.615385	0.615385	1	10	FBXL3 MYCBP2 CLN5
582	C13_St77858426	13	77858426	81719429	0.615385	0.615385	1	10	MYCBP2 SCEL EDNRB RBM26 NDFIP2 LOC100129307 SLAIN1 POU4F1 RNF219 SPRY2
583	C13_St81741832	13	81741832	82041047	0.615385	0.615385	1	10
584	C13_St82511341	13	82511341	84775306	0.615385	0.615385	1	10	SLITRK1
585	C13_St84775307	13	84775307	84781908	0.615385	0.615385	1	10
586	C13_St84781909	13	84781909	85121824	0.615385	0.615385	1	11
587	C13_St85121825	13	85121825	85133674	0.615385	0.615385	1	11
588	C13_St85133675	13	85133675	85489771	0.615385	0.615385	1	12
589	C13_St85489772	13	85489772	85508030	0.615385	0.615385	1	11
590	C13_St85508031	13	85508031	85538324	0.615385	0.615385	1	11
591	C13_St85538325	13	85538325	85552551	0.615385	0.615385	1	10
592	C13_St85552552	13	85552552	85739065	0.615385	0.615385	1	10
593	C13_St86213499	13	86213499	86475285	0.615385	0.615385	1	10	SLITRK6
594	C13_St87423432	13	87423432	89271791	0.615385	0.615385	1	10	SLITRK5
595	C13_St89275735	13	89275735	89824612	0.615385	0.615385	1	10
596	C13_St89838728	13	89838728	90039301	0.615385	0.615385	1	10
597	C13_St90703299	13	90703299	92250454	0.615385	0.615385	1	10	GPC5
598	C13_St92433958	13	92433958	95823239	0.615385	0.615385	1	10	GPC5 GPC6 DCT ABCC4 TGDS GPR180 SOX21
599	C13_St95823240	13	95823240	95838046	0.615385	0.615385	1	10	ABCC4
600	C13_St95838047	13	95838047	95888671	0.615385	0.615385	1	11	ABCC4
602	C13_St95899355	13	95899355	96485417	0.615385	0.615385	1	11	UGGT2 ABCC4 CLDN10 DNAJC3 DZIP1
603	C13_St96485418	13	96485418	96497070	0.615385	0.615385	1	10	UGGT2
604	C13_St96497071	13	96497071	96848503	0.615385	0.615385	1	10	UGGT2 HS6ST3
605	C13_St96861981	13	96861981	97052022	0.615385	0.615385	1	10	HS6ST3
606	C13_St97068020	13	97068020	97157520	0.615385	0.615385	1	10	HS6ST3
607	C13_St97157521	13	97157521	97167801	0.615385	0.615385	1	10	HS6ST3
608	C13_St97167802	13	97167802	97612539	0.615385	0.615385	1	11	HS6ST3
609	C13_St97612540	13	97612540	97620441	0.615385	0.615385	1	10
610	C13_St97620442	13	97620442	97834144	0.615385	0.615385	1	11	OXGR1
611	C13_St97834145	13	97834145	97841268	0.615385	0.615385	1	10
612	C13_St97841269	13	97841269	98021899	0.615385	0.615385	1	11	MBNL2
613	C13_St98021900	13	98021900	98035266	0.615385	0.615385	1	10	MBNL2
614	C13_St98035267	13	98035267	98049567	0.615385	0.615385	1	10	MBNL2
615	C13_St98049568	13	98049568	98373332	0.615385	0.615385	1	10	RAP2A
617	C13_St100190505	13	100190505	100469248	0.615385	0.615385	1	10	CLYBL TM9SF2
618	C13_St100469249	13	100469249	100482620	0.615385	0.615385	1	10	CLYBL
620	C13_St101016518	13	101016518	101030539	0.615385	0.615385	1	10	PCCA
621	C13_St101030540	13	101030540	102680226	0.615385	0.615385	1	10	NALCN FGF14 PCCA GGACT TMTC4 ITGBL1
622	C13_St102870611	13	102870611	103800785	0.615385	0.615385	1	10	FGF14 TPP2 METTL21C CCDC168 TEX30 KDELC1 BIVM BIVM-ERCC5 ERCC5 SLC10A2
623	C13_St103811228	13	103811228	103980230	0.615385	0.615385	1	10
624	C13_St103988924	13	103988924	110180755	0.615385	0.615385	1	10	FAM155A ARGLU1 MYO16 DAOA EFNB2 LIG4 ABHD13 TNFSF13B
625	C15_St47242574	15	47242574	47592610	0.615385	0.615385	1	10	SEMA6D
626	C15_St58590649	15	58590649	59697016	0.615385	0.615385	1	10	LIPC ADAM10 MINDY2 RNF111 MYO1E SLTM CCNB2 LDHAL6B
627	C17_St10989992	17	10989992	11342905	0.615385	0.615385	1	10	SHISA6
628	C17_St15887790	17	15887790	16773106	0.615385	0.615385	1	10	NCOR1 PIGL CENPV LRRC75A CCDC144A ZSWIM7 TTC19 UBB TRPV2 ZNF287 ZNF624 FAM106CP
637	C18_St52502760	18	52502760	52520416	0.615385	0.615385	1	10	RAB27B
639	C18_St54114021	18	54114021	54119666	0.615385	0.615385	1	10
640	C18_St54119667	18	54119667	54548804	0.615385	0.615385	1	10	WDR7 TXNL1
642	C18_St54571014	18	54571014	55695737	0.615385	0.615385	1	10	WDR7 LOC100505549 ATP8B1 BOD1L2 ST8SIA3 ONECUT2 FECH NARS
643	C18_St55695738	18	55695738	55708675	0.615385	0.615385	1	10
644	C18_St55708676	18	55708676	55991546	0.615385	0.615385	1	11	NEDD4L
645	C18_St55991547	18	55991547	56007154	0.615385	0.615385	1	11	NEDD4L
647	C18_St56399380	18	56399380	56404766	0.615385	0.615385	1	11	MALT1
648	C18_St56404767	18	56404767	59759334	0.615385	0.615385	1	11	ZNF532 PIGN MALT1 LMAN1 CCBE1 CDH20 RNF152 SEC11C GRP RAX CPLX4 PMAIP1 MC4R
649	C18_St59759335	18	59759335	59776878	0.615385	0.615385	1	11	PIGN
650	C18_St59776879	18	59776879	60402122	0.615385	0.615385	1	11	PIGN KIAA1468 TNFRSF11A PHLPP1 ZCCHC2
654	C18_St60507228	18	60507228	60857029	0.615385	0.615385	1	11	BCL2 PHLPP1
655	C18_St60857030	18	60857030	60862021	0.615385	0.615385	1	10	BCL2
656	C18_St60862022	18	60862022	63819159	0.615385	0.615385	1	10	BCL2 VPS4B CDH7 KDSR SERPINB5 SERPINB12 SERPINB13 SERPINB4 SERPINB3 SERPINB11 SERPINB7 SERPINB2 SERPINB10 HMSD SERPINB8
657	C18_St63819160	18	63819160	63836879	0.615385	0.615385	1	10
660	C18_St66700484	18	66700484	66723714	0.615385	0.615385	1	10	CCDC102B
661	C18_St66723715	18	66723715	69963146	0.615385	0.615385	1	10	DOK6 RTTN CD226 SOCS6 GTSCR1
676	C19_St1535946	19	1535946	1550650	0.615385	0.615385	1	12
677	C19_St1550651	19	1550651	1976640	0.615385	0.615385	1	12	REXO1 CSNK1G2 MEX3D MBD3 UQCR11 TCF3 ONECUT3 ATP8B3 KLF16 ABHD17A ADAT3 SCAMP4
678	C19_St1976641	19	1976641	1993444	0.615385	0.615385	1	11	CSNK1G2 BTBD2
679	C19_St1993445	19	1993445	2568014	0.615385	0.615385	1	12	IZUMO4 DOT1L GNG7 BTBD2 MKNK2 MOB3A AP3D1 PLEKHJ1 SF3A2 AMH JSRP1 OAZ1 PEAK3 LINGO3 LSM7 SPPL2B TMPRSS9 TIMM13 LMNB2 GADD45B
688	C19_St4640296	19	4640296	4719443	0.615385	0.615385	1	11	DPP9 TNFAIP8L1 MYDGF DPP9-AS1
689	C19_St4719444	19	4719444	4735663	0.615385	0.615385	1	10	DPP9
690	C19_St4735664	19	4735664	5265222	0.615385	0.615385	1	10	PTPRS PLIN3 KDM4B FEM1A TICAM1 ARRDC5 UHRF1
691	C19_St5265223	19	5265223	5285394	0.615385	0.615385	1	10	PTPRS
464	C13_St23905712	13	23905712	23927245	0.615385	0.615385	0	12	SACS
465	C13_St23927246	13	23927246	28724311	0.615385	0.615385	0	13	ATP8A2 WASF3 SACS TNFRSF19 MIPEP SPATA13 PARP4 RNF17 MTMR6 RNF6 CDK8 USP12 LNX2 PAN3 PCOTH C1QTNF9B C1QTNF9 ATP12A CENPJ PABPC3 AMER2 NUP58 SHISA2 GPR12 RPL21 RASL11A GTF3A MTIF3 POLR1D GSX1 PDX1 CDX2 URAD FLT3
466	C13_St28724312	13	28724312	28730685	0.615385	0.615385	0	13	PAN3
476	C13_St29173754	13	29173754	29198931	0.615385	0.615385	0	13
478	C13_St29715689	13	29715689	29728746	0.615385	0.615385	0	13	MTUS2
479	C13_St29728747	13	29728747	32900026	0.615385	0.615385	0	13	UBL3 MTUS2 SLC7A1 KATNAL1 HMGB1 USPL1 ALOX5AP HSPH1 B3GLCT RXFP2 FRY BRCA2 MEDAG TEX26 ZAR1L
480	C13_St32900027	13	32900027	32902708	0.615385	0.615385	0	12	BRCA2
481	C13_St32902709	13	32902709	32919712	0.615385	0.615385	0	13	BRCA2
482	C13_St32919713	13	32919713	32921536	0.615385	0.615385	0	12	BRCA2
483	C13_St32921537	13	32921537	32978531	0.615385	0.615385	0	13	BRCA2 N4BP2L1
484	C13_St32978532	13	32978532	32978980	0.615385	0.615385	0	12	N4BP2L1
485	C13_St32978981	13	32978981	33530877	0.615385	0.615385	0	13	N4BP2L2 PDS5B N4BP2L1
486	C13_St33530878	13	33530878	33554302	0.615385	0.615385	0	12
487	C13_St33554303	13	33554303	35488017	0.615385	0.615385	0	13	STARD13 RFC3 KL
488	C13_St35488018	13	35488018	35501863	0.615385	0.615385	0	12
489	C13_St35501864	13	35501864	36080692	0.615385	0.615385	0	13	NBEA MAB21L1
490	C13_St36080693	13	36080693	36093217	0.615385	0.615385	0	12	NBEA
491	C13_St36093218	13	36093218	36410580	0.615385	0.615385	0	13	NBEA DCLK1
492	C13_St36410581	13	36410581	36443324	0.615385	0.615385	0	12	DCLK1
493	C13_St36443325	13	36443325	37305641	0.615385	0.615385	0	13	DCLK1 CCDC169-SOHLH2 CCDC169 SOHLH2 SPART CCNA1 SERTM1
494	C13_St37305642	13	37305642	37315031	0.615385	0.615385	0	13
495	C13_St37315032	13	37315032	38018431	0.615385	0.615385	0	14	SMAD9 SUPT20H RFXAP ALG5 EXOSC8 CSNK1A1L
496	C13_St38018432	13	38018432	38031235	0.615385	0.615385	0	13
497	C13_St38031236	13	38031236	38204517	0.615385	0.615385	0	14	POSTN
498	C13_St38204518	13	38204518	38207807	0.615385	0.615385	0	13
499	C13_St38207808	13	38207808	38572769	0.615385	0.615385	0	14	TRPC4
500	C13_St38572770	13	38572770	38587416	0.615385	0.615385	0	13
501	C13_St38587417	13	38587417	39966162	0.615385	0.615385	0	13	UFM1 FREM2 LHFPL6 STOML3 PROSER1 NHLRC3
502	C13_St39966163	13	39966163	39969261	0.615385	0.615385	0	12	LHFPL6
503	C13_St39969262	13	39969262	40455021	0.615385	0.615385	0	12	LHFPL6 COG6
504	C13_St40455022	13	40455022	40469165	0.615385	0.615385	0	11
506	C13_St41076411	13	41076411	41093424	0.615385	0.615385	0	11
507	C13_St41093425	13	41093425	41143720	0.615385	0.615385	0	11	FOXO1
508	C13_St41143721	13	41143721	41146301	0.615385	0.615385	0	11	FOXO1
510	C13_St41194132	13	41194132	41195411	0.615385	0.615385	0	11	FOXO1
511	C13_St41195412	13	41195412	42734920	0.615385	0.615385	0	11	NAA16 FOXO1 ELF1 MTRF1 VWA8 DGKH MRPS31 SLC25A15 WBP4 KBTBD6 KBTBD7 RGCC
512	C13_St42734921	13	42734921	42749606	0.615385	0.615385	0	11	DGKH
513	C13_St42749607	13	42749607	43729828	0.615385	0.615385	0	12	DGKH AKAP11 EPSTI1 DNAJC15 TNFSF11 FAM216B
514	C13_St43729829	13	43729829	43744872	0.615385	0.615385	0	11
515	C13_St43744873	13	43744873	48374728	0.615385	0.615385	0	11	ENOX1 TSC22D1 ERICH6B LRCH1 CCDC122 SERP2 GTF2F2 SIAH3 ZC3H13 CPB2 LRRC63 RUBCNL HTR2A LACC1 SMIM2 NUFIP1 GPALPP1 KCTD4 TPT1 SLC25A30 COG3 SPERT LCP1 ESD
516	C13_St48374729	13	48374729	48391687	0.615385	0.615385	0	11
535	C13_St49283488	13	49283488	49297165	0.615385	0.615385	0	11	CYSLTR2
536	C13_St49297166	13	49297166	49485913	0.615385	0.615385	0	11
537	C13_St49485914	13	49485914	49493648	0.615385	0.615385	0	10
538	C13_St49493649	13	49493649	49789164	0.615385	0.615385	0	10	FNDC3A
539	C13_St49789165	13	49789165	49815405	0.615385	0.615385	0	10	MLNR
540	C13_St49815406	13	49815406	50263947	0.615385	0.615385	0	11	CAB39L SETDB2-PHF11 CDADC1 SETDB2 PHF11 RCBTB1 ARL11 EBPL
541	C13_St50263948	13	50263948	50269093	0.615385	0.615385	0	10	EBPL
542	C13_St50269094	13	50269094	50752815	0.615385	0.615385	0	11	KPNA3 KCNRG SPRYD7 TRIM13
543	C13_St50752816	13	50752816	50769940	0.615385	0.615385	0	10
544	C13_St50769941	13	50769941	53408404	0.615385	0.615385	0	11	DLEU7 RNASEH2B WDFY2 ATP7B NEK5 THSD1 HNRNPA1L2 FAM124A SERPINE3 INTS6 DHRS12 CCDC70 ALG11 UTP14C NEK3 VPS36 CKAP2 SUGT1 CNMD
545	C13_St53408405	13	53408405	53443751	0.615385	0.615385	0	11	PCDH8
546	C13_St53443752	13	53443752	56227876	0.615385	0.615385	0	12	OLFM4
547	C13_St56227877	13	56227877	56250005	0.615385	0.615385	0	11
548	C13_St56250006	13	56250006	56547832	0.615385	0.615385	0	11
549	C13_St56547833	13	56547833	56556250	0.615385	0.615385	0	10
550	C13_St56556251	13	56556251	56805769	0.615385	0.615385	0	11
551	C13_St56805770	13	56805770	56825218	0.615385	0.615385	0	10
552	C13_St56825219	13	56825219	60899897	0.615385	0.615385	0	11	DIAPH3 PRR20A PRR20B PRR20C PRR20D PRR20E PCDH17
553	C13_St60899898	13	60899898	60906699	0.615385	0.615385	0	11
554	C13_St60906700	13	60906700	62361828	0.615385	0.615385	0	12	TDRD3 PCDH20
555	C13_St62361829	13	62361829	62378320	0.615385	0.615385	0	12
556	C13_St62378321	13	62378321	62807570	0.615385	0.615385	0	13
557	C13_St62807571	13	62807571	62833349	0.615385	0.615385	0	12
558	C13_St62833350	13	62833350	63076707	0.615385	0.615385	0	13
559	C13_St63076708	13	63076708	63103426	0.615385	0.615385	0	12
560	C13_St63103427	13	63103427	63383551	0.615385	0.615385	0	12
561	C13_St63383552	13	63383552	63394793	0.615385	0.615385	0	12
565	C13_St63697143	13	63697143	63706722	0.615385	0.615385	0	13
566	C13_St63706723	13	63706723	66213496	0.615385	0.615385	0	13
567	C13_St66213497	13	66213497	66222691	0.615385	0.615385	0	12
568	C13_St66222692	13	66222692	68268737	0.615385	0.615385	0	12	PCDH9
569	C13_St68268738	13	68268738	68291992	0.615385	0.615385	0	12
570	C13_St68291993	13	68291993	68804348	0.615385	0.615385	0	13
571	C13_St68804349	13	68804349	68819267	0.615385	0.615385	0	12
572	C13_St68819268	13	68819268	72859120	0.615385	0.615385	0	12	DACH1 KLHL1
573	C13_St72859121	13	72859121	72869966	0.615385	0.615385	0	11
601	C13_St95888672	13	95888672	95899354	0.615385	0.615385	0	11	ABCC4
641	C18_St54548805	18	54548805	54571013	0.615385	0.615385	0	10	WDR7
651	C18_St60402123	18	60402123	60403576	0.615385	0.615385	0	11	PHLPP1
652	C18_St60403577	18	60403577	60504805	0.615385	0.615385	0	11	PHLPP1
653	C18_St60504806	18	60504806	60507227	0.615385	0.615385	0	11	PHLPP1
662	C18_St69963147	18	69963147	69974362	0.615385	0.615385	0	10
663	C18_St69974363	18	69974363	70215029	0.615385	0.615385	0	10	CBLN2
664	C18_St70215030	18	70215030	70229904	0.615385	0.615385	0	10
680	C19_St2568015	19	2568015	2587576	0.615385	0.615385	0	12	GNG7
681	C19_St2587577	19	2587577	4110408	0.615385	0.615385	0	13	GNA15 GNG7 TLE2 CELF5 NFIC PIP5K1C MATK ZBTB7A DIRAS1 SLC39A3 SGTA THOP1 ZNF554 ZNF555 ZNF556 ZNF57 ZNF77 TLE6 AES GNA11 S1PR4 NCLN SMIM24 DOHH FZR1 C19orf71 MFSD12 HMG20B GIPC3 TBXA2R CACTIN TJP3 APBA3 MRPL54 RAX2 ZFR2 ATCAY NMRK2 DAPK3 EEF2 PIAS4 MAP2K2
682	C19_St4110409	19	4110409	4115562	0.615385	0.615385	0	12	MAP2K2
683	C19_St4115563	19	4115563	4148714	0.615385	0.615385	0	13	MAP2K2
684	C19_St4148715	19	4148715	4154910	0.615385	0.615385	0	12	CREB3L3
685	C19_St4154911	19	4154911	4597413	0.615385	0.615385	0	12	ANKRD24 STAP2 UBXN6 CREB3L3 SIRT6 EBI3 YJU2 SHD TMIGD2 FSD1 MPND SH3GL1 CHAF1A HDGFL2 PLIN4 PLIN5 LRG1 SEMA6B
686	C19_St4597414	19	4597414	4611615	0.615385	0.615385	0	11
687	C19_St4611616	19	4611616	4640295	0.615385	0.615385	0	11	TNFAIP8L1
693	C19_St8952132	19	8952132	9043183	0.615385	0.615385	0	10	MUC16 MBD3L1
694	C19_St9102316	19	9102316	9119242	0.615385	0.615385	0	10
695	C19_St9119243	19	9119243	9146472	0.615385	0.615385	0	10
696	C19_St9146473	19	9146473	9377716	0.615385	0.615385	0	11	OR1M1 OR7G2 OR7G1 OR7G3 ZNF317 OR7D2 OR7D4 OR7E24
697	C19_St9377717	19	9377717	9401704	0.615385	0.615385	0	10
698	C19_St9401705	19	9401705	9473201	0.615385	0.615385	0	11	ZNF559 ZNF559-ZNF177 ZNF699
699	C19_St9473202	19	9473202	9490814	0.615385	0.615385	0	10	ZNF559-ZNF177 ZNF177
700	C19_St9490815	19	9490815	9531116	0.615385	0.615385	0	11	ZNF559-ZNF177 ZNF177 ZNF266
701	C19_St9531117	19	9531117	9546351	0.615385	0.615385	0	10	ZNF266
702	C19_St9546352	19	9546352	9588621	0.615385	0.615385	0	10	ZNF560
703	C19_St9856986	19	9856986	9939831	0.615385	0.615385	0	10	ZNF846 FBXL12 UBL5
