# Supplementary material for: Genomic landscapes of ovarian clear cell carcinoma from latin countries reveal aberrations linked to survival and progression
Source: BMC Cancer. 2023 Jul 3;23:613. doi: 10.1186/s12885-023-11095-8 (PMC10316635; doi:10.1186/s12885-023-11095-8)
Supplement: Supplementary file 6 — Supplementary Material 5 [file 12885_2023_11095_MOESM5_ESM.xlsx]

## Sheet: amp_genes.conf_99
cytoband	20q13.2	3q26.2	17q12	20q13.13	19q12	22q11.23	1q21.3	1q22	3p25.1	3q26.31
q value	2.9729e-08	2.8784e-06	0.00010405	0.018393	0.10673	0.11042	0.061409	0.066746	0.16527	0.018393
residual q value	2.9729e-08	1.3765e-05	0.00010405	0.07214	0.10673	0.11042	0.1326	0.1537	0.16527	0.16677
wide peak boundaries	chr20:52152980-52480240	chr3:168455788-168876992	chr17:35848256-36116305	chr20:48737515-48990582	chr19:24038915-30884406	chr22:24222607-24527748	chr1:151541163-152365654	chr1:155629452-156172124	chr3:13164983-14402490	chr3:171707882-172721785
genes in wide peak	ZNF217	MECOM	HNF1B	CEBPB	CCNE1	DDT	FLG	LMNA	FBLN2	ECT2
		EGFEM1P	DDX52	LOC284751	UQCRFS1	GSTT1	RORC	RIT1	WNT7A	GHSR
			DUSP14	TMEM189	URI1	GSTT2	S100A10	SSR2	XPC	TNFSF10
			SYNRG	TMEM189-UBE2V1	ZNF254	MIF	S100A11	DAP3	NUP210	NCEH1
					ZNF536	CABIN1	TCHH	ARHGEF2	LSM3	FNDC3B
					POP4	GSTTP1	TUFT1	SLC25A44	TMEM43	SPATA16
					PLEKHF1	SLC2A11	TDRKH	KIAA0907	HDAC11
					C19orf12	LOC284889	CELF3	SYT11	CHCHD4
					LOC148145	LOC391322	OAZ3	LAMTOR2	LOC285375
					LOC148189	GSTTP2	MRPL9	GON4L	TPRXL
					LOC284395	GSTT2B	SNX27	YY1AP1	LOC100132526
					VSTM2B	DDTL	THEM4	UBQLN4
					ZNF726		TCHHL1	RAB25
					LOC100101266		RPTN	SEMA4A
					LOC100505835		RIIAD1	MEX3A
							THEM5	RXFP4
							LINGO4	SCARNA4
							HRNR	SNORA42
							FLG2	MSTO2P
							LOC100132111
							C2CD4D

## Sheet: del_genes.conf_99
cytoband	19p13.2	5q31.1	19p13.3	11q23.1	5q14.3	3p13	13q34	4q35.2	19p13.2	16q24.1	1p36.11	6q25.3	19q13.33	20p13	14q21.3	1p36.31	17q25.3	9q34.3	17p13.3	2q37.3
q value	0.053219	0.063042	0.063042	0.13156	0.086374	0.1489	0.1489	0.1489	0.16752	0.17035	0.1489	0.18955	0.18955	0.18955	0.18973	0.14932	0.21186	0.24025	0.24276	0.24276
residual q value	0.063042	0.097147	0.12005	0.13156	0.14589	0.1489	0.1489	0.14932	0.16294	0.17035	0.18955	0.18955	0.18955	0.18955	0.18973	0.2119	0.2119	0.24025	0.24025	0.2487
wide peak boundaries	chr19:9361303-9580865	chr5:131408078-133638033	chr19:1-6742863	chr11:105923565-118869538	chr5:61660356-126820092	chr3:48719454-74597228	chr13:110432665-111179795	chr4:142947523-191154276	chr19:10742171-13876784	chr16:75689522-90354753	chr1:6829583-173615964	chr6:134738587-171115067	chr19:41397945-51834750	chr20:1-16745743	chr14:24888249-54917666	chr1:1-36579214	chr17:62939767-81195210	chr9:125285352-141213431	chr17:1-81195210	chr2:1-243199373
genes in wide peak	ZNF177	hsa-mir-1289-2	hsa-mir-220b	hsa-mir-4301	hsa-mir-1244-2	hsa-mir-1284	COL4A1	hsa-mir-1305	hsa-mir-199a-1	hsa-mir-1910	hsa-mir-199a-2	hsa-mir-1913	hsa-mir-150	hsa-mir-103-2-as	hsa-mir-3172	hsa-mir-552	hsa-mir-3186	hsa-mir-602	hsa-mir-3186	hsa-mir-3133
	ZNF266	CSF2	hsa-mir-7-3	hsa-mir-34c	hsa-mir-548f-3	hsa-mir-3136	COL4A2	hsa-mir-4276	hsa-mir-638	hsa-mir-3182	hsa-mir-1295	hsa-mir-1202	hsa-mir-4324	hsa-mir-1292	hsa-mir-624	hsa-mir-4254	hsa-mir-1250	hsa-mir-4292	hsa-mir-1250	hsa-mir-149
	OR7E24	GDF9	hsa-mir-637	ACAT1	hsa-mir-548p	hsa-mir-4272		hsa-mir-548t	ACP5	AFG3L1P	hsa-mir-3119-2	hsa-mir-1273c	hsa-mir-220c	ADRA1D	hsa-mir-3171	hsa-mir-1976	hsa-mir-4316	hsa-mir-126	hsa-mir-4316	hsa-mir-4269
	ZNF559	HSPA4	hsa-mir-4321	APOA1	hsa-mir-583	hsa-mir-135a-1		hsa-mir-1979	ASNA1	APRT	hsa-mir-557	hsa-mir-3145	hsa-mir-3191	JAG1	hsa-mir-4307	hsa-mir-3115	hsa-mir-636	hsa-mir-219-2	hsa-mir-636	hsa-mir-562
	ZNF699	IL4	hsa-mir-1909	APOA4	hsa-mir-2277	hsa-mir-566		hsa-mir-3140	CACNA1A	C16orf3	hsa-mir-1255b-2	hsa-mir-548a-2	hsa-mir-320e	AVP	ARF6	hsa-mir-4253	hsa-mir-635	hsa-mir-3154	hsa-mir-635	hsa-mir-1471
	ZNF559-ZNF177	IL5	hsa-mir-3187	APOC3	hsa-mir-9-2	hsa-mir-4271		hsa-mir-548g	CALR	CA5A	hsa-mir-921	ACAT2	hsa-mir-769	BMP2	ARHGAP5	hsa-mir-1256	hsa-mir-548d-2	hsa-mir-2861	hsa-mir-548d-2	hsa-mir-1244-1
		IL13	hsa-mir-1302-11	ARCN1	hsa-mir-4280	hsa-mir-191		hsa-mir-3139	CNN1	CBFA2T3	hsa-mir-556	CCR6	hsa-mir-642	CDC25B	BMP4	hsa-mir-1290	hsa-mir-634	hsa-mir-181b-2	hsa-mir-634	hsa-mir-4268
		IRF1	AES	ATM	APC	ACY1		AGA	DHPS	CDH13	hsa-mir-4259	ESR1	hsa-mir-4323	CENPB	CDKN3	hsa-mir-1273d	AANAT	hsa-mir-601	hsa-mir-4315-2	hsa-mir-3132
		PPP2CA	AMH	FXYD2	TRIM23	ALAS1		SLC25A4	DNASE2	CDH15	hsa-mir-765	FUCA2	AP2A1	CHGB	CFL2	hsa-mir-34a	ACOX1	hsa-mir-600	hsa-mir-633	hsa-mir-153-1
		SKP1	ATP5D	CXCR5	ARSB	AMT		ANXA2P1	DNM2	COX4I1	hsa-mir-9-1	GPR31	APOC1	CSNK2A1	CMA1	hsa-mir-4252	ACTG1	ABCA2	hsa-mir-21	hsa-mir-3131
		SLC22A4	AZU1	CD3D	ALDH7A1	APEH		CASP3	ELAVL3	CYBA	hsa-mir-555	GRM1	APOC1P1	FKBP1A	CTSG	hsa-mir-551a	BIRC5	ABL1	hsa-mir-301a	hsa-mir-26b
		SLC22A5	HCN2	CD3E	BHMT	ARF4		LRBA	EPOR	DPEP1	hsa-mir-92b	HIVEP2	APOC2	GNRH2	COCH	hsa-mir-4251	APOH	ABO	hsa-mir-142	hsa-mir-548f-2
		TCF7	BSG	CD3G	BTF3	RHOA		CLCN3	FARSA	FANCA	hsa-mir-4258	IFNGR1	APOC4	IDH3B	FKBP3	hsa-mir-429	ARHGDIA	AK1	hsa-mir-3185	hsa-mir-1302-4
		VDAC1	C3	CRYAB	CAMK4	C3orf51		CPE	GCDH	FOXF1	hsa-mir-190b	IGF2R	APOE	ITPA	FOXG1	hsa-mir-1302-2	CACNG1	ASS1	hsa-mir-196a-1	hsa-mir-2355
		PDLIM4	CAPS	DDX6	CAST	CACNA1D		CTSO	ILF3	FOXL1	hsa-mir-554	KIF25	KLK3	OXT	GPR33	AK2	CD7	C8G	hsa-mir-10a	hsa-mir-3130-4
		P4HA2	CD70	DDX10	CCNB1	SLC25A20		DCTD	JUNB	FOXC2	hsa-mir-4257	LPA	ATP1A3	PCNA	GZMH	ALPL	CDK3	CACNA1B	hsa-mir-1203	hsa-mir-3129
		RAD50	CDC34	DLAT	CCNH	CISH		EDNRA	LDLR	GALNS	hsa-mir-3118-3	MAS1	AXL	PDYN	GZMB	RERE	CSNK1D	CCBL1	hsa-mir-152	hsa-mir-1245
		KIF3A	CIRBP	DRD2	CDK7	DAG1		ETFDH	LYL1	GAS8	hsa-mir-3118-2	MAP3K4	BAX	PLCB4	FOXA1	BAI2	SLC25A10	ENTPD2	hsa-mir-4315-1	hsa-mir-561
		FSTL4	CNN2	FDX1	CDO1	DNASE1L3		F11	MAN2B1	GCSH	hsa-mir-3118-1	MAP3K5	BCAT2	PRNP	MGAT2	C1QA	EVPL	CDK9	hsa-mir-2117	hsa-mir-1258
		SEPT8	CSNK1G2	GUCY1A2	CETN3	DOCK3		ACSL1	NFIX	HSBP1	hsa-mir-942	MLLT4	BCKDHA	PTPRA	CTAGE5	C1QB	BPTF	CEL	hsa-mir-2909	hsa-mir-3128
		UQCRQ	DAPK3	HSPB2	CHD1	DUSP7		FAT1	PRKCSH	HSD17B2	hsa-mir-320b-1	MYB	BCL3	SIGLEC1	NFKBIA	C1QC	FASN	CELP	hsa-mir-632	hsa-mir-1246
		AFF4	CFD	HTR3A	CKMT2	FHIT		FGA	RAD23A	IRF8	hsa-mir-4256	NMBR	CEACAM1	SNAP25	NOVA1	CA6	FDXR	COL5A1	hsa-mir-365-2	hsa-mir-10b
		ZCCHC10	ARID3A	IL10RA	AP3S1	FLNB		FGB	SMARCA4	MAF	hsa-mir-197	OPRM1	C5AR1	SNRPB	PAX9	CAPZB	FOXJ1	CRAT	hsa-mir-3184	hsa-mir-933
		C5orf15	EEF2	IL18	COX7C	GNAI2		FGG	PRDX2	MC1R	hsa-mir-553	PARK2	CA11	SNRPB2	PNN	CASP9	GAA	DBH	hsa-mir-144	hsa-mir-128-1
		LEAP2	EFNA2	MLL	CRHBP	GNAT1		FRG1	ZNF20	MVD	hsa-mir-137	PCMT1	CALM3	SOX12	POLE2	RUNX3	GALK1	SARDH	hsa-mir-1180	hsa-mir-663b
		SOWAHA	ELANE	NCAM1	HAPLN1	GPR27		GAB1	ZNF69	CHMP1A	hsa-mir-760	PDCD2	CD33	TCF15	PRKD1	TNFRSF8	GCGR	DNM1	hsa-mir-33b	hsa-mir-1302-3
		SHROOM1	FUT3	NNMT	CSNK1G3	GPX1		GK3P	ZNF136	PLCG2	hsa-mir-186	PEX7	CD37	TGM3	PSMA6	CDA	UTS2R	TOR1A	hsa-mir-1288	hsa-mir-4267
		C5orf56	FUT5	NPAT	VCAN	GRM2		GLRB	STX10	RPL13	hsa-mir-1262	PLAGL1	CD79A	MKKS	PSMC6	CDK11B	GPS1	ENDOG	hsa-mir-548h-3	hsa-mir-4266
		LOC553103	FUT6	PAFAH1B2	DMXL1	HYAL1		GPM6A	RAB3D	SPG7	hsa-mir-3117	PLG	CEACAM5	ATRN	PTGDR	CDC42	GRB2	ENG	hsa-mir-744	hsa-mir-4265
		CCNI2	GAMT	POU2AF1	DHFR	IMPDH2		GRIA2	IER2	GAN	hsa-mir-101-1	PSMB1	CGB	CDS2	PTGER2	CD52	GRIN2C	FCN1	hsa-mir-4314	hsa-mir-3127
		MIR1289-2	GNA11	PPP2R1B	EFNA5	ITIH1		GUCY1A3	ZNF443	SLC7A5	hsa-mir-3116-2	RPS6KA2	CEACAM3	PSMF1	PYGL	RCC1	H3F3B	FCN2	hsa-mir-324	hsa-mir-4264
		MIR3936	GNA15	PTS	F2R	ITIH3		GUCY1B3	CARM1	CDK10	hsa-mir-761	SLC22A1	CEACAM7	SNPH	RPL36AL	CLCN6	ICT1	FPGS	hsa-mir-497	hsa-mir-1285-2
		MIR3661	GNG7	RDX	F2RL1	ITIH4		GYPA	RNASEH2A	MBTPS1	hsa-mir-30c-1	SLC22A3	CEACAM8	ProSAPiP1	RPS29	CLCNKA	FOXK2	NR5A1	hsa-mir-1253	hsa-mir-3126
			MKNK2	SCN2B	F2RL2	LAMB2		GYPB	KLF1	TAF1C	hsa-mir-4255	SLC22A2	CEACAM4	RASSF2	SOS2	CLCNKB	ITGB4	FUT7	hsa-mir-212	hsa-mir-216b
			GPX4	SCN4B	FER	MITF		GYPE	TMED1	USP10	hsa-mir-552	SOD2	CKM	SLC23A2	SRP54	CNR2	KCNJ2	NR6A1	hsa-mir-22	hsa-mir-559
			GTF2F1	SDHD	FOXD1	MST1		HMGB2	MAST1	C16orf7	hsa-mir-4254	T	AP2S1	SIRPB1	SSTR1	COL8A2	KCNJ16	GLE1	hsa-mir-3183	hsa-mir-558
			GZMM	SLN	GLRX	MST1R		HPGD	KANK2	KIAA0513	hsa-mir-1976	TBP	CLPTM1	NOP56	STYX	COL16A1	KPNA2	GOLGA1	AANAT	hsa-mir-4263
			MATK	TAGLN	GTF2H2	CNTN3		HSP90AA4P	TSPAN16	PIEZO1	hsa-mir-3115	TCP1	CRX	RBCK1	NKX2-1	CORT	LGALS3BP	GOLGA2	ABR	hsa-mir-1301
			MLLT1	UPK2	HEXB	PDHB		ING2	SNORD41	ATP2C2	hsa-mir-4253	TCP10	CYP2A13	RNF24	GEMIN2	DDOST	LLGL2	GPR21	ACACA	hsa-mir-3125
			GADD45B	ZBTB16	HMGCR	PRKAR2A		IRF2	HOOK2	CLEC3A	hsa-mir-1256	TCTE3	CYP2B6	UBOX5	CDKL1	DFFA	MAFG	RAPGEF1	ACADVL	hsa-mir-4262
			NFIC	CUL5	HSD17B4	PRKCD		KLKB1	TNPO2	MPHOSPH6	hsa-mir-1290	DYNLT1	CYP2B7P1	BTBD3	NEMF	DFFB	NPTX1	GRIN1	ACCN1	hsa-mir-548s
			NRTN	ZNF259	HTR1A	PTPRG		SMAD1	ECSIT	COX4NB	hsa-mir-1273d	THBS2	CYP2F1	PLCB1	AKAP6	DVL1	P4HB	HSPA5	ACLY	hsa-mir-4261
			OAZ1	PCSK7	KCNN2	QARS		NR3C2	WDR83OS	TUBB3	hsa-mir-34a	TNFAIP3	DBP	PRND	KIAA0391	E2F2	PDE6G	LCN1	ACOX1	AAMP
			PALM	HTR3B	TNPO1	RPL29		MTNR1A	ZNF44	PRDM7	ABCA4	UTRN	DMPK	FLRT3	CNIH	ECE1	PRKAR1A	LCN2	ACTG1	ACADL
			POLR2E	ZW10	LMNB1	ATXN7		NEK1	BEST2	MON1B	ACADM	EZR	DMWD	LAMP5	SEC23A	PHC2	PRKCA	LMX1B	ADORA2B	ACP1
			POLRMT	UBE4A	LNPEP	SEMA3F		NPY1R	ZNF823	TCF25	ADAR	VIP	MEGF8	SPEF1	FERMT2	MEGF6	MAP2K6	NOTCH1	AP2B1	ACTG2
			MAP2K2	RBM7	LOX	NEK4		NPY2R	TRMT1	ZCCHC14	ADORA3	EPM2A	EMP3	C20orf194	AP4S1	EPHA2	PRPSAP1	ODF2	ALDH3A1	ACVR1
			PSPN	MPZL2	CD180	TCTA		NPY5R	C19orf80	KIAA0182	AGL	PEX3	ERCC1	SNORD57	BAZ1A	ENO1	PSMD12	PAEP	ALDH3A2	ACVR2A
			PRTN3	ATP5L	MAN2A1	TKT		PET112	RGL3	ATMIN	AK2	RNASET2	ERCC2	SNORD56	MAP4K5	EPB41	PYCR1	PDCL	ALDOC	ACYP2
			PTBP1	TREH	MAP1B	TMF1		PLRG1	ZNF490	COTL1	AK4	STX11	ERF	SDCBP2	NID2	EPHA8	PCYT2	PBX3	ALOX12	ADCY3
			PTPRS	CEP164	MCC	TNNC1		POU4F2	DOCK6	MLYCD	ALDH9A1	SYNJ2	FCGRT	C20orf30	FAM179B	EPHB2	RAC3	PPP2R4	ALOX12B	ADD2
			RFX2	EXPH5	MEF2C	UBA7		PPID	LPPR2	CPNE7	ALPL	MAP7	FLT3LG	ANGPT4	SCFD1	EXTL1	RFNG	PPP6C	ALOX12P2	ADRA2B
			RPS15	PHLDB1	MSH3	USP4		ABCE1	YIPF2	IL17C	ALX3	LATS1	FOSB	ESF1	KHNYN	EYA3	RPL38	PSMB7	ALOX15	AGXT
			SAFB	SIK2	NAIP	WNT5A		RPS3A	C19orf43	ANKRD11	AMPD1	QKI	FTL	TRMT6	KLHDC2	FABP3	MRPL12	PTGDS	ALOX15B	ALK
			SGTA	SIK3	PAM	IFRD2		MSMO1	ZNF442	OSGIN1	AMPD2	WTAP	FUT1	HAO1	HECTD1	FGR	SEC14L1	RALGDS	AOC2	ALPI
			SH3GL1	BACE1	PCSK1	MAPKAPK3		SFRP2	CCDC130	GINS2	AMY1A	AKAP12	FUT2	SMOX	HEATR5A	MTOR	SECTM1	RPL7A	BIRC5	ALPP
			STK11	CADM1	PGGT1B	SEMA3B		TDO2	QTRT1	TRAPPC2L	AMY1B	PHACTR2	GIPR	CRLS1	NKX2-8	FUCA1	SRSF2	RPL12	APOH	ALPPL2
			TBXA2R	REXO2	PIK3R1	SLMAP		TLL1	RTBDN	WWOX	AMY1C	BCLAF1	GPR4	C20orf27	ATP5S	IFI6	SGSH	RXRA	ARL4D	BIN1
			TCF3	TIMM8B	PMCHL2	MANF		TLR2	FBXW9	BCMO1	AMY2A	UST	GPR32	SPTLC3	STXBP6	GABRD	SUMO2	SET	ARHGDIA	ANXA4
			THOP1	SIDT2	PPIC	ACOX2		TLR3	WDR83	NECAB2	AMY2B	CITED2	GRIK5	C20orf29	STRN3	GALE	SOX9	SNAPC4	ARRB2	AOX1
			TLE2	FXYD6	RAD17	BAP1		VEGFC	ELOF1	KLHDC4	APCS	HBS1L	GRIN2D	TMEM74B	ERO1L	GJA4	SRP68	SPTAN1	ASGR1	APOB
			MADCAM1	C11orf71	RASA1	HYAL3		GLRA3	GADD45GIP1	DEF8	APOA2	PDE10A	ARHGAP35	SIRPG	ATL1	GJB3	SSTR2	STXBP1	ASGR2	RHOB
			SF3A2	SLC35F2	RASGRF2	CADPS		SMARCA5	ZNF799	BANP	FASLG	RAB32	GSK3A	FERMT1	NIN	GJB5	TBCD	SURF1	ASPA	RND3
			CLPP	RAB39A	RPS23	HYAL2		SORBS2	C19orf52	ZDHHC7	RHOC	KATNA1	GYS1	KIF16B	MBIP	GNB1	TIMP2	SURF2	ATP1B2	ATIC
			RANBP3	BTG4	SMN1	SUCLG2		SAP30	ZNF625	CENPN	ARNT	FGFR1OP	FOXA3	TASP1	C14orf166	SFN	TK1	SURF4	ATP2A3	ATP5G3
			KHSRP	FAM55D	SMN2	HESX1		INPP4B	ZNF700	C16orf61	RERE	SCAF8	HRC	NSFL1C	GNG2	GPR3	AXIN2	MED22	ATP5G1	ATP6V1B1
			PPAP2C	TTC12	SNX2	BSN		SNORD73A	ZNF439	JPH3	ATP1A1	TAB2	PRMT1	TMX4	KLHL28	HCRTR1	CBX4	SURF6	ATP6V0A1	KIF1A
			S1PR4	C11orf57	SRP19	UBA3		LRAT	NACC1	VAT1L	ATP1A2	SASH1	IRF3	GPCPD1	PPP2R3C	HDAC1	DNAH17	TRAF2	BLMH	AUP1
			TNFSF14	ELMOD1	TAF9	RRP9		HAND2	CCDC151	KIAA1609	ATP1A4	SYNE1	KCNA7	CPXM1	PRPF39	ZBTB48	RGS9	TSC1	BRCA1	BARD1
			TNFSF9	TEX12	TBCA	MAGI1		RAPGEF2	ZNF653	WFDC1	ATP1B1	HEBP2	KCNC3	OTOR	DNAAF2	HMGN2	GALR2	TTF1	C1QBP	BCS1L
			AP3D1	TMPRSS4	NR2F1	CACNA2D2		MFAP3L	ZNF441	MTHFSD	ATP5F1	CCDC28A	KCNJ14	PAK7	MIS18BP1	HMGCL	SPHK1	VAV2	FMNL1	BMPR2
			LONP1	IFT46	THBS4	VPRBP		ANAPC10	ZNF491	DBNDD1	ATP6V0B	MTHFD1L	KCNN4	MAVS	G2E3	HPCA	SOCS3	ZNF79	CA4	BOK
			APBA3	DSCAML1	XRCC4	IP6K1		MAB21L2	ZNF440	KLHL36	BAI2	IPCEF1	KLK1	EBF4	EAPP	HSPG2	SLC16A6	BRD3	CACNB1	ZFP36L2
			SAFB2	ARHGAP20	ST8SIA4	PSMD6		ADAM29	SWSAP1	FBXO31	BCL9	TIAM2	KLK2	TRIB3	SDR39U1	HTR1D	SLC16A5	NUP214	CACNG1	BUB1
			MED16	USP28	REEP5	PARP3		LSM6	CCDC159	CMIP	BGLAP	C6orf123	LHB	FASTKD5	TXNDC16	HTR6	SLC16A3	LHX3	CD7	CACNB4
			CHAF1A	AASDHPPT	SERF1A	RBM6		ANXA10	LOC147727	CDT1	BMP8B	FBXO5	LIG1	ANKRD5	FANCM	ID3	SYNGR2	GFI1B	CD68	CAD
			EBI3	C11orf1	ENC1	RBM5		KLHL2	ZNF563	MAP1LC3B	BRDT	RGS17	LIPE	GFRA4	SNX6	TNFRSF9	HGS	SSNA1	CD79B	CALM2
			PLIN3	ALG9	AP3B1	TRAIP		SCRG1	SPC24	DYNLRB2	C1QA	PDE7B	BCAM	VPS16	SAV1	STMN1	CYTH1	EDF1	CDC6	CAPG
			FSTL3	TMPRSS5	PDE8B	ARIH2		DUX4	ZNF791	HSDL1	C1QB	DLL1	MYBPC2	FAM113A	NPAS3	LCK	SLC9A3R1	DPM2	CDC27	CASP8
			APC2	BCO2	ATG12	ARL6IP5		PALLD	ZNF564	CRISPLD2	C1QC	MRPL18	CEACAM6	MRPS26	GNPNAT1	MATN1	COG1	FUBP3	CDK3	CASP10
			ABCA7	TMPRSS13	NREP	NPRL2		KIAA0922	ZNF709	SPIRE2	C8A	CLDN20	NOVA2	DDRGK1	METTL21D	MFAP2	RECQL5	CLIC3	CHAD	CCNT2
			HMG20B	BUD13	RAB9BP1	USP19		TRIM2	ZNF433	ZNF469	C8B	NOX3	NPAS1	C20orf7	L2HGDH	MTHFR	PGS1	GTF3C5	CHD3	CD8A
			TUBB4A	TMEM25	HOMER1	SLC38A3		ANP32C	ZNF627	CNTNAP4	CA6	TFB1M	NTF4	ZNF343	NUBPL	NBL1	AATK	GTF3C4	CHRNB1	CD8B
			SEMA6B	DIXDC1	SCAMP1	CYB561D2		FAM149A	DAND5	CENPBD1	CAPZA1	AIG1	NUCB1	NRSN2	DDHD1	NPPA	KIAA0195	LHX2	CHRNE	CD28
			UQCR11	ZC3H12C	CARTPT	TMEM115		FBXO8	C19orf38	ZNF276	CAPZB	SNX9	PAFAH1B3	PANK2	TMX1	NPPB	EIF4A3	MED27	CLTC	CENPA
			SBNO2	ALKBH8	SNCAIP	RPP14		DUX2	SYCE2	KCNG4	CASP9	VTA1	PLAUR	ADAM33	FSCB	OPRD1	HELZ	PTGES	CCR7	CHN1
			KDM4B	FDXACB1	TTC37	FAM107A		ARFIP1	ZNF763	SDR42E1	CASQ1	BRP44L	POLD1	SEL1L2	BRMS1L	PAFAH2	ALYREF	RALGPS1	CNP	CHRNA1
			ZFR2	C11orf52	ZFYVE16	WDR6		PDLIM3	ZNF844	PKD1L2	CASQ2	HECA	POU2F2	DEFB126	INSM2	PAX7	ABCA10	ADAMTSL2	COL1A1	CHRND
			PIP5K1C	APOA5	PJA2	RASSF1		SPOCK3	TMEM205	RNF166	RUNX3	IL20RA	PPP5C	FAM110A	ARHGAP5-AS1	PEX10	ABCA9	PPP1R26	COX10	CHRNG
			HMHA1	C11orf93	EDIL3	NISCH		AADAT	ZNF788	C16orf46	CD1A	UNC93A	PRRG2	SLC4A11	SLC25A21	PEX14	ABCA8	SEC16A	COX11	CLK1
			SHC2	PIH1D2	COL4A3BP	TUSC2		FAM198B	ZNF833P	DNAAF1	CD1B	MTRF1L	KLK7	MCM8	EGLN3	PGD	BAIAP2	SH2D3C	CPD	CNGA3
			RPL36	FAM55A	LHFPL2	TWF2		ACCN5	MIR199A1	SPATA2L	CD1C	AHI1	KLK6	ZCCHC3	C14orf126	PIK3CD	ATP5H	RABEPK	CLDN7	COL3A1
			TIMM13	FAM55B	CWC27	LAMB2P1		GALNT7	MIR638	C16orf55	CD1D	RMND1	KLK10	SCRT2	TRIM9	PLA2G2A	ST6GALNAC2	LAMC3	CRHR1	COL4A3
			DAZAP1	AMICA1	NSA2	PDZRN3		CLDN22	ZNF878	ZC3H18	CD1E	PHF10	PSG1	C20orf54	MIA2	PLA2G5	GNA13	TUBB4B	CRK	COL4A4
			SNORD37	CWF19L2	POLR3G	RAD54L2		DKFZP434I0714	ZNF625-ZNF20	CDYL2	CD2	C6orf70	PSG2	HSPA12B	C14orf28	PLOD1	SEPT9	UBAC1	CRYBA1	COL5A2
			FGF22	KDELC2	IQGAP2	FRMD4B		OTUD4	MIR4748	SLC38A8	CD247	AGPAT4	PSG3	TMC2	TRAPPC6B	EXOSC10	CD300C	OLFM1	CSF3	COL6A3
			TJP3	LAYN	SMA4	STAB1		DCHS2		SLC22A31	CD5L	TULP4	PSG4	TBC1D20	LRR1	PPP1R8	RAB40B	ZER1	CSH1	COX5B
			ITGB1BP3	TTC36	SMA5	FAM208A		C4orf27		FLJ30679	TNFRSF8	HYMAI	PSG5	SIRPD	KLHDC1	PRKCZ	CD300A	AGPAT2	CSH2	CPS1
			UHRF1	C11orf65	ADAMTS6	RYBP		MARCH1		LOC146513	CD48	GPR126	PSG6	C20orf141	FRMD6	PSMB2	TMC6	POMT1	CSHL1	CREB1
			SLC39A3	MPZL3	RHOBTB3	NAT6		NEIL3		ZFPM1	CD53	KIAA1244	PSG7	PROKR2	RPL10L	PTAFR	ARSG	ZBTB6	CSNK1D	ATF2
			THEG	ANKK1	ELL2	ABHD14A		FBXW7		ADAD2	CD58	NHSL1	PSG9	C20orf94	MIPOL1	RAP1GAP	AZI1	NEK6	SLC25A10	CRYBA2
			ZBTB7A	RNF214	SV2C	POC1A		TMEM144		ADAMTS18	CDA	PLEKHG1	PSG11	C20orf96	FRMD6-AS1	RBBP4	GGA3	SDCCAG3	CTNS	CRYGA
			FZR1	LOC283143	MRPS27	NDUFAF3		C4orf43		MGC23284	CDC20	ARID1B	PTGIR	MACROD2	ABHD12B	RHCE	JMJD6	NOXA1	CYB561	CRYGB
			SIRT6	BCL9L	PPIP5K2	DNAH1		UFSP2		LINC00311	CDC42	TMEM181	PVR	SRXN1	LRFN5	RHD	EXOC7	USP20	ACE	CRYGC
			PIAS4	FOXR1	PPWD1	LRIG1		DDX60		ZNF778	CDKN2C	ZBTB2	PVRL2	DEFB127	CLEC14A	RPA2	ABCA6	SLC27A4	DDX5	CRYGD
			LSM7	C11orf53	OTP	ERC2		CDKN2AIP		ACSF3	CD52	C6orf115	RELB	ISM1	MDGA2	RPL11	ABCA5	WDR5	DHX8	CTLA4
			MBD3	C11orf34	SSBP2	APPL1		ODZ3		LINC00304	RCC1	PBOV1	RPL18	DEFB129	SPTSSA	RPL22	KCTD2	C9orf9	DLG4	CTNNA2
			MIER2	C11orf87	BHMT2	GNL3		TMEM184C		NUDT7	CHI3L2	PERP	RPS11	SIRPA	C14orf183	RPS6KA1	WBP2	ADAMTS13	DLX3	CYP1B1
			PCSK4	C11orf92	TNFAIP8	FOXP1		LRP2BP		SNAI3	CHRNB2	SMOC2	RPS19	STK35	RALGAPA1	RSC1A1	CDC42EP4	C9orf7	DLX4	CYP27A1
			C19orf24	C11orf88	FAM169A	SPCS1		PDGFC		FAM92B	CKS1B	ALDH8A1	RRAS	PRNT	SFTA3	SCNN1D	FSCN2	SLC2A6	DNAH9	DARS
			PLEKHJ1	MIR34B	RNU5E-1	RBM15B		FSTL5		CTU2	CLCA1	ULBP3	RTN2	LOC149837	FBXO33	SDHB	NOL11	RPL35	DPH1	DBI
			FEM1A	MIR34C	RNU5D-1	GMPPB		STOX2		PABPN1L	CLCN6	C6orf211	CLEC11A	C20orf196	IGBP1P1	SFPQ	NAT9	MAN1B1	DRG2	DCTN1
			STAP2	LOC643923	DIMT1	ARHGEF3		KIAA1430		LOC400548	CLCNKA	ZDHHC14	SEPW1	LRRN4	LOC283547	SRSF4	PITPNC1	DOLK	DUSP3	DDX1
			BTBD2	CLDN25	SNX24	C3orf18		FNIP2		LOC400550	CLCNKB	ADGB	SLC1A5	DEFB125	C14orf182	SKI	NARF	FNBP1	DVL2	DES
			RNF126	LOC100132078	DMGDH	ZMYND10		SH3RF1		LOC400558	CLK2	FRMD1	SLC8A2	DEFB128	LOC283553	SLC2A5	CACNG5	SETX	EFNB3	DGUOK
			CCDC94	LOC100288346	TMED7	TEX264		RXFP1		C16orf74	PLK3	AGPAT4-IT1	SNRNP70	SIRPB2	GPR137C	SLC9A1	CACNG4	ZBTB43	EIF4A1	LOC1720
			C19orf10	BACE1-AS	IPO11	HEMK1		SPCS3		SNORD68	CNN3	C6orf208	SNRPD2	LOC339593	FAM177A1	SRM	SAP30BP	PMPCA	EIF5A	DLX1
			NCLN	MIR4301	GCNT4	IP6K2		TRAPPC11		LOC727710	CNR2	C6orf97	SPIB	RSPO4	C14orf23	TAF12	NT5C	EXOSC2	ENO3	DLX2
			GPR108	LOC100526771	PRR16	SFMBT1		HHIP		LOC732275	COL8A2	MYCT1	SULT2B1	TGM6	CBLN3	TCEA3	CDR2L	NCS1	ERBB2	DNAH6
			SPPL2B	HSPB2-C11orf52	COMMD10	PHF7		ARHGAP10		LOC100128881	COL9A2	ULBP2	SULT2A1	DEFB132	MIR624	TCEB3	MRPS7	ANGPTL2	ERN1	DYNC1I2
			DUS3L	FXYD6-FXYD2	POLK	TLR9		MLF1IP		LOC100129617	COL11A1	ULBP1	TGFB1	C20orf202	SNORD127	TNFRSF1B	HN1	NUP188	ETV4	DNMT3A
			SHD	MIR4491	ERAP1	P4HTM		NBLA00301		LOC100130015	COL16A1	LPAL2	TULP2	MIR103A2	LOC100129794	TP73	DCXR	RABGAP1	EVI2A	DOK1
			WDR18	MIR4492	PHAX	IL17RD		MAP9		SYCE1L	COPA	PPP1R14C	NR1H2	RAD21L1	LOC100288846	TNFRSF4	AMZ2	CIZ1	EVI2B	DPP4
			REXO1	LOC100652768	FLJ11235	QRICH1		WWC2		LOC100287036	CORT	SF3B5	VASP	LOC643406	MIR4307	ZSCAN20	ANAPC11	COBRA1	EVPL	DTNB
			ZNF77		SGTB	PXK		CEP44		MIR1910	CPT2	RSPH3	XRCC1	SNORA51	MIR548Y	ZBTB17	SIRT7	NELF	EZH1	DTYMK
			C19orf29		GIN1	FEZF2		SNX25		MIR3182	CRABP2	TTLL2	ZNF45	SNORD86	LOC100505967	SLC30A2	SDK2	GPSM1	BPTF	DUSP2
			CELF5		AGGF1	EBLN2		TTC29		C16orf95	CRP	FBXO30	ZNF221	SNORD110	LOC100506071	LUZP1	FAM20A	DKFZP434A062	FASN	E2F6
			SLC25A23		WDR41	DALRD3		MND1		MIR4720	CRYZ	FAM120B	ZNF222	LOC728228	LOC100506433	PRDM2	TMEM104	GAPVD1	FDXR	EEF1B2
			FSD1		TRIM36	SHQ1		SLC10A7		MIR4722	CSF1	FNDC1	ZNF155	SNORD119	MIR4503	LAPTM5	C17orf80	GBGT1	FGF11	EGR4
			TLE6		RIOK2	PBRM1		TKTL2		MIR4719	CSF3R	LRP11	ZNF180	LOC100131208	MIR548AI	PTP4A2	CCDC40	OR1L3	FOXJ1	EMX1
			LPPR3		BDP1	CHDH		USP38			CTBS	LTV1	ZNF223	LOC100134015		ARID1A	WIPI1	OR1L1	FOXO3B	EN1
			DENND1C		ERBB2IP	IL17RB		CBR4			CTH	SERAC1	ZNF224	TMEM239		SNHG3	NPLOC4	SNORA65	FLII	EPAS1
			ZNF556		FEM1C	CACNA2D3		FHDC1			CTPS	REPS1	ZNF225	LOC100289473		NR0B2	ST6GALNAC1	SNORD62A	FLOT2	EPHA4
			UBXN6		NLN	DCP1A		MGC45800			CTSK	PPIL4	ZNF226	MIR1292		MMP23B	GPRC5C	SNORD36C	GAST	ERBB4
			OR4F17		ZNF608	GLT8D1		PRMT10			CTSS	LINC00473	ZNF227	MIR103B2		MMP23A	WDR45L	SNORD36B	FZD2	ERCC3
			ACSBG2		SEMA6A	LMOD3		DDX60L			CYP2J2	SYTL3	ZFP112	PCNA-AS1		KCNAB2	CBX8	SNORD36A	G6PC	FABP1
			FAM108A1		ARRDC3	SEMA3G		NAF1			CYP4A11	FAM54A	ZNF229	MACROD2-AS1		FCN3	MIF4GD	SNORD24	GAA	ACSL3
			DOHH		ANKRA2	ADAMTS9		WDR17			CYP4B1	SFT2D1	ZNF230	LOC100505536		YARS	CASKIN2	TRUB2	GALK1	FAP
			KLF16		MCCC2	PCBP4		ZFP42			DAB1	C6orf72	SYMPK	LOC100507495		AKR7A2	RPTOR	ST6GALNAC4	GCGR	EFEMP1
			ALKBH7		EPB41L4A	ABHD6		SPATA4			DBT	IL22RA2	TEAD2	LOC100507629		ALDH4A1	BAHCC1	NDOR1	KAT2A	FHL2
			DOT1L		CENPK	LRTM1		ENPP6			GADD45A	TAGAP	PPFIA3	FKBP1A-SDCBP2		EIF3I	USP36	TOR1B	GFAP	FKBP1B
			KISS1R		ERAP2	C3orf14		ASB5			DDOST	ADAT2	PLA2G4C			EIF4G3	RNF213	TOR2A	GH1	FN1
			CREB3L3		RGNEF	SELK		ZNF827			DFFA	STXBP5	NAPA			TNFRSF25	TNRC6C	METTL11A	GH2	FOSL2
			HDGFRP2		FBXL17	PROK2		SH3D19			DHCR24	PACRG	PGLYRP1			TNFRSF14	SLC25A19	PHPT1	GIP	FRZB
			LMNB2		YTHDC2	RNF123		C4orf38			DIO1	RAET1E	ARHGEF1			TNFRSF18	UBE2O	ANAPC2	GNGT2	FSHR
			RAX2		SLC30A5	CCDC71		C4orf39			DPH2	LOC153910	CYTH2			PER3	DUS1L	PKN3	GP1BA	FTH1P3
			MUM1		CENPH	NT5DC2		C4orf45			DPT	ZC2HC1B	ZNF235			MAP3K6	FN3K	DPP7	CCR10	GAD1
			MPND		GRAMD3	CAMKV		DCLK2			DPYD	CNKSR3	NAPSA			ZMYM4	DNAI2	SLC2A8	UTS2R	GALNT3
			ATCAY		MCTP1	THOC7		TRIM60			DR1	RAET1L	KLK4			ZMYM6	ENGASE	OBP2B	GPS1	GBX2
			MIDN		PTCD2	WDR82		FREM3			E2F2	LOC154092	DHX34			DHRS3	MRPL38	OBP2A	GPS2	GCG
			DPP9		C5orf44	ID2B		MMAA			ECE1	PNLDC1	SAE1			VAMP3	ASPSCR1	ST6GALNAC6	GRB2	GCKR
			R3HDM4		NUDT12	NICN1		RBM46			ECM1	LOC154449	TOMM40			SNRNP40	CARD14	MRPS2	GRB7	MSTN
			C19orf6		ATG10	MON1A		C4orf46			S1PR1	OLIG3	RABAC1			C1orf38	MFSD11	COQ4	GRN	GFPT1
			TPGS1		SPATA9	KBTBD8		TIGD4			EDN2	TXLNB	ZNF234			H6PD	C17orf62	CERCAM	GRIN2C	GGCX
			CRB3		TSSK1B	ABHD14B		TMEM154			PHC2	DACT2	PPP1R13L			ISG15	ARMC7	EGFL7	GUCY2D	GLI2
			REEP6		FAM172A	RFT1		TMEM192			EFNA1	C6orf118	CD3EAP			PLCH2	CHMP6	PRRX2	H3F3B	GLS
			IZUMO4		GPR98	ACTR8		RWDD4			EFNA3	OSTCP1	RUVBL2			SDC3	RHBDF2	C9orf114	HCRT	GPC1
			SCAMP4		UTP15	SLC25A26		CCDC111			EFNA4	WDR27	KDELR1			CROCC	FN3KRP	C9orf78	HIC1	GPD2
			ADAT3		ZCCHC9	GPR62		TRIML2			CELSR2	SHPRH	KLK11			PUM1	C17orf101	FBXW5	HLF	GPR1
			ZNF554		ANKRD32	FAM3D		CCDC110			EPHA2	LOC285740	HNRNPUL1			CEP104	ZNF750	RC3H2	HOXB1	GPR17
			GRIN3B		ZBED3	IQCF1		CYP4V2			ELAVL4	LOC285796	CLASRP			KLHL21	NUP85	TBC1D13	HOXB2	GPR35
			MRPL54		GFM2	GLYCTK		LOC285441			ENO1	PRR18	KPTN			SLC35E2	MYO15B	C9orf167	HOXB3	GPR39
			LRG1		MEGF10	PPM1M		LOC285501			ENSA	SLC35D3	KLK8			ZBTB40	C17orf70	EXD3	HOXB4	GRB14
			ACER1		SPZ1	C3orf49		RNF175			EPB41	ZC3H12D	PNKP			MFN2	TSPAN10	STRBP	HOXB5	MSH6
			C19orf70		TSLP	SNTN		LOC339975			EPHA8	ECT2L	ATF5			PTPRU	QRICH2	C9orf86	HOXB6	GTF3C2
			TMIGD2		C5orf30	SYNPR		TRIML1			EPHB2	NUP43	CARD8			CELA3A	CBX2	LRRC8A	HOXB7	GYPC
			TNFAIP8L1		SLC25A46	C3orf45		LOC340017			EPS15	RAET1G	CIC			WASF2	FAM104A	INPP5E	HOXB8	HADHA
			ZNF57		MRPS36	ASB14		PRSS48			ETV3	SUMO4	ZC3H4			ANGPTL7	MGC16275	NPDC1	HOXB9	HADHB
			JSRP1		ATP6AP1L	FAM19A4		ANKRD37			EXTL1	C6orf120	FBXO46			HNRNPR	FBF1	BARHL1	HSD17B1	HDLBP
			MOB3A		PRDM6	PPP4R2		LOC389247			EXTL2	SAMD5	ETHE1			SRRM1	UNK	SH3GLB2	ICAM2	HK2
			MFSD12		FTMT	PRICKLE2		TRIM61			EYA3	IYD	RPL13A			CNKSR1	TRIM47	REXO4	ICT1	HNMT
			GIPC3		EPB41L4A-AS1	C3orf67		HELT			F3	DKFZp451B082	SYNGR4			UBE4B	MAFG-AS1	DOLPP1	IFI35	TLX2
			NDUFA11		MARCH3	KCTD6		LOC401164			F5	TCP10L2	PRG1			MAD2L2	OTOP2	KCNT1	IGFBP4	HOXD1
			C19orf21		FCHO2	KLHDC8B		FAM92A3			FAAH	LINC00242	CBLC			PDPN	TTYH2	ZBTB26	FOXK2	HOXD3
			PLK5		LYSMD3	LOC201617		GUSBP5			FABP3	GTF2H5	NUP62			KHDRBS1	CYGB	DENND1A	ITGA2B	HOXD4
			C2CD4C		SLCO6A1	DNAH12		HSP90AA6P			FCER1A	FLJ46906	PPP1R15A			GMEB1	RNF157	GPR107	ITGA3	HOXD8
			TICAM1		JMY	PDE12		C4orf47			FCER1G	LOC441177	EML2			NUDC	C1QTNF1	PRDM12	ITGAE	HOXD9
			CIRBP-AS1		ZNF474	FAM116A		DUX4L4			FCGR1A	LOC645434	KLK5			MASP2	PPP1R27	CARD9	ITGB3	HOXD10
			ZNRF4		POU5F2	C3orf64		GALNTL6			FCGR1B	RAET1K	PRKD2			SRSF10	METTL23	DDX31	ITGB4	HOXD11
			C19orf25		TMEM171	CCDC66		FRG2			FCGR2A	MLLT4-AS1	ZNF473			UTS2	SLC38A10	FAM129B	JUP	HOXD12
			ATP8B3		TMEM174	LOC285401		SLED1			FCGR2B	SNORA20	KLK13			RER1	CANT1	MRPL41	KCNJ2	HOXD13
			DIRAS1		POC5	EIF4E3		LOC646576			FCGR3A	SNORA29	CCDC9			RCAN3	USH1G	C9orf16	KCNJ12	HPCAL1
			ZNF555		STARD4	CCDC36		C4orf51			FCGR3B	LOC729176	IRF2BP1			MST1P2	CD300LB	MAPKAP1	KCNJ16	AGFG1
			PRR22		WDR36	SPATA12		FLJ38576			FDPS	LOC729178	FGF21			MST1P9	KIF19	EHMT1	KPNB1	DNAJB2
			ANKRD24		ACOT12	C3orf62		DUX4L6			FGR	TMEM242	SNORD35A			PADI2	TBC1D16	PTGES2	KPNA2	HSPD1
			C19orf26		SREK1	TMEM110		DUX4L5			FHL3	LOC729603	SNORD34			LYPLA2	AFMID	MIR600HG	KRT9	HSPE1
			CSNK1G2-AS1		CEP120	AMIGO3		DUX4L3			FOXE3	HGC6.3	SNORD33			PARK7	MGAT5B	URM1	KRT10	FOXN2
			PLAC2		TMEM167A	CDHR4		MIR578			FOXD2	LOC100128176	SNORD32A			CTRC	C17orf56	ARPC5L	KRT12	HTR2B
			TMEM146		MBLAC2	FAM212A		LINC00290			FLG	LOC100129518	ZNF285			ACOT7	B3GNTL1	AIF1L	KRT13	ID2
			C19orf77		TMEM161B	IQCF2		LOC728175			FMO1	C6orf99	SIGLEC7			DNAJC8	RBFOX3	UCK1	KRT14	IDH1
			MIR7-3HG		SRFBP1	IQCF5		DUX4L2			FMO2	LINC00271	LYPD3			CLSTN1	CD300LF	GARNL3	KRT15	SP110
			SLC25A41		MARVELD2	MUSTN1		FAM160A1			FMO3	LOC100132735	BBC3			AKR7A3	C17orf77	NTNG2	KRT16	IGFBP2
			ODF3L2		ARSK	IQCF3		LOC731424			FMO4	LOC100289495	DKKL1			SPEN	NOTUM	PRRC2B	KRT17	IGFBP5
			ADAMTSL5		FAM81B	MIRLET7G		CLDN24			FMO5	NHEG1	SIGLEC9			KDM1A	TMC8	PPAPDC3	KRT19	IHH
			TMPRSS9		CCDC112	MIR135A1		LOC100288255			MTOR	MIR1913	GPR77			WDTC1	CEP112	ZDHHC12	KRT31	IL1A
			NDUFS7		PAPD4	MIR191		MIR1305			FUCA1	MIR3145	DHDH			KIAA0090	STRA13	FAM73B	KRT32	IL1B
			C19orf35		DCP2	FAM19A1		MIR3140			DARC	MIR3918	SLC6A16			KIF1B	LRRC45	FIBCD1	KRT33A	IL1R1
			HSD11B1L		LIX1	IQCF6		MIR4276			IFI6	MIR3939	CYP2S1			NCDN	SLC39A11	KIAA1984	KRT33B	IL1RN
			WASH5P		ZNF366	C3orf78		MIR3945			GALE	MIR3668	STRN4			PLEKHM2	AMZ2P1	SNHG7	KRT34	CXCR1
			ONECUT3		FAM151B	MIR425		MIR3688-1			GBA	MIR3662	GLTSCR2			OTUD3	TRIM65	TMEM141	KRT35	CXCR2
			MEX3D		S100Z	C3orf71		LOC100505545			GBAP1	MIR3692	GLTSCR1			KAZN	UNC13D	C9orf37	LASP1	CXCR2P1
			FLJ45445		CCDC125	LOC646498		LOC100505989			GBP1	LOC100507462	EHD2			CAMTA1	MYADML2	FAM125B	LGALS3BP	INHA
			PRSS57		C5orf27	SNORD19		LOC100506013			GBP2	LOC100507489	KLK14			DNAJC16	NPB	WDR34	LGALS9	INHBB
			VMAC		CMYA5	SNORD69		LOC100506085			GBP3	LOC100507557	KLK12			UBR4	LINC00469	SAPCD2	LHX1	INPP1
			C19orf29-AS1		AQPEP	MIR548A2		LOC100506122			GFI1	CAHM	SHANK1			ATP13A2	FADS6	C9orf69	LIG3	INPP4A
			MIR7-3		ANKRD31	GXYLT2		LOC100506229			GJA4	MIR4466	NOSIP			TARDBP	C17orf28	LRSAM1	LLGL2	INPP5D
			PLIN5		SERINC5	ESRG		MIR4453			GJA5	MIR4465	HSD17B14			CELA3B	TSEN54	UAP1L1	LLGL1	ITGA6
			FAM138F		KIAA0825	SNORD19B		MIR4799			GJA8	MIR4644	VRK3			ICMT	FAM100B	ARRDC1	LPO	IRS1
			LINGO3		GPR150	C3orf74		MIR3688-2			GJB3	LOC100652739	PTOV1			PADI4	TMEM235	WDR85	NBR1	ITGA4
			ARRDC5		DTWD2	BSN-AS2					GJB5		TRPM4			TMEM50A	CCDC57	TMEM203	MAFG	ITGAV
			FAM138A		NBPF22P	LOC100287879					GCLM		QPCTL			KPNA6	HEXDC	SLC25A25	MAPT	ITGB6
			MIR637		RNF180	MIR1284					GNAI3		FAM83E			STX12	C17orf58	ZMYND19	ADAM11	KCNF1
			PLIN4		SREK1IP1	MIR3136					GNAT2		RASIP1			CLIC4	SLC26A11	NACC2	MEIS3P1	KCNJ3
			C19orf71		RGMB	MIR4272					GNG5		TMEM160			SYF2	ENDOV	C9orf116	MAP3K3	KCNJ13
			LOC100131094		RFESD	MIR4271					SFN		PIH1D1			CHD5	C17orf89	LCN8	MEOX1	KCNK3
			LOC100288123		FAM170A	MIR3938					GPR3		ATP5SL			C1orf144	LINC00482	FAM69B	MFAP4	KCNS3
			MIR1909		ANKRD34B	IQCF4					GPX7		C19orf73			LDLRAP1	TMEM105	PTRH1	MLLT6	KHK
			MIR1227		FAM174A	LOC100506994					GRIK3		PNMAL1			NOC2L	METRNL	PIP5KL1	MNT	KIF3C
			MIR3187		MTX3	LOC100507062					GSTM1		TMEM143			FBXO2	RAB37	OR1L8	MPO	KIF5C
			MIR4321		SLCO4C1	ADAMTS9-AS2					GSTM2		KLK15			FBXO6	ENPP7	OR1N2	MPP2	AFF3
			MIR3940		TICAM2	ABHD14A-ACY1					GSTM3		SMG9			PLA2G2D	C17orf90	OR1N1	MPP3	LCT
			MIR4747		MAST4	TMEM110-MUSTN1					GSTM4		IRGC			EIF2C1	CCDC137	ASB6	TRIM37	LHCGR
			MIR4746		C5orf48	MIR4787					GSTM5		CABP5			OR4F3	ARL16	SLC34A3	MYH1	LIMS1
			MIR4745		RGS7BP	LOC100652759					GTF2B		SPHK2			RNU11	CD300E	CAMSAP1	MYH2	LRP2
					C5orf63	LUST					GUCA2A		EXOSC5			HSPB7	OTOP3	C9orf163	MYH3	LTBP1
					MIR9-2						GUCA2B		MEIS3			ARHGEF16	FAM195B	MAMDC4	MYH4	LY75
					CRSP8P						HCRTR1		CEACAM19			AHDC1	GPR142	LCN6	MYH8	EPCAM
					FLJ42709						HDAC1		SLC17A7			TEKT2	ZACN	AK8	MYH10	MXD1
					FLJ35946						HDGF		CD177			SMPDL3B	BTBD17	OR1Q1	MYL4	MAL
					TMEM232						HMGN2		RCN3			PRO0611	AATK-AS1	TTC16	MYO1C	MAP2
					LOC644100						HMGCL		PNMAL2			LINC00339	FLJ43681	C9orf96	MYO1D	MAT2A
					LOC644936						HMGCS2		PRR12			SSU72	KCNJ2-AS1	OLFML2A	NAGLU	MATN3
					LINC00461						HPCA		PLEKHA4			UBIAD1	LINC00511	QSOX2	NEUROD2	MCM6
					LOC647859						HSD3B1		MARK4			PADI1	LOC400620	NAIF1	NF1	MDH1
					GUSBP3						HSD3B2		SCAF1			PLA2G2E	FLJ45079	PHYHD1	NFE2L1	MEIS1
					GTF2H2B						HSPA6		TSKS			WRAP73	TEX19	OR1L4	NGFR	MGAT5
					SNORA13						HSPA7		DMRTC2			SLC45A1	MXRA7	LINC00094	NME1	MPV17
					SCARNA18						IGSF3		ELSPBP1			HP1BP3	LOC440461	CRB2	NME2	MYO1B
					SNORA47						HSPG2		LIN7B			CELA2B	FLJ90757	SCAI	NMT1	MSH2
					MIR583						HTR1D		HIF3A			ZNF593	MIR338	C9orf117	NOS2	MTIF2
					GTF2H2C						HTR6		ZNF574			MECR	CPSF4L	LCN12	NPTX1	MYCN
					LOC728342						ID3		TRAPPC6A			SDF4	C17orf109	C9orf142	NSF	MYL1
					SERF1B						IFI16		FKRP			MRTO4	LINC00338	TPRN	NUP88	MYO7B
					LOC728723						CYR61		ZNF576			YTHDF2	SCARNA16	FAM78A	OMG	NAB1
					GTF2H2D						IL6R		TBC1D17			ZCCHC17	SNORD1A	GPR144	OR1D2	NCL
					GUSBP9						IL12RB2		GEMIN7			PADI3	SNORD1B	QRFP	OR3A1	NEB
					LOC100129716						TNFRSF9		MYH14			ERRFI1	SNORD1C	OR1B1	OR3A2	NDUFA10
					LRRC70						ILF2		FUZ			WNT4	MIR634	GLT6D1	P2RX1	NDUFB3
					LOC100131067						INPP5B		OPA3			FBXO42	MIR635	SWI5	P2RX5	NDUFS1
					FAM159B						INSRR		B9D2			RNF186	MIR636	C9orf50	P4HB	SEPT2
					LOC100133050						IPP		RSPH6A			MXRA8	MIR657	PNPLA7	PAFAH1B1	NEU2
					LOC100170939						IVL		MED25			HES2	PRCD	C9orf169	PDE6G	NEUROD1
					LOC100272216						JAK1		BCL2L12			GPN2	SNORA38B	ENTPD8	PDK2	NFE2L2
					LOC100289230						JUN		TEX101			FBLIM1	C17orf110	LOC389791	PECAM1	NPAS2
					LOC100289673						KCNA2		GRWD1			MED18	LOC100131096	IER5L	SERPINF1	NPHP1
					MIR1244-1						KCNA3		CCDC8			PQLC2	CD300LD	C9orf171	PER1	NPPC
					TMED7-TICAM2						KCNA10		ZNF541			CASZ1	TEN1	LCN15	PEX12	NR4A2
					NCRUPAR						KCNC4		SYT3			ADPRHL2	C17orf99	C9orf172	PFAS	ODC1
					LOC100303749						KCND3		AKT1S1			TRNAU1AP	LOC100287042	LRRC26	PFN1	ORC2
					MIR2277						KCNJ9		CNFN			CPSF3L	LOC100294362	TMEM8C	PHB	ORC4
					MIR1244-3						KCNJ10		SNORD35B			C1orf159	MIR1250	OR1L6	PITPNA	OTX1
					MIR1244-2						KCNN3		C19orf48			AURKAIP1	MIR4316	OR5C1	PLD2	REG3A
					MIR4280						STMN1		CEACAM21			MRPL20	MIR3065	OR1K1	SERPINF2	PAX3
					MTRNR2L2						LCK		CCDC97			AIM1L	MIR3186	LCN9	PMP22	PCBP1
					MIR3607						LEPR		EXOC3L2			TMEM51	LOC100499466	FAM102A	PNMT	PDCD1
					MIR3660						LMNA		CTU1			BSDC1	LOC100499467	WDR38	SEPT4	PDE1A
					LOC100505678						LMX1A		CCDC114			XKR8	MIR3678	LOC401557	POLR2A	PDE6D
					LOC100505841						LOR		DKFZp434J0226			TMEM39B	MIR3615	LCNL1	MED1	PDK1
					LOC100505894						LY9		ACPT			ARHGEF10L	LOC100507218	C9orf139	PPY	PEX13
					OCLN						TACSTD2		CGB5			VPS13D	LOC100507246	FAM166A	PRKAR1A	VIT
					MIR4804						MAGOH		CGB7			ATAD3A	LOC100507351	SOHLH1	PRKCA	SERPINE2
					MIR3977						MATN1		LRRC4B			TMEM57	LOC100507410	ZBTB34	MAPK7	PIGF
					MIR4803						MCL1		CGB8			TRIM62	TEN1-CDK3	MIR126	MAP2K3	PLCL1
											SMCP		GNG8			PANK4	MIR4739	MIR181A2	MAP2K6	PLEK
											MEF2D		FAM71E1			CAMK2N1	MIR4738	MIR181B2	PRPSAP1	PLGLB2
											MFAP2		PTH2			ASAP3	MIR4740	MIR199B	PRPSAP2	PLGLB1
											MGST3		SIGLEC11			PNRC2	MIR4524A	MIR219-2	PSMB3	PMS1
											MNDA		CGB1			PIGV	MIR4730	C9orf106	PSMB6	POLR2D
											MOV10		CGB2			NBPF1	LOC100653515	LCN10	PYY	POMC
											MPL		LMTK3			NECAP2		C9orf173	PSMC5	POU3F3
											MPZ		ZNF526			IQCC		NRARP	PSMD3	PPM1B
											MSH4		CEACAM20			DNAJC11		NRON	PSMD11	PPM1G
											MTF1		JOSD2			RCC2		FAM163B	PSMD12	PPP1CB
											MTHFR		IZUMO2			AJAP1		FLJ40292	PYCR1	PPP1R7
											MTX1		CPT1C			TMEM234		TUBBP5	PCYT2	PPP3R1
											MUC1		ALDH16A1			FAM54B		RNF224	RAB5C	PRKCE
											MUTYH		NTN5			CTNNBIP1		SNORA17	RAC3	EIF2AK2
											MYCL1		IRGQ			C1orf63		SNORA43	RAD51C	PROC
											MYOC		ZNF428			AGTRAP		SNORD62B	RAD51D	PSMD1
											NASP		PPM1N			PITHD1		SNORD90	RARA	PTH2R
											NBL1		KLC3			MAN1C1		MIR600	RCVRN	PTMA
											NDUFS2		IGSF23			NIPAL3		MIR601	RFNG	PTPN4
											NDUFS5		LYPD4			SEPN1		MIR602	RPA1	PTPRN
											NFIA		CCDC155			TP73-AS1		RNF208	RPL19	RAB1A
											NFYC		DACT3			PLEKHG5		DNLZ	RPL23A	RALB
											NGF		SIX5			LRRC47		LOC100128593	RPL26	RANBP2
											NHLH1		IGFL2			PTCHD2		LOC100129034	RPL27	RBMS1
											NHLH2		ZNF296			KIF17		LOC100129722	RPL38	REL
											NIT1		DEDD2			KIAA1522		LOC100130954	MRPL12	REG1A
											NOTCH2		ZNF114			HES4		LOC100131193	RPS6KB1	REG1B
											NPPA		SPACA4			GRHL3		FAM157B	SCN4A	REG1P
											NPPB		CADM4			DLGAP3		RNU6ATAC	SCO1	SNORD20
											NPR1		C19orf76			IL22RA1		LOC100272217	CCL1	RPE
											NRAS		PRR24			MIIP		LOC100289019	CCL2	RPL31
											NRD1		NAPSB			CELA2A		LOC100289341	CCL3	RPL37A
											YBX1		IL4I1			GPATCH3		MIR181A2HG	CCL3L1	RPS7
											NTRK1		PRR19			CLSPN		MIR4292	CCL4	RPS27A
											ROR1		TMEM145			PRDM16		MIR3154	CCL5	RRM2
											DDR2		CXCL17			TINAGL1		MIR2861	CCL7	RTKN
											OPRD1		LOC284344			PLA2G2F		MIR3621	CCL8	SAG
											ORC1		ZNF575			S100PBP		MIR3689A	CCL11	SCN1A
											OVGP1		LYPD5			CEP85		MIR3911	CCL13	SCN2A
											PAFAH2		ZNF283			NMNAT1		MIR3689B	CCL14	SCN3A
											PRDX1		PPP1R37			VWA1		LOC100506100	CCL15	SCN7A
											PAX7		NKPD1			PINK1		LOC100506190	CCL16	SCN9A
											PBX1		TPRX1			MARCKSL1		LOC100506599	CCL18	SCTR
											PDE4B		MAMSTR			PRAMEF1		MIR3689D1	CCL23	CCL20
											PDZK1		IZUMO1			PRAMEF2		MIR3689F	SDF2	SDC1
											PEX14		C19orf63			NADK		MIR4669	SEC14L1	SRSF7
											PFDN2		MGC45922			PHACTR4		MIR4673	SECTM1	SFTPB
											PGD		KLK9			C1orf135		MIR3960	MAP2K4	SIX3
											PGM1		SIGLECP3			CCDC28B		MIR4674	SRSF1	SLC4A3
											PIGC		C19orf75			EFHD2		MIR3689C	SRSF2	SLC1A4
											PIK3CD		MYPOP			MMEL1		MIR2964A	SGCA	SLC3A1
											PI4KB		NANOS2			RSG1		MIR3689D2	SGSH	SLC8A1
											PIN1P1		ZNF404			OR4F5		MIR4672	SH3GL1P1	SLC9A2
											PKLR		ZNF284			NKAIN1		MIR3689E	SH3GL1P2	SLC11A1
											PLA2G2A		C19orf81			MUL1		MIR4479	SHBG	SLC20A1
											PLA2G5		ZNF233			NOL9			SHMT1	SNRPG
											PLOD1		B3GNT8			LIN28A			SLC2A4	SOS1
											EXOSC10		IGFL1			AGMAT			SLC4A1	SOX11
											PRRX1		CEACAM22P			ZMYM1			SLC6A4	SP3
											POU2F1		CEACAM16			LINC00115			SMARCD2	SP100
											POU3F1		BLOC1S3			MORN1			SMARCE1	SPAST
											PPOX		LOC388553			FAM110D			SUMO2	SPP2
											PPP1R8		IGFL3			KIAA0319L			SOX9	SPR
											PPT1		LOC390940			DHDDS			SOX15	SPTBN1
											PRCC		SIGLEC16			GPR157			SP2	SRD5A2
											PRKAA2		FLJ26850			SPSB1			SREBF1	SSB
											PRKAB2		IGLON5			GLTPD1			SRP68	SSFA2
											PRKACB		MIR150			ZNF436			SSTR2	STAT1
											PKN2		PSG8			TAS1R2			STAT3	STAT4
											PSMA5		MIR330			TAS1R1			STAT5A	STRN
											PSMB2		IGFL4			OR4F16			STAT5B	SULT1C2
											PSMB4		ASPDH			SYNC			SUPT4H1	ADAM17
											PSMD4		KLKP1			ACTL8			SUPT6H	TACR1
											PTAFR		TMEM91			TSSK3			VAMP2	GCFC2
											PTGER3		PSG10P			CCNL2			TADA2A	TFPI
											PTGFR		PHLDB3			SH3BGRL3			TBCD	TGFA
											PTGFRN		SEC1			SESN2			TBX2	TIA1
											PTPRF		SNORD23			ESPN			HNF1B	TNFAIP6
											PEX19		SNORD88A			TAS1R3			MLX	TNP1
											ABCD3		SNORD88B			ATAD3B			THRA	TNS1
											RAB3B		SNORD88C			TMEM222			TIMP2	TPO
											RAB13		MIR642A			PLEKHN1			TK1	TSN
											RABGGTB		RPL13AP5			USP48			TNFAIP1	TSSC1
											RAP1A		CCDC61			NBPF3			TOP2A	TTN
											RAP1GAP		MIR769			ZDHHC18			TOP3A	TUBA4A
											RBBP4		SNAR-G1			SLC25A33			TP53	SUMO1
											RFX5		SNAR-F			DDI2			DNAJC7	UCN
											RGS4		SNAR-A1			LZIC			TUBG1	UGP2
											RHCE		SNAR-A2			TRIM63			UBB	VIL1
											RHD		SNAR-A12			FAM167B			UBE2G1	VRK2
											RIT1		BSPH1			C1orf170			UBTF	VSNL1
											RLF		SNAR-A3			CROCCP2			TRPV1	WIPF1
											SNORD21		SNAR-A5			SYTL1			VTN	WNT6
											RORC		SNAR-A7			IGSF21			WNT3	XDH
											RPA2		SNAR-A11			C1orf94			WNT9B	XPO1
											RPE65		SNAR-A9			SNHG12			YWHAE	XRCC5
											RPL5		SNAR-A4			KIAA1751			ZNF18	ZAP70
											RPL11		SNAR-A6			KIAA2013			PCGF2	ZNF2
											RPS6KA1		SNAR-A8			THAP3			TRIM25	ZNF142
											RPS8		SNAR-A13			C1orf201			VEZF1	SLC30A3
											RPS27		SNAR-A10			SPOCD1			RNF112	PXDN
											RSC1A1		SNAR-B2			UBXN11			ZNF207	ALMS1
											RXRG		SNAR-C2			C1orf158			ZNF232	MOGS
											S100A1		SNAR-C4			FBXO44			TAF15	RNF103
											SORT1		SNAR-E			ATPIF1			RND2	PAX8
											S100A2		SNAR-C5			C1orf212			COIL	IL1R2
											S100A3		SNAR-B1			ADC			AKAP1	MALL
											S100A4		SNAR-C1			TMEM54			EPX	CXCR4
											S100A5		SNAR-C3			CSMD2			AXIN2	FZD5
											S100A6		SNAR-D			CROCCP3			OR1A1	SCG2
											S100A7		SNAR-G2			FHAD1			OR1D5	DYSF
											S100A8		SRRM5			LOC115110			OR1E1	FZD7
											S100A9		C19orf69			RAB42			OR1E2	SDPR
											S100A10		SNAR-A14			FAM46B			OR1G1	NCK2
											S100A11		LOC100287177			RBP7			OR3A3	DUSP11
											S100A12		LOC100289650			ACAP3			PIP4K2B	CUL3
											S100A13		LOC100379224			UBE2J2			SLC25A11	KLF11
											SARS		MIR3191			C1orf172			SPOP	MAP4K3
											SCP2		MIR3190			LRRC38			DOC2B	PKP4
											XCL1		MIR320E			AADACL3			FOXN1	HAT1
											SDHB		MIR4324			PUSL1			PPM1D	DGKD
											SDHC		MIR4323			B3GALT6			CNTNAP1	AGPS
											SELE		MIR642B			IFFO2			GAS7	PRKRA
											SELL		LOC100505495			TPRG1L			DGKE	STK16
											SELP		LOC100505622			FAM213B			COPS3	SLC25A12
											SFPQ		LOC100505681			MYOM3			CBX4	KLF7
											SRSF4		LOC100505715			GJB4			TCAP	ABCB11
											SHC1		LOC100505812			HMGB4			SCARF1	NCOA1
											ST3GAL3		LOC100506012			RNF19B			SKAP1	VAMP8
											STIL		LOC100506033			C1orf216			DNAH17	MARCO
											SLAMF1		LOC100506068			KLHDC7A			AOC3	B3GALT1
											SLC1A7		LOC100507003			VWA5B1			BECN1	ADAM23
											SLC2A1		APOC4-APOC2			UBXN10			KRT38	SUCLG1
											SLC2A5		MIR4749			ARHGEF19			KRT37	IL18RAP
											SLC6A9		MIR4750			ACTRT2			KRT36	IL1RL2
											SLC9A1		MIR4531			MIB2			TNK1	IL18R1
											SLC16A1		MIR4751			C1orf127			ABCC3	NRP2
											UAP1					SAMD11			MYH13	CFLAR
											SPRR1A					LOC148413			TNFSF13	ASAP2
											SPRR1B					PHF13			TNFSF12	PER2
											SPRR2A					CCDC27			RGS9	ST3GAL5
											SPRR2B					C1orf213			GALR2	SLC5A6
											SPRR2C					DCDC2B			TMEM11	DDX18
											SPRR2D					ZNF362			KSR1	EIF2B4
											SPRR2E					LOC149086			CDK5R1	CDK5R2
											SPRR2F					PDIK1L			SPHK1	KYNU
											SPRR2G					C1orf64			CACNA1G	TAF1B
											SPRR3					SLC2A7			HAP1	NAT8
											SPTA1					CALML6			MAP3K14	NMI
											SRM					IL28RA			SOCS3	RQCD1
											SSR2					FAM43B			TM4SF5	COX7A2L
											STXBP3					PAQR7			SPAG9	TMSB10
											XCL2					EIF2C3			SLC13A2	IL1RL1
											SYCP1					EIF2C4			UNC119	LRRFIP1
											TAF12					FAM76A			USP6	STK17B
											TAF13					TMEM201			MTMR4	ITGB1BP1
											TAL1					C1orf86			SLC16A6	GPR55
											TBX15					TXLNA			SLC16A5	TRIP12
											TCEA3					C1orf126			SLC16A3	GTF3C3
											TCEB3					ATAD3C			RABEP1	PPIG
											VPS72					AKR7L			SYNGR2	NRXN1
											TGFBR3					FNDC5			HGS	OTOF
											THBS3					LOC254099			KCNAB3	CIAO1
											TCHH					TTLL10			AURKB	TGFBRAP1
											TIE1					TMCO4			TIAF1	HS6ST1
											TNFRSF1B					ZNF683			NOG	CRIPT
											TOP1P1					MDS2			BZRAP1	ECEL1
											TPM3					NPHP4			CYTH1	MAP4K4
											CCT3					LOC284551			ZNHIT3	EIF2AK3
											TSHB					FAM41C			GLP2R	EIF4E2
											TTC4					LOC284632			EFTUD2	ROCK2
											TUFT1					LOC284661			RPL23	CHST10
											TNFSF4					SLC25A34			SLC9A3R1	TP53I3
											UCK2					ESPNP			COG1	CIR1
											UQCRH					C1orf174			RECQL5	MRPL33
											UROD					KLHL17			NTN1	BRE
											USF1					TMEM240			STX8	PREPL
											USP1					TMEM52			PIGL	CYTIP
											VCAM1					MTMR9LP			PGS1	FEZ2
											WNT2B					ZBTB8OS			TBX4	GCC2
											ZSCAN20					TFAP2E			RPH3AL	TTLL4
											ZBTB17					LOC339505			FXR2	SOCS5
											SLC30A2					AADACL4			NPEPPS	EIF5B
											LUZP1					PRAMEF5			MPDU1	GREB1
											PRDM2					HNRNPCL1			GOSR1	BZW1
											DNALI1					PRAMEF9			SPAG7	USP34
											LRP8					PRAMEF10			CCL4L1	LAPTM4A
											LAPTM5					SERINC2			GOSR2	HDAC4
											BSND					FAM131C			NR1D1	RNF144A
											CSDE1					PADI6			NCOR1	SNX17
											EVI5					C1orf187			TRAF4	SERTAD2
											DAP3					SPATA21			AATK	MRPL19
											PTP4A2					AGRN			KIAA0100	ZEB2
											ARID1A					APITD1			ULK2	FARP2
											CDC7					CATSPER4			CCDC144A	TLK1
											HIST2H2AA3					GPR153			ACAP1	SUPT7L
											HIST2H2AC					FAM132A			TBKBP1	CD302
											HIST2H2BE					HES5			KIAA0195	ARHGAP25
											HIST2H4A					LOC388588			EIF4A3	TANK
											PIP5K1A					RNF207			PLEKHM1	BCL2L11
											TAGLN2					TMEM82			KIAA0753	FARSB
											BCAR3					TRNP1			MED24	ABCB6
											ANXA9					CD164L2			LRRC37A	ACTR3
											SNHG3					HES3			MRC2	ACTR2
											NR0B2					PRAMEF12			SGSM2	ARPC2
											RAD54L					PRAMEF21			ARHGAP44	PREB
											TTF2					PRAMEF8			HELZ	ACTR1B
											RGS5					PRAMEF18			HS3ST3B1	ARL4C
											PIK3R3					PRAMEF17			HS3ST3A1	LRPPRC
											ITGA10					PLA2G2C			MED13	PDIA6
											LMO4					TMEM200B			HDAC5	ABI2
											FCN3					PRAMEF4			TOM1L1	CEBPZ
											BLZF1					PRAMEF13			GJC1	DHRS9
											CDC14A					SH2D5			TOB1	TXNDC9
											YARS					C1orf130			ALYREF	MPHOSPH10
											MKNK1					RNF223			PSME3	CALCRL
											AKR7A2					PRAMEF3			EIF1	PSMD14
											PPAP2B					LDLRAD2			NBR2	STAM2
											RTCD1					LOC402779			SLC35B1	RAMP1
											PTCH2					MIR200A			DCAF7	SPEG
											ALDH4A1					MIR200B			CALCOCO2	LANCL1
											EIF3I					MIR34A			RAMP2	NMUR1
											EIF4G3					FLJ42875			ABCA10	SMYD5
											VAMP4					PRAMEF11			ABCA9	KBTBD10
											PEA15					PRAMEF6			ABCA8	MYCNOS
											B4GALT3					LOC440563			PEMT	C1D
											B4GALT2					UQCRHL			BAIAP2	MERTK
											ADAM15					MINOS1			CLEC10A	UBE2E3
											PABPC4					ANKRD65			ATP5H	STK25
											FPGT					PRAMEF7			HOXB13	SEMA4F
											PEX11B					PEF1			VAT1	CCT7
											CREG1					MIR429			APPBP2	CCT4
											CD84					FAM138F			MYBBP1A	GNLY
											PER3					LOC643837			FBXW10	CDC42EP3
											FUBP1					TMEM88B			PRPF8	STAMBP
											EIF2B3					C1orf233			LEPREL4	TGOLN2
											BCL10					LOC644961			ST6GALNAC2	MTX2
											SELENBP1					C1orf200			HEXIM1	CGREF1
											TNFSF18					PRAMEF19			SPAG5	B3GNT2
											MPZL1					PRAMEF20			TRIM16	USP39
											SH2D2A					FAM138A			IGF2BP1	TBR1
											ARTN					LOC646471			GNA13	SIX2
											MAP3K6					LOC649330			CCT6B	MAP3K2
											DIRAS3					ZBTB8A			RAI1	NCKAP1
											TBX19					LOC653160			KIF1C	VAMP5
											FCGR2C					LOC653566			GRAP	MTHFD2
											SLC16A4					PRAMEF22			SEPT9	ARID5A
											PRPF3					PRAMEF15			CD300C	PROKR1
											KCNQ4					WASH7P			C1QL1	RAB10
											ARHGEF2					PRAMEF16			RUNDC3A	EDAR
											DEDD					SCARNA1			STARD3	COPS8
											ZMYM4					SNORA44			CBX1	GPR75
											ZMYM6					SNORA61			RAB40B	YWHAQ
											DHRS3					SNORA59B			TLK2	IMMT
											SRSF11					SNORA59A			DDX52	SNRNP27
											VAMP3					SNORA16A			DUSP14	GTF2A1L
											ZFYVE9					SNORD85			KAT7	STON1
											CD101					SNORD99			AKAP10	RAPGEF4
											SEP15					SNORD103A			POLG2	EMILIN1
											ZRANB2					SNORD103B			NXPH3	CAPN10
											SNRNP40					MIR551A			SNF8	TBC1D8
											ARHGAP29					ZBTB8B			SYNRG	RABL2A
											AIM2					CDK11A			CD300A	GALNT5
											C1orf38					SLC35E2B			TMC6	NXPH2
											ADAMTS4					LOC728716			DDX42	GPR45
											TMEM59					LOC729059			GABARAP	SP140
											SEC22B					PRAMEF14			CASC3	MGAT4A
											CHD1L					FLJ37453			IKZF3	GPN1
											H6PD					LOC729737			ZNF652	IKZF2
											PRDX6					OR4F29			PPM1E	COBLL1
											CLCA3P					LOC100128071			NLRP1	AAK1
											CLCA2					LOC100129196			ARHGEF15	FASTKD2
											HS2ST1					LOC100129534			ARSG	MAPRE3
											PDE4DIP					LOC100130417			EPN2	PLA2R1
											IPO13					LOC100132062			AZI1	RAB3GAP1
											SDC3					LOC100132287			SARM1	RPIA
											SLC25A44					LOC100133331			RAP1GAP2	SLC4A1AP
											KDM4A					LOC100133445			CAMTA2	EFR3B
											CROCC					LOC100133612			GPATCH8	SNRNP200
											PUM1					DDX11L1			KDM6B	MYT1L
											NOS1AP					TTC34			ZZEF1	WDR43
											RIMS3					LOC100288069			GGA3	LPIN1
											KIAA0494					MIR1976			MPRIP	CEP68
											ARHGEF11					NPPA-AS1			JMJD6	PASK
											DNAJC6					MIR3115			EXOC7	UBXN4
											LRIG2					MIR4253			KIAA0664	ATG4B
											SETDB1					MIR4251			SMG6	PSME4
											LPPR4					MIR4252			WSCD1	EXOC6B
											UBAP2L					MIR4254			USP22	EHBP1
											SV2A					MIR3917			CTDNEP1	SATB2
											DENND4B					MIR3605			KCNH4	CLASP1
											ZBTB40					MIR3675			ABCA6	OBSL1
											MFN2					ENO1-AS1			ABCA5	PUM2
											RBM8A					ZMYM6NB			TNFRSF13B	NCAPH
											THRAP3					LOC100506730			KCTD2	RHOQ
											NR1I3					LOC100506801			SUZ12	SF3B1
											INSL5					LOC100506963			MMD	HAAO
											PIGK					APITD1-CORT			PIK3R5	TMEM131
											SCAMP3					C1orf151-NBL1			WBP2	R3HDM1
											PTPRU					MIR4695			CDC42EP4	DNPEP
											TSPAN2					MIR4420			C17orf81	PSD4
											TSPAN1					MIR4684			FAM215A	WBP1
											CELA3A					MIR4689			PPY2	NTSR2
											PDZK1IP1					MIR4632			PYY2	TMEFF2
											WASF2					MIR4417			SHPK	SH3BP4
											INADL					MIR378F			AIPL1	PRKD3
											ANGPTL7					RCAN3AS			FSCN2	KCNE4
											GPA33								NOL11	RASGRP3
											HNRNPR								DHRS7B	NGEF
											SRRM1								KRT23	QPCT
											CNKSR1								RNF167	GCA
											SF3B4								TMEM98	VAX2
											ZMPSTE24								POLDIP2	SNORD82
											UBE4B								TBC1D29	MOB4
											BCAS2								TANC2	POLR1A
											AKR1A1								WSB1	CNRIP1
											WARS2								NAT9	FAM98A
											CEPT1								SENP3	PNKD
											PIAS3								OR1A2	UNC50
											TESK2								PITPNC1	SNED1
											PPIE								ERAL1	GORASP2
											VAV3								NARF	SPATS2L
											HAX1								AATF	RAB11FIP5
											MAD2L2								OR4D1	GIGYF2
											PPIH								SNORD4B	EPC2
											C1orf61								SNORD4A	TRAF3IP1
											CAP1								SNORA67	ABCA12
											LRRC41								SNORD49A	IFT172
											SEMA6C								SNORD42B	ARL5A
											HBXIP								SNORD42A	HIBCH
											SLC19A2								PELP1	PTPN18
											IFI44								B9D1	CNNM4
											POLR3C								CACNG5	CNNM3
											TXNIP								CACNG4	IL36RN
											PDPN								TUBG2	SH3YL1
											PMVK								TMEM97	SNORD53
											KHDRBS1								NKIRAS2	SNORD51
											GMEB1								CCDC56	CNPPD1
											FAM189B								GIT1	STK36
											AP4B1								RANGRF	IL36B
											NUDC								SAP30BP	IL37
											PHTF1								PSMC3IP	IL36A
											MASP2								SNX11	SULT1C4
											NES								TIMM22	NFU1
											AHCYL1								TBX21	ERLEC1
											SRSF10								NT5C	MMADHC
											WDR3								SOCS7	BMP10
											JTB								CDR2L	ZNF638
											MTMR11								TAX1BP3	STK39
											MAN1A2								MINK1	HTRA2
											UTS2								GEMIN4	EML4
											SF3A3								SOST	TRIB2
											MLLT11								MED31	CPS1-IT1
											IFI44L								DERL2	METTL5
											EBNA1BP2								FAM18B1	LGALSL
											SLC27A3								GLOD4	OLA1
											KIF2C								MRPS7	C2orf27A
											TDRKH								YBX2	GRHL1
											DNAJB4								UTP18	TFCP2L1
											ADAM30								RNFT1	ICOS
											RCAN3								HN1	GMPPA
											FAF1								MYO15A	NRBP1
											CD160								TUBD1	BAZ2B
											GLMN								DCXR	SLC40A1
											HHLA3								RAPGEFL1	KCNIP3
											CELF3								TACO1	EHD3
											MST1P2								ABI3	SMARCAL1
											DDX20								COPZ2	CD207
											MST1P9								MRPL27	ITSN2
											PADI2								PIPOX	ANO7
											PMF1								AMZ2	ARHGEF4
											DUSP12								ARL17A	PDE11A
											VPS45								CRLF3	TPRKB
											LYPLA2								TRPV2	FAHD2A
											PARK7								ANKFY1	PRLH
											CTRC								ANAPC11	WDPCP
											CLCA4								SIRT7	MEMO1
											MTF2								SLC25A39	THAP4
											DNAJC8								MRPS23	TRAPPC12
											NTNG1								PTRH2	ASB3
											CLSTN1								RASD1	INSIG2
											FOXJ3								NLK	CRIM1
											KIAA0907								LUC7L3	ANKRD39
											WDR47								HIGD1B	FAM178B
											KIFAP3								CDK12	RNF181
											ATF6								INPP5K	MRPL30
											SCMH1								KRT20	DNAJC27
											AKR7A3								NLE1	ANKMY1
											TTC39A								FAM64A	KRCC1
											SPEN								SDK2	MRPL35
											KDM1A								XAF1	C2orf28
											USP33								FNDC8	PCYOX1
											WDTC1								FAM20A	GULP1
											KIAA0090								C17orf59	REV1
											KIF1B								MBTD1	NAT8B
											POGZ								BCAS3	SCLY
											MAST2								TMEM104	VPS54
											NCDN								CWC25	NBAS
											CLCC1								ALKBH5	LIPT1
											SLC35D1								RNF43	NOP58
											PLEKHM2								TTC19	DYNC2LI1
											SYT11								MKS1	SF3B14
											PRRC2C								LINC00483	YPEL5
											RPRD2								C17orf80	CHMP3
											OTUD3								CCDC40	FKBP7
											KAZN								EPN3	ASB1
											CAMTA1								WIPI1	CPSF3
											LPHN2								GPR172B	CAB39
											KIAA1107								LRRC37A4	ZAK
											ZCCHC11								MED9	BCL11A
											SZT2								SLFN12	LRP1B
											DNAJC16								WRAP53	PRKAG3
											UBR4								PNPO	PPIL3
											USP24								KLHL11	SNTG2
											SMG5								RNMTL1	DNAJC10
											NCSTN								SMG8	ATAD2B
											ATP13A2								SLC47A1	ETAA1
											ITGB3BP								TMEM100	HEATR5B
											GPR161								VPS53	CCDC93
											TARDBP								RHOT1	ASNSD1
											CELA3B								RSAD1	UGT1A10
											SLC35A3								C17orf79	UGT1A8
											MACF1								LRRC59	UGT1A7
											LRRC8B								C17orf85	UGT1A6
											SNAPIN								MSX2P1	UGT1A5
											LPAR3								NPLOC4	UGT1A9
											PADI4								TSR1	UGT1A4
											DDAH1								C17orf63	UGT1A1
											TMEM50A								PRR11	UGT1A3
											RUSC1								ADAP2	FEV
											CA14								ST6GALNAC1	AFTPH
											KPNA6								UTP6	MFSD6
											SSBP3								TEX2	TMEM214
											STX12								GSDMB	RETSAT
											CCDC19								GPRC5C	INO80D
											NBPF14								TEX14	SEMA4C
											BRP44								WDR45L	C2orf18
											OLFML2B								DHX33	C2orf42
											C1orf43								CA10	TRMT61B
											CLIC4								NT5M	PID1
											SYF2								ATXN7L3	PTCD3
											RWDD3								C17orf48	PLEKHB2
											PARS2								CCDC47	ATG16L1
											MMACHC								PLSCR3	FANCL
											ZZZ3								PLXDC1	SRBD1
											ACOT11								LYZL6	FIGN
											DNM3								CBX8	ANKZF1
											CHTOP								ZNF286A	RIF1
											C1orf144								ZNF287	USP40
											LDLRAP1								MIF4GD	MOB1A
											SERBP1								INTS2	STEAP3
											PTPN22								CASKIN2	ASXL2
											PHGDH								RPTOR	ADI1
											FBXO2								NUFIP2	THNSL2
											LCE2B								ZNF624	ACOXL
											FBXO6								TAOK1	WDR33
											PLA2G2D								NLGN2	HJURP
											AK5								BAHCC1	STRADB
											MYCBP								USP36	C2orf56
											OR10J1								ARHGAP23	HES6
											HEYL								PHF12	ACCN4
											EIF2C1								ZBTB4	C2orf29
											SNORA66								RNF213	NAGK
											SNORD45B								TNRC6C	DOCK10
											SNORD45A								CXCL16	TTC27
											SNORD55								TRAPPC1	SMPD4
											RNU11								PCTP	TMEM127
											RNF11								SCPEP1	PRPF40A
											USP21								ALOXE3	SLC30A6
											FOXD3								SLC25A19	IWS1
											TRAPPC3								ELAC2	LIMS2
											HSPB7								FKBP10	KANSL3
											CHIA								SRR	MREG
											SLC39A1								UBE2O	CCDC88A
											AHDC1								HEATR6	WDR12
											RNF115								DUS1L	MBD5
											TEKT2								FN3K	KDM3A
											SMPDL3B								XYLT2	ALLC
											ANGPTL3								C17orf75	PECR
											LAMTOR2								NXN	ARHGAP15
											PRO0611								DNAI2	ZC3H15
											LINC00339								TEKT3	CFC1
											TMOD4								SMURF2	DNAH7
											GNL2								ENGASE	GKN1
											GPSM2								SPATA20	IL36G
											UBIAD1								MRPL38	RPRM
											NME7								UBE2Z	CYP26B1
											ALG6								WNK4	POLE4
											PADI1								C17orf53	KCNK12
											CERS2								MIS12	UGGT1
											SLC25A24								C17orf39	KCMF1
											PLA2G2E								ASPSCR1	DPYSL5
											DNTTIP2								METTL16	PNO1
											CRNN								TMUB2	STARD7
											SLC45A1								CARD14	C2orf83
											DCAF8								DHX58	MFF
											HP1BP3								PHF23	RPL23AP32
											F11R								MMP28	CXCR7
											TMED5								DHRS11	RNPEPL1
											BOLA1								MFSD11	RTN4
											CELA2B								PRR15L	TRIM54
											ZNF593								C17orf62	PELI1
											ZBTB7B								ARMC7	SLC39A10
											ZNF691								CHMP6	TTC7A
											TXNDC12								RHBDF2	SMEK2
											TNNI3K								DHX40	SLC4A10
											RRNAD1								FN3KRP	CYP20A1
											SH3GLB1								C17orf101	SPC25
											MECR								TEFM	BIRC6
											APH1A								ZNF750	ERMN
											UTP11L								ACBD4	KIDINS220
											MRTO4								FAM57A	MTA3
											PLEKHO1								DCAKD	HECW2
											HAO2								GGNBP2	WDR35
											ACP6								NUP85	MARCH4
											TMEM69								ATAD5	WDFY1
											MRPL37								MRM1	NYAP2
											HOOK1								PLEKHH3	DPP10
											SNX7								MYO15B	RDH14
											C1orf9								FAM106A	EPB41L5
											HPCAL4								CTC1	ALS2
											YTHDF2								DBF4B	ZDBF2
											GPR89B								MYO19	USP37
											HSD17B7								ACSF2	CWC22
											UFC1								C17orf70	ANKRD36B
											ZCCHC17								CDK5RAP3	G6PC2
											TRIM33								SP6	SLC4A5
											METTL13								COASY	CTDSP1
											DPH5								SRCIN1	NLRC4
											HSPB11								AARSD1	MPP4
											OAZ3								LIMD2	SLC5A7
											PADI3								KCNH6	NIF3L1
											CMPK1								FAM117A	AGBL5
											CD244								NDEL1	C2orf43
											GPR88								VMP1	THADA
											ERRFI1								KRTAP1-3	PCGEM1
											DPM3								KRTAP1-1	RBKS
											WNT4								KRTAP9-9	GAL3ST2
											YIPF1								KRTAP4-6	TMBIM1
											FBXO42								KRTAP2-1	IFIH1
											MRPS21								PITPNM3	OSGEPL1
											CCDC76								LRRC48	ATL2
											TMCO1								TMEM93	ABCG5
											ADAMTSL4								TTC25	ABCG8
											CRCT1								RILP	RAB17
											RNF186								TEKT1	RNF25
											SPATA6								KRTAP4-12	HS1BP3
											L1TD1								RAB34	GMCL1
											RSBN1								TSPAN10	TTC31
											ZNHIT6								KRTAP1-5	ANAPC1
											GPN2								KRTAP3-1	COPS7B
											LEPROT								KRTAP3-2	RMND5A
											FBLIM1								KRTAP9-2	FNDC4
											MED18								KRTAP9-3	MARCH7
											TRIT1								KRTAP9-8	OBFC2A
											GIPC2								KRTAP17-1	PAPOLG
											GDAP2								GSG2	MRPS9
											FAM46C								BRIP1	MRPS5
											GON4L								MYCBPAP	REEP1
											GPATCH4								QRICH2	RAPH1
											PALMD								NSRP1	CDK15
											FNBP1L								PPP1R1B	TMEM237
											ST7L								TBC1D3F	NBEAL1
											PQLC2								ZMYND15	CFLAR-AS1
											CASZ1								CAMKK1	MRPL44
											RHBDL2								RPAIN	SOWAHC
											DUSP23								RNF135	PLEKHA3
											ADPRHL2								MIEN1	TRAK2
											TRNAU1AP								MRPL45	BOLL
											C1orf109								VPS25	COLEC11
											C1orf56								TMEM107	PDCL3
											C1orf123								LSMD1	TRPM8
											TTC22								TMEM101	ATG9A
											AIM1L								PRAC	C2orf49
											TMEM51								RAB11FIP4	MLPH
											BSDC1								NEURL4	TMEM185B
											XKR8								GHDC	FAM134A
											TMEM39B								KRTAP4-4	CENPO
											PRPF38B								ZNF594	OR7E91P
											CDCA8								KIF2B	GLB1L
											LRRC8D								HES7	C2orf47
											MSTO1								USP32	SPAG16
											ARHGEF10L								PPP1R9B	CHPF
											PRMT6								SPATA22	SAP130
											RNF220								CBX2	GALNT14
											VPS13D								MGC12916	SCRN3
											FAM176B								TXNDC17	CCDC121
											GOLPH3L								FAM104A	FASTKD1
											TMEM57								CORO6	SMC6
											TRIM62								TNS4	GTDC1
											RAVER2								FBXL20	CLIP4
											KIRREL								MIR22HG	IQCA1
											YY1AP1								MGC16275	ALS2CR8
											ECHDC2								KRTAP9-4	TTC21B
											FGGY								KRTAP4-1	CAMKMT
											MCOLN3								KRTAP4-5	METTL8
											SLC22A15								KRTAP4-3	GEMIN6
											CAMK2N1								KRTAP4-2	NHEJ1
											UBE2Q1								KRTAP3-3	FAM124B
											RNPC3								KRTAP2-4	TM4SF20
											ITLN1								FBF1	CYBRD1
											ASAP3								UNK	C2orf54
											POMGNT1								SSH2	NOL10
											PNRC2								TP53I13	ANKRD53
											LRRC40								IFT20	CSRNP3
											DEPDC1								LRRC46	PGAP1
											PIGV								SCRN2	LRRTM4
											NBPF1								AOC4	DCAF17
											MAP7D1								CEP95	TUBA4B
											TMEM48								TRIM47	MZT2B
											NECAP2								ANKRD40	YSK4
											IQCC								ZNF830	UXS1
											C1orf112								SLFN11	FBXO11
											LRIF1								RASL10B	ARMC9
											FAM63A								ATPAF2	COQ10B
											ADCY10								TMEM88	SLC35F5
											DCAF6								STRADA	EFHD1
											ASH1L								C17orf72	C2orf44
											LENEP								SPECC1	SPHKAP
											CTTNBP2NL								G6PC3	WNT10A
											RCC2								ASB16	SLC19A3
											FAM212B								MAFG-AS1	TSGA10
											DMAP1								OTOP2	THSD7B
											GNG12								PGAP3	THUMPD2
											SLC50A1								MYOCD	TMEM177
											TMEM234								PIGS	KIAA1715
											FAM54B								TTYH2	ILKAP
											CCBL2								HSPB9	FAM49A
											SLAMF8								ORMDL3	LMAN2L
											CDC42SE1								CDRT7	LBH
											UBQLN4								CDRT15P1	TMEM163
											TMEM167B								SAT2	ITM2C
											OLFML3								PLCD3	TCF7L1
											OTUD7B								SLC46A1	INO80B
											CTNNBIP1								TMEM106A	AMMECR1L
											C1orf63								LRRC37B	CDCA7
											AGTRAP								CYGB	WDR54
											PITHD1								RNF157	ZRANB3
											RAB25								SMYD4	RAB6C
											PGLYRP4								OSBPL7	WDR75
											RHBG								C1QTNF1	FAM161A
											MAN1C1								NT5C3L	FAM176A
											SCYL3								ABHD15	ANTXR1
											NIPAL3								TLCD1	POLR1B
											SEPN1								PPP1R27	ELMOD3
											ATP8B2								CNTROB	RGPD5
											VANGL2								FTSJ3	C2orf16
											FAM91A2								RFFL	RHBDD1
											PBXIP1								RPL29P2	CHCHD5
											S100A14								METTL23	YIPF4
											GATAD2B								HSF5	PRADC1
											AMIGO1								OR4D2	C2orf88
											ODF2L								MSI2	ING5
											CGN								SLC38A10	CCDC115
											KIAA1324								CANT1	MKI67IP
											PTCHD2								USH1G	C2orf40
											IGSF9								CD300LB	ZNF512
											LRRC7								KIF19	ZC3H8
											KIF17								ZPBP2	KIAA1841
											ZNF687								CYB5D1	ST6GAL2
											ZSWIM5								OVCA2	IL1F10
											POGK								USP43	DPY30
											KIAA1522								KRBA2	MCEE
											HCN3								C17orf64	LOXL3
											CACHD1								C17orf46	ABHD1
											MIER1								HEXIM2	PCGF1
											C1orf114								LSM12	DDX11L2
											GRHL3								CCDC43	MFSD9
											SLAMF7								CNTD1	PLCD4
											CADM3								TMEM132E	SFT2D3
											PTBP2								WFIKKN2	CCDC142
											PRUNE								FLJ40194	ZNF514
											DNASE2B								B4GALNT2	FAM136A
											DLGAP3								SPACA3	TMEM87B
											IL22RA1								SGK494	ATOH8
											HIVEP3								SEZ6	LOC84931
											GPBP1L1								ANKRD13B	MGC16025
											HAPLN2								SLC43A2	TANC1
											MIIP								CYB5D2	EPT1
											CELA2A								C17orf49	LBX2
											BCAN								ZFP3	PNPT1
											GPATCH3								GGT6	KCNH7
											DMRTB1								SPNS2	FER1L5
											DMRTA2								C17orf57	MCFD2
											CLSPN								MRPL10	ATP6V1E2
											OXCT2								WDR81	LOC90499
											RRAGC								TBC1D16	CCDC74A
											ELTD1								AFMID	LOC90784
											TINAGL1								GJD3	DHX57
											LEPRE1								KRT222	LOC91149
											SEMA4A								KRT40	SESTD1
											PLA2G2F								C17orf76-AS1	CCDC74B
											HIAT1								ZSWIM7	PKDCC
											SMAP2								SMCR7	ANKRD44
											ATPAF1								SLC5A10	RSAD2
											S100PBP								DYNLL2	ZNF804A
											MEAF6								SMCR5	TTC30A
											RBM15								SMCR8	DAPL1
											DEM1								SMCR9	CAPN13
											CEP85								MGAT5B	TMEM169
											NMNAT1								TOM1L2	DNER
											ELOVL1								C17orf56	CCDC164
											DCLRE1B								B3GNTL1	IMP4
											MRPS15								RBFOX3	HNRPLL
											MRPL9								CD300LF	MARS2
											PINK1								C17orf77	B3GNT7
											MARCKSL1								DNAH2	NT5C1B
											PRAMEF1								RTN4RL1	NEURL3
											PRAMEF2								TCAM1P	SP140L
											INTS3								EFCAB3	SFXN5
											ZNF643								SLC47A2	ORMDL1
											SELRC1								CDRT15	LIMS3
											PHACTR4								WDR16	LINC00152
											C1orf135								CCDC42	TUBA3E
											SCNM1								PIK3R6	CCDC104
											ERI3								ODF4	TEX261
											C1orf50								C17orf50	TUBA3D
											WDR77								SLFN13	STK11IP
											MGC4473								SLC35G3	FMNL2
											CCDC28B								UNC45B	CCDC85A
											EFHD2								LOC146880	GALNT13
											RSG1								CD300LG	KLHL29
											FCRL2								KIF18B	OSBPL6
											DLEU2L								RUNDC1	NOSTRIN
											NKAIN1								EME1	DIRC1
											EPS8L3								TMEM199	WDR92
											MRPL24								PROCA1	MOGAT1
											MUL1								DHRS13	LYPD1
											TNFAIP8L2								KCTD11	MRPL53
											C1orf54								C17orf69	AGAP1
											TMEM53								LOC147093	TWIST2
											AKIRIN1								NOTUM	PARD3B
											HECTD3								TMC8	RPL23AP7
											BEND5								TRIM16L	PPP1R21
											VTCN1								LRRC37BP1	C2orf89
											YRDC								WIPF2	TMEM150A
											ZYG11B								KRT25	NUP35
											PPCS								TMEM99	XIRP2
											LIN28A								ANKFN1	TYW5
											SH3D21								MARCH10	NMS
											TTLL7								MFSD6L	LYG1
											SNIP1								SLFN5	MITD1
											AGMAT								NAGS	DIS3L2
											WDR78								FAM134C	CMPK2
											ZMYM1								TMEM92	MBOAT2
											RPAP2								PHOSPHO1	CNTNAP5
											FAM110D								RHBDL3	TMEM18
											KIAA0319L								TRPV3	FBLN7
											DHDDS								SLC16A11	NEU4
											PAQR6								FBXO39	RBM45
											DENND2D								IMP5	C2orf73
											WLS								KRT28	TRIM43
											GPR157								USP32P1	BBS5
											TRIM46								KRT24	C2orf77
											C1orf129								CEP112	ACMSD
											RPF1								DHRS7C	ICA1L
											SIKE1								FAM18B2	FAM168B
											ZC3H12A								CENPV	CIB4
											SPSB1								FLCN	REG3G
											TARS2								PLD6	RFTN2
											TRIM45								ARHGAP27	C2orf63
											FLAD1								ZNF385C	PLEKHH2
											ZNF436								SAMD14	AP1S3
											TAS1R2								C17orf108	C2orf76
											GJA9								SLC16A13	SGPP2
											OR6N2								C17orf74	ACVR1C
											OR6K2								STRA13	OSR1
											SYNC								LRRC45	TTC32
											ACTL8								SLC39A11	UBR3
											ANKRD13C								AMZ2P1	KCTD18
											PVRL4								TRIM65	ALS2CR12
											SNX27								UNC13D	ZNF513
											ANP32E								RDM1	SPATA3
											TSSK3								SPNS3	LYPD6
											VANGL1								USP32P2	LYPD6B
											ST6GALNAC5								GAS2L2	GALM
											ISG20L2								STH	TMEM198
											HYI								MTVR2	ZFAND2B
											FCRL5								STXBP4	TMEM178
											FCRL4								LOC253962	CPO
											SH3BGRL3								TBC1D28	MDH1B
											NUF2								C17orf61	C2orf50
											SESN2								TAC4	PQLC3
											GPR61								MYADML2	TMEM182
											STK40								BCL6B	AHSA2
											TM2D1								CDRT15L2	FBXO36
											REG4								C17orf103	MTERFD2
											TMEM222								NPB	CCDC148
											HORMAD1								C17orf66	C2orf65
											TOMM40L								LINC00469	MYO3B
											SYDE2								FADS6	TMEM37
											ZNF644								C17orf28	UBE2F
											USP48								TSEN54	DUSP19
											ZMYND12								FAM100B	TTL
											NBPF3								TMEM235	CKAP2L
											LRRC8C								CCDC57	CBWD2
											ZDHHC18								HEXDC	TEKT4
											SGIP1								LOC284009	LOC150527
											POLR3GL								VMO1	FLJ32063
											SLC25A33								C17orf58	LOC150568
											TMEM79								MILR1	SMYD1
											DDI2								LOC284023	C2orf15
											LZIC								LINC00324	LOC150622
											PROK1								FLJ34690	OTOS
											EFCAB7								CDRT4	MYEOV2
											NT5C1A								CCDC144B	OR6B3
											LCE3D								KIAA1267	COMMD1
											TRIM63								C17orf105	PROM2
											PSRC1								FAM171A2	ANKAR
											FAM167B								C17orf104	FBXO41
											MGC12982								TTLL6	TTC30B
											CROCCP2								LOC284080	GPAT2
											FCRLA								C17orf47	ITPRIPL1
											ANKRD36BP1								KRT18P55	LOC150776
											HPDL								NEK8	WTH3DI
											ATP1A1OS								PIGW	FAM117B
											AGBL4								C17orf78	TCF23
											MFSD2A								LOC284100	LOC150935
											ATG4C								CISD3	FAM59B
											MAEL								GSDMA	PUS10
											PRPF38A								SLC13A5	PKI55
											SYTL1								TMEM102	LINC00309
											IGSF21								KRT42P	LOC151009
											LSM10								PTRF	SEPT10
											C1orf94								FAM27L	C2orf67
											SNHG12								FLJ36000	PLB1
											FAM40A								SLC26A11	ZSWIM2
											DOCK7								ENDOV	ZNF385B
											AQP10								GDPD1	LOC151171
											SLAMF9								C17orf89	LOC151174
											KIAA2013								LINC00482	ARL6IP6
											C1orf201								TMEM105	METTL21A
											PYGO2								LGALS9B	CCNYL1
											SPOCD1								METRNL	KLHL23
											ZNF697								TUSC5	SULT1C2P1
											NUP210L								KLHL10	PPP1R1C
											BTF3L4								RAB37	SGOL2
											UBXN11								LOC339166	ALS2CR11
											NEXN								TMEM95	SLC38A11
											DUSP27								METTL2A	CCDC140
											RCSD1								CCDC144NL	SLC23A3
											MEX3A								C17orf65	LOC151300
											METTL18								C17orf67	GPBAR1
											GORAB								ENPP7	FAHD2B
											C1orf105								C17orf90	MYADML
											PIGM								CCDC137	FAM84A
											IGSF8								ARL16	FAM82A1
											C1orf158								LOC339240	GDF7
											FBXO44								C17orf51	SLC16A14
											ATPIF1								MSL1	LOC151475
											SNORD46								CD300E	LINC00471
											SNORD38A								SMTNL2	LOC151484
											SNORD38B								ALOX15P1	MSL3P1
											DNAJA1P5								NACA2	ASPRV1
											C1orf85								KRT27	WDSUB1
											MED8								SLFN14	UPP2
											KTI12								FLJ43826	LOC151534
											C1orf212								STAC2	GPR155
											ADC								OTOP3	WDR69
											TMEM54								SKA2	LONRF2
											HENMT1								CCL14-CCL15	CCDC138
											TOE1								CCDC144C	GPR113
											ERMAP								FAM195B	C2orf57
											PGLYRP3								GPR142	OXER1
											CSMD2								TBC1D26	FAM179A
											MYSM1								ZACN	FAM171B
											GNRHR2								KRT26	C1QL2
											CROCCP3								FAM101B	UBXN2A
											FHAD1								HOXB13-AS1	CLEC4F
											SLAMF6								HILS1	DQX1
											OSBPL9								CDRT1	KCNG3
											OMA1								SPEM1	CYS1
											RAB42								EFCAB5	FOXD4L1
											FCRL1								LRRC37A3	PCDP1
											FCRL3								RNF126P1	VWA3B
											LRRC42								GLTPD2	CREG2
											GBP4								INCA1	ALMS1P
											GBP5								SCIMP	TET3
											FAM46B								C17orf100	GKN2
											FMO9P								SPDYE4	C2orf51
											RBP7								TMEM220	ANKRD23
											TADA1								SHISA6	APLF
											THEM4								FAM211A	PIKFYVE
											SH2D1B								TMIGD1	KRTCAP3
											SSX2IP								CCL4L2	LOC200726
											OLFM3								C17orf98	TMEM17
											GABPB2								LOC388387	SPRED2
											TCHHL1								CCDC103	TIGD1
											RPTN								RPRML	LOC200772
											CCDC163P								YPEL2	FAM123C
											TDRD10								C17orf82	LINC00116
											SHE								BTBD17	C2orf69
											C1orf172								AATK-AS1	HNRNPA3
											LRRC38								FLJ43681	SPDYA
											AADACL3								OR3A4P	ATP6V1C2
											WDR63								ARL5C	RNASEH1
											KLHDC9								KRT39	LCLAT1
											MAB21L3								SLC25A35	CCDC75
											IFFO2								MYO18A	CERS6
											HIST2H3C								C17orf97	METAP1D
											SLC44A3								MED11	LOC254128
											ATXN7L2								KRT16P2	LYG2
											C1orf194								GRAPL	CCDC108
											ASB17								C17orf102	C2orf72
											TYW3								LOC400604	SH2D6
											C1orf173								KCNJ2-AS1	LOC284950
											LRRIQ3								LINC00511	CCDC150
											MYOM3								LOC400620	RNF149
											DMBX1								FLJ45079	LOC284998
											OR10J5								TEX19	LOC285000
											TMCO2								MGC57346	FAM150B
											ZNF684								CUEDC1	CCDC141
											TCEANC2								LOC404266	LOC285033
											PODN								MIR10A	LINC00486
											LRRC39								MIR132	C2orf61
											GJB4								MIR142	LOC285074
											HMGB4								MIR144	LOC285084
											RNF19B								MIR152	CXXC11
											DCST2								MIR193A	LOC285103
											C1orf122								MIR195	DNAJC5G
											OSCP1								MIR196A1	IAH1
											C1orf216								MIR21	FLJ33534
											KLHDC7A								MIR212	CYP1B1-AS1
											VWA5B1								MIR22	FAM126B
											UBXN10								MIR301A	UNC80
											C1orf87								TNFSF12-TNFSF13	RUFY4
											UHMK1								TBC1D3B	PLGLA
											FCRLB								TBC1D3C	RGPD4
											LIX1L								CCL3L3	DUSP28
											HSD3BP4								MXRA7	STON1-GTF2A1L
											KLF17								RNASEK	SPOPL
											TMEM125								TBC1D3P5	MLK7-AS1
											C1orf182								SUZ12P	CYP27C1
											IQGAP3								LOC440434	ESPNL
											APOA1BP								GPR179	C2orf70
											ARHGEF19								TBC1D3P2	C2orf53
											DRAM2								PLEKHM1P	LOC339788
											C1orf88								LOC440461	LINC00299
											C1orf162								FLJ90757	LOC339803
											OR10T2								MIR324	C2orf74
											OR6P1								MIR338	LOC339807
											OR10X1								LRRC37A2	LOC339822
											OR10Z1								FBXO47	MSGN1
											OR6K6								MIR423	C2orf55
											OR6N1								ARGFXP2	FIGLA
											S100A16								DPRXP4	NOTO
											ITLN2								MIR451A	NCKAP5
											SYT6								MIR497	FOXI3
											CREB3L4								SNORA21	EVX2
											C1orf127								CPSF4L	CDKL4
											SAMD13								C17orf109	PRORSD1P
											C1orf52								SLC35G6	AOX2P
											C1orf51								RNF222	SH3RF3
											TMEM56								PIRT	GPR148
											NBPF4								LOC644172	ECEL1P2
											UBE2U								LOC644246	LRRTM1
											HFE2								CDRT15P2	GEN1
											ANKRD35								FAM83G	C2orf48
											SLC30A7								KRT16P3	FONG
											C1orf213								EVPLL	LOC348761
											KNCN								LOC645638	PFN4
											MOB3C								SEBOX	LOC375190
											GLIS1								SNORA48	LOC375196
											LELP1								SNORD10	ANKRD36
											MGC27382								OR1D4	WASH2P
											DCDC2B								KRTAP4-11	RBM43
											ZNF362								MRPL45P2	LOC375295
											LOC149086								TBC1D3P1-DHX40P1	CERKL
											DCST1								LOC653653	C2orf62
											MANEAL								TBC1D3G	RBM44
											IL23R								LGALS9C	AQP12A
											METTL11B								NME1-NME2	ZC3H6
											FAM78B								LINC00338	KLHL30
											PDIK1L								SCARNA20	LOC386597
											BNIPL								SCARNA21	MFSD2B
											CLDN19								SCARNA16	C2orf71
											WDR65								SNORA76	LOC388942
											C1orf210								SNORD1A	LOC388946
											CCDC24								SNORD1B	LOC388948
											BTBD19								SNORD1C	TSPYL6
											CCDC17								SNORA59B	C2orf78
											LRRC71								SNORA59A	BOLA3
											C1orf64								SNORD7	C2orf81
											RP11-165H20.1								SNORD49B	FUNDC2P2
											PYHIN1								SNORD65	C2orf68
											SLC2A7								SNORD91A	SLC9A4
											DENND2C								SNORD91B	LOC389023
											GBP6								SNORD104	LOC389033
											LPPR5								MIR33B	LOC389043
											FNDC7								MIR632	SP5
											IL28RA								MIR634	PLEKHM3
											CYP4Z2P								MIR635	C2orf80
											CITED4								MIR636	RESP18
											FLJ40434								MIR657	C2orf82
											C1orf177								BHLHA9	OR6B2
											SPRR4								TLCD2	PTRHD1
											KANK4								KRTAP4-8	SULT6B1
											SASS6								KRTAP2-2	DYTN
											FAM43B								KRTAP9-1	LOC400940
											PPIAL4A								LOC728392	LINC00487
											HFM1								NSFP1	FLJ12334
											PAQR7								FLJ45513	LOC400950
											TTC24								ZNF286B	UNQ6975
											UBL4B								LOC729683	EML6
											PDIA3P								TBC1D3	FLJ30838
											EIF2C3								TBC1D3H	FLJ16341
											EIF2C4								LOC730755	LOC400958
											LCE4A								PRCD	PCBP1-AS1
											ALG14								MIR454	PAIP2B
											FAM76A								SNORD124	RGPD1
											LINC00466								SNORA38B	FLJ42351
											C1orf168								MIR744	LOC401010
											TMEM201								MIR365B	DKFZp686O1327
											TMEM61								LOC100128288	LOC401022
											CYP4Z1								LOC100128977	FSIP2
											CDCP2								FAM106CP	C2orf66
											SLC5A9								LOC100130148	ASB18
											CC2D1B								C17orf107	FLJ43879
											NBPF11								LOC100130581	VWC2L
											NUDT17								C17orf110	MIR10B
											TXLNA								LOC100130950	MIR128-1
											TCTEX1D1								LOC100131096	MIR149
											SPAG17								LOC100131347	MIR153-1
											SLFNL1								CD300LD	MIR216A
											KRTCAP2								DBIL5P	MIR217
											CRTC2								KRTAP4-9	MIR26B
											C1orf126								KRTAP4-7	C2orf27B
											HIPK1								LOC100133991	DNAJB3
											SLC44A5								KCNJ18	ASTL
											AKR7L								TEN1	CAPN14
											AKR7A2P1								C17orf99	ACTR3BP2
											FNDC5								C17orf96	LOC440894
											EPHX4								LOC100190938	LOC440895
											AKNAD1								LOC100287042	LOC440900
											LCE5A								LOC100289255	LOC440905
											TMCO4								LOC100294362	LOC440910
											MCOLN2								MIR1288	POTEKP
											COL24A1								MIR1253	LOC440925
											PCSK9								MIR1203	LOC442028
											ST6GALNAC3								MIR1250	SULT1C3
											ZNF683								MIR1180	POTEE
											ARHGAP30								LOC100306951	COA5
											C1orf192								MIR2117	PHOSPHO2
											NEGR1								MIR3183	CHAC2
											MDS2								MIR4316	MIR375
											CYP4X1								MIR3065	DFNB59
											MAGI3								MIR548W	LOC541471
											TIPRL								MIR3186	LOC554201
											BEST4								MIR4315-2	ANKRD30BL
											FAM19A3								MIR2909	FBXO48
											RIIAD1								MIR3185	SNORA41
											THEM5								MIR4314	FAM110C
											SLC9A11								MIR3184	LOC643387
											CYP4A22								MIR4315-1	PRR21
											C1orf185								MTRNR2L1	LOC644838
											LOC284551								LOC100499466	GGT8P
											NBPF15								LOC100499467	ANKRD36BP2
											FAM102B								MIR3614	LOC645949
											SYPL2								MIR3678	LOC646324
											CYB561D1								MIR3615	LOC646736
											ANKRD34A								MIR3676	LOC646743
											RUSC1-AS1								LOC100505576	PRSS56
											LOC284632								LRRC3C	LOC647012
											RSPO1								KRTAP16-1	C2orf84
											EPHA10								LOC100505782	TRIM43B
											C1orf204								ARL17B	CFC1B
											C1orf111								LOC100506388	AQP12B
											LOC284688								SPAG5-AS1	RGPD3
											ZNF326								LOC100506650	MZT2A
											BTBD8								AA06	SNORA75
											RIMKLA								LOC100506713	LOC654342
											SLC25A34								SLFN12L	FAM138B
											ESPNP								MIR497HG	LOC654433
											HIST2H2AB								LOC100506779	SCARNA6
											PPM1J								LOC100507218	SCARNA5
											HIST2H3A								LOC100507246	SNORD11
											HIST2H2BC								LOC100507351	SNORD70
											HIST2H2BA								LOC100507410	SNORD89
											FAM151A								TEN1-CDK3	SNORD92
											S100A7A								RAD51L3-RFFL	SNORD94
											LINGO4								RNASEK-C17ORF49	MIR558
											RXFP4								C17orf61-PLSCR3	MIR559
											LOC339442								FAM18B2-CDRT4	MIR561
											MTMR9LP								SENP3-EIF4A1	RGPD8
											ZBTB8OS								P2RX5-TAX1BP3	LOC727982
											TFAP2E								MIR4523	D2HGDH
											LOC339505								MIR4731	LOC728323
											C1orf110								MIR4728	POTEF
											LOC339524								MIR4726	LOC728537
											C1orf228								MIR4739	LOC728730
											ZNF642								MIR4734	PABPC1P2
											AADACL4								MIR4729	LOC728819
											PRAMEF5								MIR4737	LOC729121
											HNRNPCL1								MIR4736	ANKRD20A8P
											PRAMEF9								MIR4724	LOC729234
											PRAMEF10								MIR4733	RAD51AP2
											CCDC18								MIR451B	RGPD6
											MYBPHL								MIR4522	DIRC3
											OR10R2								MIR4738	DNAJC27-AS1
											FCRL6								MIR4740	RGPD2
											BARHL2								MIR4524A	MORN2
											HSP90B3P								MIR4730	LOC730811
											NBPF7								MIR4732	RFX8
											TCTEX1D4								MIR3064	SNORD11B
											SERINC2								MIR4723	SNORA36C
											FAM159A								MIR4520A	SNORA70B
											FAM131C								MIR4521	MIR216B
											LCE1A								MIR5047	MIR933
											LCE1B								MIR4727	LOC100128590
											LCE1C								MIR4725	OST4
											LCE1D								MIR4520B	LOC100129175
											LCE1E								LOC100653515	LOC100129726
											LCE1F								RAB34	LOC100129961
											LCE2A									PP14571
											LCE2C									LOC100130451
											LCE2D									LOC100130452
											LCE3A									LOC100130691
											LCE3B									TMEM194B
											LCE3C									LOC100131320
											LCE3E									SP9
											PADI6									LOC100132215
											BMP8A									CYP4F30P
											CYCSP52									LOC100133985
											C1orf187									LOC100134259
											SPATA21									LOC100144595
											CCDC23									RNU4ATAC
											ATPAF1-AS1									DBIL5P2
											HEATR8									SNAR-H
											FAM73A									LOC100189589
											LOC375010									LOC100216479
											PEAR1									ARHGEF33
											SFT2D2									LOC100271832
											APITD1									LIMS3-LOC440895
											CATSPER4									LOC100286922
											NSUN4									LOC100286979
											ILDR2									LOC100287010
											TMEM82									LOC100287216
											TRNP1									LOC100288570
											CD164L2									LIMS3L
											LOC388630									LOC100288911
											LDLRAD1									MIR1471
											GBP7									MIR1246
											C1orf146									MIR548N
											FAM69A									MIR1258
											SLC6A17									MIR1245A
											NOTCH2NL									MIR1301
											FLJ39739									MIR1244-1
											LOC388692									LOC100302650
											LYSMD1									GPR75-ASB3
											HRNR									SNORA80B
											FLG2									ZEB2-AS1
											C1orf189									MIR548F2
											FMO6P									MIR663B
											PRAMEF12									LOC100329109
											PRAMEF21									SNORA70F
											PRAMEF8									BOK-AS1
											PRAMEF18									MIR3128
											PRAMEF17									MIR4265
											PLA2G2C									MIR1244-3
											SKINTL									MIR1244-2
											UOX									MIR4264
											FRRS1									MIR3129
											VHLL									MIR3127
											OR10K2									MIR4261
											OR10K1									MIR3131
											OR6Y1									MIR4268
											OR6K3									MIR4263
											VSIG8									MIR3125
											TMEM200B									MIR3130-1
											PRAMEF4									MIR4267
											PRAMEF13									MIR4262
											SH2D5									MIR3130-2
											C1orf130									MIR4266
											LOC400752									MIR3126
											C1orf141									MIR2355
											GBP1P1									MIR3132
											FLJ27354									MIR4269
											MIR137HG									LOC100499194
											C1orf226									MIR3606
											LOC400794									MIR3682
											NBPF9									MIR3679
											PRAMEF3									LOC100505624
											LDLRAD2									LOC100505695
											LOC402779									LOC100505716
											MIR101-1									LOC100505876
											MIR137									LOC100505964
											MIR186									LOC100506054
											MIR197									LOC100506123
											MIR199A2									LOC100506124
											MIR214									LOC100506134
											MIR30C1									LOC100506274
											MIR30E									LOC100506421
											MIR34A									LOC100506474
											MIR9-1									LOC100506783
											LHX8									LOC100506866
											C1orf180									LOC100507140
											PRAMEF11									BOLA3-AS1
											PRAMEF6									LOC100507334
											LOC440563									LOC100507443
											UQCRHL									LOC100507600
											MINOS1									LY75-CD302
											FLJ32224									RNF103-CHMP3
											FAM183A									NT5C1B-RDH14
											ZYG11A									PHOSPHO2-KLHL23
											FLJ31662									HSPE1-MOB4
											LOC440600									INO80B-WBP1
											BCL2L15									UBE2F-SCLY
											HIST2H2BF									MIR4436B1
											ETV3L									MIR4772
											LRRC52									MIR4779
											LOC440700									MIR4783
											PRAMEF7									MIR4439
											PGCP1									MIR4782
											OR10J3									MIR4437
											KPRP									MIR4765
											LCE6A									MIR4776-1
											SUMO1P3									MIR4757
											GEMIN8P4									MIR4777
											RBMXL1									MIR1245B
											LURAP1									MIR4435-2
											PEF1									MIR4426
											HIST2H4B									MIR4774
											PRR9									MIR2467
											CYB5RL									MIR4775
											RPL31P11									MIR4785
											SRG7									MIR4784
											CYMP									MIR4773-1
											KIAA0754									MIR4444-1
											LOC643441									MIR4440
											LOC644242									MIR4436A
											PPIAL4G									MIR4786
											LOC644961									MIR4773-2
											C1orf200									MIR4434
											PPIAL4D									MIR4780
											LOC645166									MIR4778
											PRAMEF19									MIR4429
											PRAMEF20									MIR4776-2
											LOC645676									MIR4432
											POU5F1P4									MIR548AD
											S100A7L2									MIR4441
											LOC646268									MIR4435-1
											LOC646471									LOC100630918
											LOC646626									LOC100861402
											EMBP1
											SRGAP2P2
											LOC648740
											LOC649330
											ZBTB8A
											NBPF6
											LOC653160
											PPIAL4B
											LOC653513
											GPR89A
											LOC653566
											PPIAL4C
											HIST2H3D
											PRAMEF22
											PRAMEF15
											FAM72B
											PRAMEF16
											PCP4L1
											SCARNA2
											SCARNA4
											SCARNA1
											SNORA42
											SNORA44
											SNORA55
											SNORA61
											SNORA59B
											SNORA59A
											SNORA16A
											SNORD45C
											SNORD85
											SNORD99
											SNORD103A
											SNORD103B
											MIR548D1
											MIR553
											MIR554
											MIR555
											MIR556
											MIR557
											MIR92B
											HIST2H2AA4
											ZBTB8B
											LOC728431
											PPIEL
											CCDC30
											FAM72D
											LOC728855
											LOC728875
											NBPF24
											GPR89C
											NBPF16
											PDZK1P1
											PPIAL4F
											RPS15AP10
											LOC728989
											LOC729041
											LOC729059
											HSD52
											PRAMEF14
											FLJ37453
											LOC729970
											LOC729987
											LOC730159
											PPIAL4E
											PFN1P2
											MIR765
											MIR942
											MIR190B
											MIR760
											MIR921
											LOC100128071
											LOC100128787
											LOC100129046
											LOC100129138
											LOC100129196
											LOC100129269
											C1orf68
											MSTO2P
											LOC100129620
											LOC100129924
											LOC100130000
											LOC100130197
											LOC100130557
											LOC100131060
											TSTD1
											LOC100131564
											LOC100131825
											LOC100132111
											NBPF10
											FCGR1C
											ZRANB2-AS1
											LOC100132774
											C2CD4D
											LOC100286793
											LOC100287722
											LOC100289178
											LOC100289211
											MIR320B1
											MIR1295A
											MIR1976
											MIR1262
											MIR761
											NPPA-AS1
											MIR3119-1
											MIR3115
											MIR3117
											MIR3120
											MIR4255
											MIR4253
											MIR4256
											MIR4257
											MIR3119-2
											MIR4258
											MIR4254
											MIR3659
											MIR3917
											MIR3658
											MIR3605
											MIR3671
											MIR548AA1
											MIR3675
											LOC100505633
											LOC100505666
											LOC100505768
											LOC100505795
											LOC100505918
											ENO1-AS1
											LOC100506023
											ZMYM6NB
											LOC100506343
											LOC100506730
											LOC100506801
											LOC100506963
											LOC100507178
											LOC100507423
											LOC100507564
											LOC100507634
											APITD1-CORT
											FPGT-TNNI3K
											GJA9-MYCBP
											HEATR8-TTC4
											PMF1-BGLAP
											TMEM56-RWDD3
											C1orf151-NBL1
											TNFAIP8L2-SCNM1
											MIR4695
											MIR4420
											MIR4422
											MIR4781
											MIR4794
											MIR4654
											MIR4684
											MIR4711
											MIR4632
											MIR2682
											MIR4423
											MIR378F
											DNM3OS
											RCAN3AS
											NEGR1-IT1
											ZRANB2-AS2

## Sheet: all_lesions.conf_99
Unique Name	Descriptor	Wide Peak Limits	Peak Limits	Region Limits	q values	Residual q values after removing segments shared with higher peaks	Broad or Focal	Amplitude Threshold	Occ1	Occ10	Occ11	Occ12	Occ13	Occ14	Occ15	Occ16	Occ17	Occ18	Occ2	Occ21	Occ22	Occ23	Occ24	Occ28	Occ29	Occ30	Occ32	Occ36	Occ4	Occ53	Occ58	Occ7	Occ8	Occ9
Amplification Peak 1	1q21.3	chr1:151541163-152365654(probes 8996:9053)	chr1:151630011-152274015(probes 9000:9045)	chr1:151547254-152411089(probes 8997:9055)	0.061409	0.1326		0: t<0.1; 1: 0.1<t< 0.9; 2: t>0.9	1	0	1	0	0	0	2	2	0	0	0	2	0	1	0	0	0	0	0	0	0	0	0	0	2	1
Amplification Peak 2	1q22	chr1:155629452-156172124(probes 9291:9404)	chr1:156035647-156066965(probes 9349:9378)	chr1:155643404-156083261(probes 9292:9386)	0.066746	0.1537		0: t<0.1; 1: 0.1<t< 0.9; 2: t>0.9	1	1	1	0	0	0	2	0	0	0	0	1	0	1	1	1	0	0	0	0	0	0	0	0	1	2
Amplification Peak 3	3p25.1	chr3:13164983-14402490(probes 32868:32960)	chr3:13730683-13853472(probes 32905:32910)	chr3:13270828-13907099(probes 32874:32913)	0.16527	0.16527		0: t<0.1; 1: 0.1<t< 0.9; 2: t>0.9	2	0	2	1	0	0	2	0	1	0	0	0	0	0	2	2	0	0	0	0	0	0	0	0	1	1
Amplification Peak 4	3q26.2	chr3:168455788-168876992(probes 43427:43463)	chr3:168490834-168871393(probes 43429:43462)	chr3:167466515-170612931(probes 43365:43621)	2.8784e-06	1.3765e-05		0: t<0.1; 1: 0.1<t< 0.9; 2: t>0.9	0	0	2	2	0	0	2	0	2	0	1	1	0	0	1	0	1	1	2	1	0	0	0	0	1	2
Amplification Peak 5	3q26.31	chr3:171707882-172721785(probes 43680:43744)	chr3:172349217-172697081(probes 43722:43743)	chr3:171332342-172950552(probes 43678:43760)	0.018393	0.16677		0: t<0.1; 1: 0.1<t< 0.9; 2: t>0.9	0	0	0	2	0	0	2	0	2	0	1	1	0	0	1	0	1	1	0	1	0	0	0	0	1	1
Amplification Peak 6	17q12	chr17:35848256-36116305(probes 158925:158952)	chr17:35874193-36108366(probes 158926:158950)	chr17:35787667-36474600(probes 158921:158957)	0.00010405	0.00010405		0: t<0.1; 1: 0.1<t< 0.9; 2: t>0.9	2	2	0	0	0	0	0	0	2	2	1	0	0	0	2	2	0	1	0	0	0	0	0	0	1	1
Amplification Peak 7	19q12	chr19:24038915-30884406(probes 168906:169122)	chr19:30198466-30378840(probes 169048:169090)	chr19:24047361-30913097(probes 168907:169124)	0.10673	0.10673		0: t<0.1; 1: 0.1<t< 0.9; 2: t>0.9	2	1	0	0	0	0	1	0	0	0	0	0	0	1	1	0	1	1	0	2	0	0	0	0	0	0
Amplification Peak 8	20q13.13	chr20:48737515-48990582(probes 174675:174686)	chr20:48758192-48971713(probes 174676:174685)	chr20:48684520-49135298(probes 174671:174698)	0.018393	0.07214		0: t<0.1; 1: 0.1<t< 0.9; 2: t>0.9	1	2	0	0	0	0	1	0	1	2	1	0	0	1	2	0	0	1	0	1	0	0	0	1	0	2
Amplification Peak 9	20q13.2	chr20:52152980-52480240(probes 174898:174926)	chr20:52344963-52464696(probes 174922:174925)	chr20:51895149-52917207(probes 174885:174966)	2.9729e-08	2.9729e-08		0: t<0.1; 1: 0.1<t< 0.9; 2: t>0.9	2	1	2	0	0	0	1	2	1	1	0	0	0	0	2	0	0	2	0	1	0	0	0	1	2	2
Amplification Peak 10	22q11.23	chr22:24222607-24527748(probes 177723:177736)	chr22:24239896-24516290(probes 177724:177735)	chr22:24239896-24556506(probes 177724:177738)	0.11042	0.11042		0: t<0.1; 1: 0.1<t< 0.9; 2: t>0.9	0	0	0	1	0	0	0	1	1	0	1	0	0	0	0	0	1	0	1	2	0	0	0	0	1	1
Deletion Peak 1	1p36.31	chr1:1-36579214(probes 1:2652)	chr1:6473295-6991924(probes 288:319)	chr1:1-8616837(probes 1:429)	0.14932	0.2119		0: t>-0.1; 1: -0.1>t> -1.3; 2: t< -1.3	1	0	0	1	0	0	1	0	0	0	1	1	0	1	0	0	0	0	0	1	0	0	0	0	0	1
Deletion Peak 2	1p36.11	chr1:6829583-173615964(probes 312:10737)	chr1:26267261-27714701(probes 1841:1962)	chr1:25286152-29521704(probes 1782:2130)	0.1489	0.18955		0: t>-0.1; 1: -0.1>t> -1.3; 2: t< -1.3	1	0	0	1	0	0	1	0	0	0	0	1	0	1	0	0	0	0	1	1	0	0	0	0	0	1
Deletion Peak 3	2q37.3	chr2:1-243199373(probes 16020:32183)	chr2:241046989-243199373(probes 32095:32183)	chr2:241049443-241112957(probes 32096:32097)	0.24276	0.2487		0: t>-0.1; 1: -0.1>t> -1.3; 2: t< -1.3	0	0	0	1	0	0	1	0	0	0	0	1	0	0	1	0	1	0	0	0	0	0	0	0	0	0
Deletion Peak 4	3p13	chr3:48719454-74597228(probes 35267:37444)	chr3:71517528-71824374(probes 37252:37267)	chr3:71025936-71843911(probes 37209:37268)	0.1489	0.1489		0: t>-0.1; 1: -0.1>t> -1.3; 2: t< -1.3	0	0	0	0	0	0	2	0	0	0	1	1	0	1	0	0	0	0	0	1	0	0	0	0	0	0
Deletion Peak 5	4q35.2	chr4:142947523-191154276(probes 54355:57403)	chr4:185730300-191154276(probes 57212:57403)	chr4:186313558-186353669(probes 57213:57214)	0.1489	0.14932		0: t>-0.1; 1: -0.1>t> -1.3; 2: t< -1.3	1	1	0	1	0	0	1	0	1	0	0	1	0	1	1	0	0	1	0	1	0	0	0	0	1	0
Deletion Peak 6	5q14.3	chr5:61660356-126820092(probes 60814:64697)	chr5:89657184-89731012(probes 62504:62506)	chr5:72587456-121100483(probes 61406:64332)	0.086374	0.14589		0: t>-0.1; 1: -0.1>t> -1.3; 2: t< -1.3	0	0	0	1	0	0	1	0	0	0	0	1	0	0	1	0	1	0	0	1	0	0	0	0	1	1
Deletion Peak 7	5q31.1	chr5:131408078-133638033(probes 65006:65182)	chr5:133268914-133352221(probes 65158:65162)	chr5:131842281-133631123(probes 65035:65181)	0.063042	0.097147		0: t>-0.1; 1: -0.1>t> -1.3; 2: t< -1.3	0	0	0	1	0	0	0	0	0	0	0	1	0	0	1	0	0	0	0	1	0	0	0	0	0	1
Deletion Peak 8	6q25.3	chr6:134738587-171115067(probes 77035:79502)	chr6:157072816-157610643(probes 78618:78648)	chr6:157108164-157516017(probes 78620:78646)	0.18955	0.18955		0: t>-0.1; 1: -0.1>t> -1.3; 2: t< -1.3	1	0	0	0	0	0	1	1	1	0	0	0	0	1	0	0	0	0	0	0	0	0	0	0	0	2
Deletion Peak 9	9q34.3	chr9:125285352-141213431(probes 106496:107715)	chr9:139544438-141213431(probes 107616:107715)	chr9:139556313-139615161(probes 107617:107618)	0.24025	0.24025		0: t>-0.1; 1: -0.1>t> -1.3; 2: t< -1.3	0	1	0	0	0	0	0	1	1	0	0	1	0	1	0	0	1	1	0	1	0	0	0	0	1	2
Deletion Peak 10	11q23.1	chr11:105923565-118869538(probes 122946:123986)	chr11:111387117-111662108(probes 123386:123402)	chr11:109440138-118605126(probes 123246:123957)	0.13156	0.13156		0: t>-0.1; 1: -0.1>t> -1.3; 2: t< -1.3	1	0	0	0	0	0	1	0	1	0	0	1	0	1	1	0	0	1	0	0	0	0	0	0	1	1
Deletion Peak 11	13q34	chr13:110432665-111179795(probes 140979:141085)	chr13:110793078-110971124(probes 141035:141056)	chr13:110865502-110891734(probes 141046:141047)	0.1489	0.1489		0: t>-0.1; 1: -0.1>t> -1.3; 2: t< -1.3	1	1	0	0	0	0	1	1	1	0	0	1	0	1	0	1	0	1	1	1	0	0	0	0	0	1
Deletion Peak 12	14q21.3	chr14:24888249-54917666(probes 141579:143450)	chr14:50522588-50797526(probes 143116:143132)	chr14:50515829-50786003(probes 143115:143131)	0.18973	0.18973		0: t>-0.1; 1: -0.1>t> -1.3; 2: t< -1.3	1	0	0	1	0	0	2	0	1	0	0	1	0	1	1	0	0	0	0	1	0	1	0	0	0	0
Deletion Peak 13	16q24.1	chr16:75689522-90354753(probes 156105:156905)	chr16:85901040-86010522(probes 156742:156743)	chr16:85420065-86766885(probes 156710:156788)	0.17035	0.17035		0: t>-0.1; 1: -0.1>t> -1.3; 2: t< -1.3	1	0	0	1	0	0	1	0	0	0	0	1	0	0	0	0	1	0	0	1	0	1	0	0	0	0
Deletion Peak 14	17p13.3	chr17:1-81195210(probes 156906:162376)	chr17:2682168-3165667(probes 157057:157073)	chr17:2773933-2878221(probes 157062:157063)	0.24276	0.24025		0: t>-0.1; 1: -0.1>t> -1.3; 2: t< -1.3	1	0	0	1	0	0	1	0	1	0	0	0	0	0	1	1	1	1	0	1	0	0	0	0	1	1
Deletion Peak 15	17q25.3	chr17:62939767-81195210(probes 161183:162376)	chr17:80022362-80237809(probes 162363:162370)	chr17:80059892-80216369(probes 162365:162366)	0.21186	0.2119		0: t>-0.1; 1: -0.1>t> -1.3; 2: t< -1.3	1	0	0	0	0	0	0	0	0	0	0	0	0	1	0	0	1	1	0	0	0	0	0	0	0	0
Deletion Peak 16	19p13.3	chr19:1-6742863(probes 167123:167608)	chr19:4083970-4196821(probes 167439:167454)	chr19:1-10146650(probes 167123:167903)	0.063042	0.12005		0: t>-0.1; 1: -0.1>t> -1.3; 2: t< -1.3	1	1	0	1	0	0	1	0	1	0	1	1	0	1	1	1	1	1	0	1	0	1	0	0	1	1
Deletion Peak 17	19p13.2	chr19:9361303-9580865(probes 167854:167866)	chr19:9377717-9515199(probes 167855:167862)	chr19:1-10146650(probes 167123:167903)	0.053219	0.063042		0: t>-0.1; 1: -0.1>t> -1.3; 2: t< -1.3	1	1	0	1	0	0	0	0	1	0	0	1	0	1	1	1	1	1	0	1	0	1	0	0	1	1
Deletion Peak 18	19p13.2	chr19:10742171-13876784(probes 167990:168226)	chr19:13294624-13632382(probes 168190:168210)	chr19:13200722-13770493(probes 168175:168219)	0.16752	0.16294		0: t>-0.1; 1: -0.1>t> -1.3; 2: t< -1.3	1	1	0	0	0	0	0	0	1	0	0	1	0	1	1	0	0	1	0	1	0	0	0	0	0	1
Deletion Peak 19	19q13.33	chr19:41397945-51834750(probes 169971:170843)	chr19:49518485-49728185(probes 170692:170701)	chr19:49554133-49605704(probes 170693:170694)	0.18955	0.18955		0: t>-0.1; 1: -0.1>t> -1.3; 2: t< -1.3	1	0	0	1	0	0	1	0	0	0	0	1	0	0	0	0	0	0	0	0	0	1	0	0	0	1
Deletion Peak 20	20p13	chr20:1-16745743(probes 171178:172713)	chr20:1-4259774(probes 171178:171389)	chr20:1-4514102(probes 171178:171405)	0.18955	0.18955		0: t>-0.1; 1: -0.1>t> -1.3; 2: t< -1.3	1	0	0	1	0	0	1	0	0	0	0	0	0	1	0	0	0	0	0	0	0	0	0	0	1	1
Amplification Peak 1 - CN values	1q21.3	chr1:151541163-152365654(probes 8996:9053)	chr1:151630011-152274015(probes 9000:9045)	chr1:151547254-152411089(probes 8997:9055)	0.061409	0.1326		Actual Copy Change Given	0.13911	0.029044	0.83628	-0.082587	-0.0060173	0.027919	1.3507	0.98336	0	-0.029688	-0.077478	2.264	-0.010613	0.79507	0.043556	0.010247	-0.01106	-0.37089	-0.051991	0.02511	-0.0069195	-0.12016	-0.020876	0.049114	1.3444	0.61119
Amplification Peak 2 - CN values	1q22	chr1:155629452-156172124(probes 9291:9404)	chr1:156035647-156066965(probes 9349:9378)	chr1:155643404-156083261(probes 9292:9386)	0.066746	0.1537		Actual Copy Change Given	0.69752	0.88667	0.88786	-0.082587	-0.0060173	0.027919	1.464	0.02485	0	-0.029688	-0.077478	0.24709	-0.010613	0.63395	0.65278	0.58044	-0.01106	-0.37089	-0.051991	0.02511	-0.0069195	-0.21827	-0.020876	0.049114	0.6408	1.6335
Amplification Peak 3 - CN values	3p25.1	chr3:13164983-14402490(probes 32868:32960)	chr3:13730683-13853472(probes 32905:32910)	chr3:13270828-13907099(probes 32874:32913)	0.16527	0.16527		Actual Copy Change Given	0.93664	0.051565	1.3404	0.18688	-0.018002	0.0097276	1.4789	0.020694	0.77854	-0.0070169	0.0013868	-0.32757	0.0076124	-0.30935	1.0429	1.4515	0.039195	-0.31613	0.023706	-0.12095	0.014865	-0.05902	-0.0041811	0.030732	0.77413	0.22735
Amplification Peak 4 - CN values	3q26.2	chr3:168455788-168876992(probes 43427:43463)	chr3:168490834-168871393(probes 43429:43462)	chr3:167466515-170612931(probes 43365:43621)	2.8784e-06	1.3765e-05		Actual Copy Change Given	0.028194	0.038034	2.0446	1.4735	-0.018002	0.0097276	5.5861	0.085763	3.1478	0.074864	0.34404	0.46517	0.0076124	0.089572	0.14919	0.024654	0.12579	0.58556	1.9917	0.56152	0.049114	0.082689	-0.0041811	0.030732	0.74599	1.4281
Amplification Peak 5 - CN values	3q26.31	chr3:171707882-172721785(probes 43680:43744)	chr3:172349217-172697081(probes 43722:43743)	chr3:171332342-172950552(probes 43678:43760)	0.018393	0.16677		Actual Copy Change Given	0.028194	0.038034	0.056228	1.4735	-0.018002	0.0097276	4.816	0.085763	3.1931	0.074864	0.34404	0.46517	0.0076124	0.089572	0.7533	0.024654	0.12579	0.12282	0.011121	0.56152	0.049114	0.082689	-0.0041811	0.030732	0.74599	0.16436
Amplification Peak 6 - CN values	17q12	chr17:35848256-36116305(probes 158925:158952)	chr17:35874193-36108366(probes 158926:158950)	chr17:35787667-36474600(probes 158921:158957)	0.00010405	0.00010405		Actual Copy Change Given	1.3127	1.3956	0.0013868	-0.56397	-0.0045146	0.064797	-0.86961	0.029011	1.5803	1.1403	0.14058	0.0054989	-0.006071	-0.041426	4.2375	2.0852	-0.23826	0.38659	0	-0.25527	0.0083351	-0.014432	0.071524	0.023706	0.71247	0.14689
Amplification Peak 7 - CN values	19q12	chr19:24038915-30884406(probes 168906:169122)	chr19:30198466-30378840(probes 169048:169090)	chr19:24047361-30913097(probes 168907:169124)	0.10673	0.10673		Actual Copy Change Given	2.2939	0.61241	-0.037082	0.056117	0.025761	-0.053341	0.31227	-0.0061802	0.042287	-0.024474	0.060508	-0.34196	-0.0045548	0.2668	0.87983	-0.034577	0.25793	0.12282	-0.035721	2.7634	-0.039801	-0.048389	-0.0083593	-0.012438	-0.029605	-0.032786
Amplification Peak 8 - CN values	20q13.13	chr20:48737515-48990582(probes 174675:174686)	chr20:48758192-48971713(probes 174676:174685)	chr20:48684520-49135298(probes 174671:174698)	0.018393	0.07214		Actual Copy Change Given	0.75563	1.3323	0.013911	0.0050662	0.0075452	0.033549	0.44703	0.010329	0.46083	1.3525	0.12432	0.048039	0.022917	0.78247	2.9457	0.024654	0.09217	0.41626	0.0055529	0.68887	0.0055529	-0.021618	0.0083709	0.16595	-0.056697	0.92309
Amplification Peak 9 - CN values	20q13.2	chr20:52152980-52480240(probes 174898:174926)	chr20:52344963-52464696(probes 174922:174925)	chr20:51895149-52917207(probes 174885:174966)	2.9729e-08	2.9729e-08		Actual Copy Change Given	4.5239	0.8191	1.9531	0.0050662	0.0075452	0.033549	0.44703	1.9595	0.46083	0.81902	0.047694	0.048039	0.022917	0.044522	4.5942	0.024654	0.09217	1.1697	0.0055529	0.68887	0.0055529	0.018153	0.0083709	0.16595	0.97966	0.92309
Amplification Peak 10 - CN values	22q11.23	chr22:24222607-24527748(probes 177723:177736)	chr22:24239896-24516290(probes 177724:177735)	chr22:24239896-24556506(probes 177724:177738)	0.11042	0.11042		Actual Copy Change Given	-0.18072	0.08564	-0.070804	0.43116	0.018152	0	-0.76819	0.2424	0.76993	-0.045264	0.22684	-0.014608	-0.013636	0.023505	-0.20445	0.053676	0.22222	-0.025944	0.16295	5.0911	0.0069435	-0.085404	0.041971	0.018103	0.32123	0.45271
Deletion Peak 1 - CN values	1p36.31	chr1:1-36579214(probes 1:2652)	chr1:6473295-6991924(probes 288:319)	chr1:1-8616837(probes 1:429)	0.14932	0.2119		Actual Copy Change Given	-0.75622	0.065152	-0.06142	-0.42389	0.013864	0.027919	-0.82254	-0.030773	0.021078	-0.065881	-0.20622	-0.39085	-0.010613	-0.30935	0.25441	0.0061442	0.013911	0.96394	-0.027535	-0.29945	-0.0069195	-0.055481	-0.020876	-0.030267	-0.025068	-0.49228
Deletion Peak 2 - CN values	1p36.11	chr1:6829583-173615964(probes 312:10737)	chr1:26267261-27714701(probes 1841:1962)	chr1:25286152-29521704(probes 1782:2130)	0.1489	0.18955		Actual Copy Change Given	-0.43853	0.067423	-0.057385	-0.56721	0.013864	0.027919	-0.71669	-0.030773	-0.0046661	-0.065881	-0.085457	-0.39085	-0.010613	-0.30935	-0.0039268	-0.026478	0.013911	-0.071275	-0.29591	-0.58677	-0.0069195	-0.055481	-0.020876	-0.030267	-0.025068	-0.483
Deletion Peak 3 - CN values	2q37.3	chr2:1-243199373(probes 16020:32183)	chr2:241046989-243199373(probes 32095:32183)	chr2:241049443-241112957(probes 32096:32097)	0.24276	0.2487		Actual Copy Change Given	0.043255	-0.04856	0.012516	-0.12684	0.0136	-0.038442	-0.76478	-0.0061802	-0.032527	-0.0070169	-0.012438	-0.29852	0	0.070957	-0.85233	0.0020466	-0.15707	-0.0080075	0.0083351	0.015308	-0.0041546	0.0054327	0	-0.045228	0.0091631	0.00918
Deletion Peak 4 - CN values	3p13	chr3:48719454-74597228(probes 35267:37444)	chr3:71517528-71824374(probes 37252:37267)	chr3:71025936-71843911(probes 37209:37268)	0.1489	0.1489		Actual Copy Change Given	0.028194	0.026742	0.026514	-0.06025	-0.018002	0.0097276	-1.5	0.016543	0.77854	0.049667	-0.64528	-0.32757	0.0076124	-0.30935	0.039569	0.024654	0.039195	0.0937	-0.022058	-0.54199	0.014865	0.032766	-0.0041811	0.030732	0.77413	0.21147
Deletion Peak 5 - CN values	4q35.2	chr4:142947523-191154276(probes 54355:57403)	chr4:185730300-191154276(probes 57212:57403)	chr4:186313558-186353669(probes 57213:57214)	0.1489	0.14932		Actual Copy Change Given	-0.51239	-0.12858	0.047694	-0.89196	-0.0075191	-0.032996	-0.47637	0.049907	-0.41562	0.038943	0.087824	-0.68629	0.0030418	-0.30935	-0.79236	0.03913	0.022304	-0.74094	-0.0041546	-0.45672	0.027919	-0.034146	0.020949	0.018103	-0.81986	-0.091841
Deletion Peak 6 - CN values	5q14.3	chr5:61660356-126820092(probes 60814:64697)	chr5:89657184-89731012(probes 62504:62506)	chr5:72587456-121100483(probes 61406:64332)	0.086374	0.14589		Actual Copy Change Given	0.19915	-0.0066655	0	-0.59591	0.0060341	0	-0.6994	-0.022598	0.039924	0	-0.0013858	-0.32757	-0.0030376	0.073611	-0.14173	-0.028505	-0.20995	0.054635	0.0055529	-0.54804	-0.031632	-0.0018084	0	-0.0027707	-0.84552	-0.93794
Deletion Peak 7 - CN values	5q31.1	chr5:131408078-133638033(probes 65006:65182)	chr5:133268914-133352221(probes 65158:65162)	chr5:131842281-133631123(probes 65035:65181)	0.063042	0.097147		Actual Copy Change Given	0.19915	-0.0066655	-0.042517	-0.38563	0.0060341	0	0	-0.022598	0.054128	0	-0.0013858	-0.32757	-0.0030376	0.073611	-0.87283	-0.028505	-0.090758	0.054635	0.0055529	-0.60429	-0.024798	-0.010832	0	-0.0027707	-0.022797	-1.0333
Deletion Peak 8 - CN values	6q25.3	chr6:134738587-171115067(probes 77035:79502)	chr6:157072816-157610643(probes 78618:78648)	chr6:157108164-157516017(probes 78620:78646)	0.18955	0.18955		Actual Copy Change Given	-0.16543	0.031289	0.027919	-0.099864	-0.010519	-0.0083005	-0.44735	-0.74836	-0.31996	0.010562	-0.026167	0.011009	-0.0015193	-0.33079	0.019716	0.022591	0.03637	0	-0.0027707	0.016705	0	-0.057251	0.10122	-0.039801	0.039119	-1.3101
Deletion Peak 9 - CN values	9q34.3	chr9:125285352-141213431(probes 106496:107715)	chr9:139544438-141213431(probes 107616:107715)	chr9:139556313-139615161(probes 107617:107618)	0.24025	0.24025		Actual Copy Change Given	0.47763	-0.73789	0.0041632	0.37216	-0.010519	-0.032996	0.47691	-0.30122	-0.83673	0.0052754	0.037782	-0.72121	-0.0045548	-0.51556	-0.052556	0.06411	-0.14039	-0.80556	0.0013868	-0.14811	0.019503	-0.014432	0.054619	-0.039801	-0.78175	-1.3439
Deletion Peak 10 - CN values	11q23.1	chr11:105923565-118869538(probes 122946:123986)	chr11:111387117-111662108(probes 123386:123402)	chr11:109440138-118605126(probes 123246:123957)	0.13156	0.13156		Actual Copy Change Given	-0.75959	0	-0.070804	0.42833	0.012085	-0.015191	-0.78184	-0.0144	-0.10117	-0.031423	-0.094724	-0.72254	-0.015146	-0.70309	-0.10224	-0.028505	-0.01106	-0.38483	-0.0083005	0.019503	-0.0055375	0.023624	-0.033368	-0.050641	-0.96826	-0.37083
Deletion Peak 11 - CN values	13q34	chr13:110432665-111179795(probes 140979:141085)	chr13:110793078-110971124(probes 141035:141056)	chr13:110865502-110891734(probes 141046:141047)	0.1489	0.1489		Actual Copy Change Given	-0.25559	-0.11574	0.0041632	0.52274	0.004524	-0.022058	-0.65068	-0.43139	-0.42787	0.026487	-0.020687	-0.78663	-0.0045548	-0.33553	0.019716	-0.75924	-0.015191	-0.35687	-0.25769	-0.1975	-0.046583	-0.039497	-0.016707	-0.015191	-0.01825	-0.36925
Deletion Peak 12 - CN values	14q21.3	chr14:24888249-54917666(probes 141579:143450)	chr14:50522588-50797526(probes 143116:143132)	chr14:50515829-50786003(probes 143115:143131)	0.18973	0.18973		Actual Copy Change Given	-0.18072	0.02008	0.70945	-0.24456	0.0060341	0.02511	-1.3372	0	-0.33681	0.019397	0.079159	-0.32436	0.0015204	-0.31174	-0.51134	1.5815	0.046275	-0.047714	0.0083351	-0.23214	0.033549	-0.40609	0.084233	0.026514	0.055362	0.38058
Deletion Peak 13 - CN values	16q24.1	chr16:75689522-90354753(probes 156105:156905)	chr16:85901040-86010522(probes 156742:156743)	chr16:85420065-86766885(probes 156710:156788)	0.17035	0.17035		Actual Copy Change Given	-0.81907	0.0089089	-0.045228	-0.46613	0.016634	0.03214	-0.42912	0.0082602	0.06839	-0.024474	0.040609	-0.34037	-0.0045548	0.46681	-0.094657	-0.0020452	-0.19249	-0.075183	0	-0.10132	-0.019314	-0.43643	0.10973	0	0.034493	-0.03821
Deletion Peak 14 - CN values	17p13.3	chr17:1-81195210(probes 156906:162376)	chr17:2682168-3165667(probes 157057:157073)	chr17:2773933-2878221(probes 157062:157063)	0.24276	0.24025		Actual Copy Change Given	-0.17003	0.017842	-0.074811	-0.56397	-0.0045146	0.064797	-0.96238	0.029011	-0.21465	-0.022734	-0.060076	0.0054989	-0.006071	0.068306	-0.92912	-0.84855	-0.1837	-0.87663	0	-0.36759	0.0083351	-0.0036155	0.071524	0.023706	-0.90103	-0.35819
Deletion Peak 15 - CN values	17q25.3	chr17:62939767-81195210(probes 161183:162376)	chr17:80022362-80237809(probes 162363:162370)	chr17:80059892-80216369(probes 162365:162366)	0.21186	0.2119		Actual Copy Change Given	-0.6057	0.087924	-0.017941	0.22163	-0.0045146	0.064797	0.43427	0.57766	0.15767	0.012326	0.079159	0.0054989	-0.006071	-0.23449	0.56212	0.049513	-0.1391	-1.092	0.13022	-0.016567	0.0083351	0.030935	0.071524	0.10818	0.1235	0.28566
Deletion Peak 16 - CN values	19p13.3	chr19:1-6742863(probes 167123:167608)	chr19:4083970-4196821(probes 167439:167454)	chr19:1-10146650(probes 167123:167903)	0.063042	0.12005		Actual Copy Change Given	-0.66015	-0.81709	-0.085457	-0.40369	0.025761	-0.013815	-0.65417	-0.0061802	-0.75652	-0.024474	-0.57397	-0.34963	-0.0045548	-0.68824	-0.20445	-0.63744	-0.11312	-0.36389	-0.035721	-0.31821	-0.039801	-0.10284	-0.0083593	-0.012438	-0.69474	-0.22952
Deletion Peak 17 - CN values	19p13.2	chr19:9361303-9580865(probes 167854:167866)	chr19:9377717-9515199(probes 167855:167862)	chr19:1-10146650(probes 167123:167903)	0.053219	0.063042		Actual Copy Change Given	-0.66015	-0.81709	-0.085457	-0.70614	0.025761	-0.013815	0.22551	-0.0061802	-0.75652	-0.024474	0.060508	-0.34963	-0.0045548	-1.0649	-0.20445	-0.16115	-0.2781	-0.36389	-0.035721	-0.53997	-0.039801	-0.46338	-0.0083593	-0.012438	-0.15195	-0.22952
Deletion Peak 18 - CN values	19p13.2	chr19:10742171-13876784(probes 167990:168226)	chr19:13294624-13632382(probes 168190:168210)	chr19:13200722-13770493(probes 168175:168219)	0.16752	0.16294		Actual Copy Change Given	-1.1499	-0.81709	-0.096044	0.14191	0.025761	-0.013815	0.22551	-0.0061802	-0.75652	-0.024474	0.060508	-0.34963	-0.0045548	-0.33316	-0.20445	-0.034577	-0.043873	-0.38135	-0.035721	-0.43083	-0.039801	0.054839	-0.0083593	-0.012438	-0.029605	-0.22952
Deletion Peak 19 - CN values	19q13.33	chr19:41397945-51834750(probes 169971:170843)	chr19:49518485-49728185(probes 170692:170701)	chr19:49554133-49605704(probes 170693:170694)	0.18955	0.18955		Actual Copy Change Given	-0.50721	0.61241	-0.056038	-0.86505	0.025761	0.0055529	-0.81916	-0.0061802	0.30994	-0.024474	0.060508	-0.30176	-0.0045548	0.31731	-0.096556	-0.034577	0.033549	0.18617	0.027919	-0.049289	-0.023429	-0.4198	-0.0083593	-0.012438	-0.081335	-0.19412
Deletion Peak 20 - CN values	20p13	chr20:1-16745743(probes 171178:172713)	chr20:1-4259774(probes 171178:171389)	chr20:1-4514102(probes 171178:171405)	0.18955	0.18955		Actual Copy Change Given	-0.56719	0.038034	-0.0069195	-0.55325	0.0090574	0.033549	-0.45462	0.087885	0.47945	0.046087	0.20381	0.02576	0.022917	-0.79068	-0.060258	0.018471	0.09217	0.39114	0.0041632	0.72452	0.0055529	0.060386	0.0083709	0.015308	-0.84892	-0.6472

## Sheet: all_data_by_genes
Gene Symbol	Gene ID	Cytoband	Occ1	Occ10	Occ11	Occ12	Occ13	Occ14	Occ15	Occ16	Occ17	Occ18	Occ2	Occ21	Occ22	Occ23	Occ24	Occ28	Occ29	Occ30	Occ32	Occ36	Occ4	Occ53	Occ58	Occ7	Occ8	Occ9
ACAP3	116983	1p36.33	-0.212	0.065	-0.061	-0.424	0.014	0.028	-0.823	-0.031	0.021	-0.066	-0.088	-0.391	-0.011	-0.309	0.168	0.006	0.014	0.676	-0.028	-0.299	-0.007	-0.055	-0.021	-0.03	-0.025	-0.492
ACTRT2	140625	1p36.32	-0.212	0.065	-0.061	-0.424	0.014	0.028	-0.823	-0.031	0.021	-0.066	-0.088	-0.391	-0.011	-0.309	0.168	0.006	0.014	0.676	-0.028	-0.299	-0.007	-0.055	-0.021	-0.03	-0.025	-0.492
AGRN	375790	1p36.33	-0.212	0.065	-0.061	-0.424	0.014	0.028	-0.823	-0.031	0.021	-0.066	-0.088	-0.391	-0.011	-0.309	0.168	0.006	0.014	0.676	-0.028	-0.299	-0.007	-0.055	-0.021	-0.03	-0.025	-0.492
ANKRD65	441869	1p36.33	-0.212	0.065	-0.061	-0.424	0.014	0.028	-0.823	-0.031	0.021	-0.066	-0.088	-0.391	-0.011	-0.309	0.168	0.006	0.014	0.676	-0.028	-0.299	-0.007	-0.055	-0.021	-0.03	-0.025	-0.492
ATAD3A	55210	1p36.33	-0.212	0.065	-0.061	-0.424	0.014	0.028	-0.823	-0.031	0.021	-0.066	-0.088	-0.391	-0.011	-0.309	0.168	0.006	0.014	0.676	-0.028	-0.299	-0.007	-0.055	-0.021	-0.03	-0.025	-0.492
ATAD3B	83858	1p36.33	-0.212	0.065	-0.061	-0.424	0.014	0.028	-0.823	-0.031	0.021	-0.066	-0.088	-0.391	-0.011	-0.309	0.168	0.006	0.014	0.676	-0.028	-0.299	-0.007	-0.055	-0.021	-0.03	-0.025	-0.492
ATAD3C	219293	1p36.33	-0.212	0.065	-0.061	-0.424	0.014	0.028	-0.823	-0.031	0.021	-0.066	-0.088	-0.391	-0.011	-0.309	0.168	0.006	0.014	0.676	-0.028	-0.299	-0.007	-0.055	-0.021	-0.03	-0.025	-0.492
AURKAIP1	54998	1p36.33	-0.212	0.065	-0.061	-0.424	0.014	0.028	-0.823	-0.031	0.021	-0.066	-0.088	-0.391	-0.011	-0.309	0.168	0.006	0.014	0.676	-0.028	-0.299	-0.007	-0.055	-0.021	-0.03	-0.025	-0.492
B3GALT6	126792	1p36.33	-0.212	0.065	-0.061	-0.424	0.014	0.028	-0.823	-0.031	0.021	-0.066	-0.088	-0.391	-0.011	-0.309	0.168	0.006	0.014	0.676	-0.028	-0.299	-0.007	-0.055	-0.021	-0.03	-0.025	-0.492
C1orf159	54991	1p36.33	-0.212	0.065	-0.061	-0.424	0.014	0.028	-0.823	-0.031	0.021	-0.066	-0.088	-0.391	-0.011	-0.309	0.168	0.006	0.014	0.676	-0.028	-0.299	-0.007	-0.055	-0.021	-0.03	-0.025	-0.492
C1orf170	84808	1p36.33	-0.212	0.065	-0.061	-0.424	0.014	0.028	-0.823	-0.031	0.021	-0.066	-0.088	-0.391	-0.011	-0.309	0.168	0.006	0.014	0.676	-0.028	-0.299	-0.007	-0.055	-0.021	-0.03	-0.025	-0.492
C1orf233	643988	1p36.33	-0.212	0.065	-0.061	-0.424	0.014	0.028	-0.823	-0.031	0.021	-0.066	-0.088	-0.391	-0.011	-0.309	0.168	0.006	0.014	0.676	-0.028	-0.299	-0.007	-0.055	-0.021	-0.03	-0.025	-0.492
C1orf86	199990	1p36.33	-0.212	0.065	-0.061	-0.424	0.014	0.028	-0.823	-0.031	0.021	-0.066	-0.088	-0.391	-0.011	-0.309	0.168	0.006	0.014	0.676	-0.028	-0.299	-0.007	-0.055	-0.021	-0.03	-0.025	-0.492
CALML6	163688	1p36.33	-0.212	0.065	-0.061	-0.424	0.014	0.028	-0.823	-0.031	0.021	-0.066	-0.088	-0.391	-0.011	-0.309	0.168	0.006	0.014	0.676	-0.028	-0.299	-0.007	-0.055	-0.021	-0.03	-0.025	-0.492
CCNL2	81669	1p36.33	-0.212	0.065	-0.061	-0.424	0.014	0.028	-0.823	-0.031	0.021	-0.066	-0.088	-0.391	-0.011	-0.309	0.168	0.006	0.014	0.676	-0.028	-0.299	-0.007	-0.055	-0.021	-0.03	-0.025	-0.492
CDK11A	728642	1p36.33	-0.212	0.065	-0.061	-0.424	0.014	0.028	-0.823	-0.031	0.021	-0.066	-0.088	-0.391	-0.011	-0.309	0.168	0.006	0.014	0.676	-0.028	-0.299	-0.007	-0.055	-0.021	-0.03	-0.025	-0.492
CDK11B	984	1p36.33	-0.212	0.065	-0.061	-0.424	0.014	0.028	-0.823	-0.031	0.021	-0.066	-0.088	-0.391	-0.011	-0.309	0.168	0.006	0.014	0.676	-0.028	-0.299	-0.007	-0.055	-0.021	-0.03	-0.025	-0.492
CPSF3L	54973	1p36.33	-0.212	0.065	-0.061	-0.424	0.014	0.028	-0.823	-0.031	0.021	-0.066	-0.088	-0.391	-0.011	-0.309	0.168	0.006	0.014	0.676	-0.028	-0.299	-0.007	-0.055	-0.021	-0.03	-0.025	-0.492
DDX11L1|chr1	100287102	1p36.33	-0.212	0.065	-0.061	-0.424	0.014	0.028	-0.823	-0.031	0.021	-0.066	-0.088	-0.391	-0.011	-0.309	0.168	0.006	0.014	0.676	-0.028	-0.299	-0.007	-0.055	-0.021	-0.03	-0.025	-0.492
DVL1	1855	1p36.33	-0.212	0.065	-0.061	-0.424	0.014	0.028	-0.823	-0.031	0.021	-0.066	-0.088	-0.391	-0.011	-0.309	0.168	0.006	0.014	0.676	-0.028	-0.299	-0.007	-0.055	-0.021	-0.03	-0.025	-0.492
FAM132A	388581	1p36.33	-0.212	0.065	-0.061	-0.424	0.014	0.028	-0.823	-0.031	0.021	-0.066	-0.088	-0.391	-0.011	-0.309	0.168	0.006	0.014	0.676	-0.028	-0.299	-0.007	-0.055	-0.021	-0.03	-0.025	-0.492
FAM138A|chr1	645520	1p36.33	-0.212	0.065	-0.061	-0.424	0.014	0.028	-0.823	-0.031	0.021	-0.066	-0.088	-0.391	-0.011	-0.309	0.168	0.006	0.014	0.676	-0.028	-0.299	-0.007	-0.055	-0.021	-0.03	-0.025	-0.492
FAM138F|chr1	641702	1p36.33	-0.212	0.065	-0.061	-0.424	0.014	0.028	-0.823	-0.031	0.021	-0.066	-0.088	-0.391	-0.011	-0.309	0.168	0.006	0.014	0.676	-0.028	-0.299	-0.007	-0.055	-0.021	-0.03	-0.025	-0.492
FAM213B	127281	1p36.32	-0.212	0.065	-0.061	-0.424	0.014	0.028	-0.823	-0.031	0.021	-0.066	-0.088	-0.391	-0.011	-0.309	0.168	0.006	0.014	0.676	-0.028	-0.299	-0.007	-0.055	-0.021	-0.03	-0.025	-0.492
FAM41C	284593	1p36.33	-0.212	0.065	-0.061	-0.424	0.014	0.028	-0.823	-0.031	0.021	-0.066	-0.088	-0.391	-0.011	-0.309	0.168	0.006	0.014	0.676	-0.028	-0.299	-0.007	-0.055	-0.021	-0.03	-0.025	-0.492
FLJ42875	440556	1p36.32	-0.212	0.065	-0.061	-0.424	0.014	0.028	-0.823	-0.031	0.021	-0.066	-0.088	-0.391	-0.011	-0.309	0.168	0.006	0.014	0.676	-0.028	-0.299	-0.007	-0.055	-0.021	-0.03	-0.025	-0.492
GABRD	2563	1p36.33	-0.212	0.065	-0.061	-0.424	0.014	0.028	-0.823	-0.031	0.021	-0.066	-0.088	-0.391	-0.011	-0.309	0.168	0.006	0.014	0.676	-0.028	-0.299	-0.007	-0.055	-0.021	-0.03	-0.025	-0.492
GLTPD1	80772	1p36.33	-0.212	0.065	-0.061	-0.424	0.014	0.028	-0.823	-0.031	0.021	-0.066	-0.088	-0.391	-0.011	-0.309	0.168	0.006	0.014	0.676	-0.028	-0.299	-0.007	-0.055	-0.021	-0.03	-0.025	-0.492
GNB1	2782	1p36.33	-0.212	0.065	-0.061	-0.424	0.014	0.028	-0.823	-0.031	0.021	-0.066	-0.088	-0.391	-0.011	-0.309	0.168	0.006	0.014	0.676	-0.028	-0.299	-0.007	-0.055	-0.021	-0.03	-0.025	-0.492
HES4	57801	1p36.33	-0.212	0.065	-0.061	-0.424	0.014	0.028	-0.823	-0.031	0.021	-0.066	-0.088	-0.391	-0.011	-0.309	0.168	0.006	0.014	0.676	-0.028	-0.299	-0.007	-0.055	-0.021	-0.03	-0.025	-0.492
HES5	388585	1p36.32	-0.212	0.065	-0.061	-0.424	0.014	0.028	-0.823	-0.031	0.021	-0.066	-0.088	-0.391	-0.011	-0.309	0.168	0.006	0.014	0.676	-0.028	-0.299	-0.007	-0.055	-0.021	-0.03	-0.025	-0.492
ISG15	9636	1p36.33	-0.212	0.065	-0.061	-0.424	0.014	0.028	-0.823	-0.031	0.021	-0.066	-0.088	-0.391	-0.011	-0.309	0.168	0.006	0.014	0.676	-0.028	-0.299	-0.007	-0.055	-0.021	-0.03	-0.025	-0.492
KIAA1751	85452	1p36.33	-0.212	0.065	-0.061	-0.424	0.014	0.028	-0.823	-0.031	0.021	-0.066	-0.088	-0.391	-0.011	-0.309	0.168	0.006	0.014	0.676	-0.028	-0.299	-0.007	-0.055	-0.021	-0.03	-0.025	-0.492
KLHL17	339451	1p36.33	-0.212	0.065	-0.061	-0.424	0.014	0.028	-0.823	-0.031	0.021	-0.066	-0.088	-0.391	-0.011	-0.309	0.168	0.006	0.014	0.676	-0.028	-0.299	-0.007	-0.055	-0.021	-0.03	-0.025	-0.492
LINC00115	79854	1p36.33	-0.212	0.065	-0.061	-0.424	0.014	0.028	-0.823	-0.031	0.021	-0.066	-0.088	-0.391	-0.011	-0.309	0.168	0.006	0.014	0.676	-0.028	-0.299	-0.007	-0.055	-0.021	-0.03	-0.025	-0.492
LOC100129534	100129534	1p36.33	-0.212	0.065	-0.061	-0.424	0.014	0.028	-0.823	-0.031	0.021	-0.066	-0.088	-0.391	-0.011	-0.309	0.168	0.006	0.014	0.676	-0.028	-0.299	-0.007	-0.055	-0.021	-0.03	-0.025	-0.492
LOC100130417	100130417	1p36.33	-0.212	0.065	-0.061	-0.424	0.014	0.028	-0.823	-0.031	0.021	-0.066	-0.088	-0.391	-0.011	-0.309	0.168	0.006	0.014	0.676	-0.028	-0.299	-0.007	-0.055	-0.021	-0.03	-0.025	-0.492
LOC100132062|chr1	100132062	1p36.33	-0.212	0.065	-0.061	-0.424	0.014	0.028	-0.823	-0.031	0.021	-0.066	-0.088	-0.391	-0.011	-0.309	0.168	0.006	0.014	0.676	-0.028	-0.299	-0.007	-0.055	-0.021	-0.03	-0.025	-0.492
LOC100132287|chr1	100132287	1p36.33	-0.212	0.065	-0.061	-0.424	0.014	0.028	-0.823	-0.031	0.021	-0.066	-0.088	-0.391	-0.011	-0.309	0.168	0.006	0.014	0.676	-0.028	-0.299	-0.007	-0.055	-0.021	-0.03	-0.025	-0.492
LOC100133331|chr1	100133331	1p36.33	-0.212	0.065	-0.061	-0.424	0.014	0.028	-0.823	-0.031	0.021	-0.066	-0.088	-0.391	-0.011	-0.309	0.168	0.006	0.014	0.676	-0.028	-0.299	-0.007	-0.055	-0.021	-0.03	-0.025	-0.492
LOC100133445	100133445	1p36.32	-0.212	0.065	-0.061	-0.424	0.014	0.028	-0.823	-0.031	0.021	-0.066	-0.088	-0.391	-0.011	-0.309	0.168	0.006	0.014	0.676	-0.028	-0.299	-0.007	-0.055	-0.021	-0.03	-0.025	-0.492
LOC100288069	100288069	1p36.33	-0.212	0.065	-0.061	-0.424	0.014	0.028	-0.823	-0.031	0.021	-0.066	-0.088	-0.391	-0.011	-0.309	0.168	0.006	0.014	0.676	-0.028	-0.299	-0.007	-0.055	-0.021	-0.03	-0.025	-0.492
LOC115110	115110	1p36.32	-0.212	0.065	-0.061	-0.424	0.014	0.028	-0.823	-0.031	0.021	-0.066	-0.088	-0.391	-0.011	-0.309	0.168	0.006	0.014	0.676	-0.028	-0.299	-0.007	-0.055	-0.021	-0.03	-0.025	-0.492
LOC148413	148413	1p36.33	-0.212	0.065	-0.061	-0.424	0.014	0.028	-0.823	-0.031	0.021	-0.066	-0.088	-0.391	-0.011	-0.309	0.168	0.006	0.014	0.676	-0.028	-0.299	-0.007	-0.055	-0.021	-0.03	-0.025	-0.492
LOC254099	254099	1p36.33	-0.212	0.065	-0.061	-0.424	0.014	0.028	-0.823	-0.031	0.021	-0.066	-0.088	-0.391	-0.011	-0.309	0.168	0.006	0.014	0.676	-0.028	-0.299	-0.007	-0.055	-0.021	-0.03	-0.025	-0.492
LOC643837	643837	1p36.33	-0.212	0.065	-0.061	-0.424	0.014	0.028	-0.823	-0.031	0.021	-0.066	-0.088	-0.391	-0.011	-0.309	0.168	0.006	0.014	0.676	-0.028	-0.299	-0.007	-0.055	-0.021	-0.03	-0.025	-0.492
LOC729737	729737	1p36.33	-0.212	0.065	-0.061	-0.424	0.014	0.028	-0.823	-0.031	0.021	-0.066	-0.088	-0.391	-0.011	-0.309	0.168	0.006	0.014	0.676	-0.028	-0.299	-0.007	-0.055	-0.021	-0.03	-0.025	-0.492
MIB2	142678	1p36.33	-0.212	0.065	-0.061	-0.424	0.014	0.028	-0.823	-0.031	0.021	-0.066	-0.088	-0.391	-0.011	-0.309	0.168	0.006	0.014	0.676	-0.028	-0.299	-0.007	-0.055	-0.021	-0.03	-0.025	-0.492
MIR200A	406983	1p36.33	-0.212	0.065	-0.061	-0.424	0.014	0.028	-0.823	-0.031	0.021	-0.066	-0.088	-0.391	-0.011	-0.309	0.168	0.006	0.014	0.676	-0.028	-0.299	-0.007	-0.055	-0.021	-0.03	-0.025	-0.492
MIR200B	406984	1p36.33	-0.212	0.065	-0.061	-0.424	0.014	0.028	-0.823	-0.031	0.021	-0.066	-0.088	-0.391	-0.011	-0.309	0.168	0.006	0.014	0.676	-0.028	-0.299	-0.007	-0.055	-0.021	-0.03	-0.025	-0.492
MIR4251	100422968	1p36.32	-0.212	0.065	-0.061	-0.424	0.014	0.028	-0.823	-0.031	0.021	-0.066	-0.088	-0.391	-0.011	-0.309	0.168	0.006	0.014	0.676	-0.028	-0.299	-0.007	-0.055	-0.021	-0.03	-0.025	-0.492
MIR429	554210	1p36.33	-0.212	0.065	-0.061	-0.424	0.014	0.028	-0.823	-0.031	0.021	-0.066	-0.088	-0.391	-0.011	-0.309	0.168	0.006	0.014	0.676	-0.028	-0.299	-0.007	-0.055	-0.021	-0.03	-0.025	-0.492
MMEL1	79258	1p36.32	-0.212	0.065	-0.061	-0.424	0.014	0.028	-0.823	-0.031	0.021	-0.066	-0.088	-0.391	-0.011	-0.309	0.168	0.006	0.014	0.676	-0.028	-0.299	-0.007	-0.055	-0.021	-0.03	-0.025	-0.492
MMP23A	8511	1p36.33	-0.212	0.065	-0.061	-0.424	0.014	0.028	-0.823	-0.031	0.021	-0.066	-0.088	-0.391	-0.011	-0.309	0.168	0.006	0.014	0.676	-0.028	-0.299	-0.007	-0.055	-0.021	-0.03	-0.025	-0.492
MMP23B	8510	1p36.33	-0.212	0.065	-0.061	-0.424	0.014	0.028	-0.823	-0.031	0.021	-0.066	-0.088	-0.391	-0.011	-0.309	0.168	0.006	0.014	0.676	-0.028	-0.299	-0.007	-0.055	-0.021	-0.03	-0.025	-0.492
MORN1	79906	1p36.33	-0.212	0.065	-0.061	-0.424	0.014	0.028	-0.823	-0.031	0.021	-0.066	-0.088	-0.391	-0.011	-0.309	0.168	0.006	0.014	0.676	-0.028	-0.299	-0.007	-0.055	-0.021	-0.03	-0.025	-0.492
MRPL20	55052	1p36.33	-0.212	0.065	-0.061	-0.424	0.014	0.028	-0.823	-0.031	0.021	-0.066	-0.088	-0.391	-0.011	-0.309	0.168	0.006	0.014	0.676	-0.028	-0.299	-0.007	-0.055	-0.021	-0.03	-0.025	-0.492
MXRA8	54587	1p36.33	-0.212	0.065	-0.061	-0.424	0.014	0.028	-0.823	-0.031	0.021	-0.066	-0.088	-0.391	-0.011	-0.309	0.168	0.006	0.014	0.676	-0.028	-0.299	-0.007	-0.055	-0.021	-0.03	-0.025	-0.492
NADK	65220	1p36.33	-0.212	0.065	-0.061	-0.424	0.014	0.028	-0.823	-0.031	0.021	-0.066	-0.088	-0.391	-0.011	-0.309	0.168	0.006	0.014	0.676	-0.028	-0.299	-0.007	-0.055	-0.021	-0.03	-0.025	-0.492
NOC2L	26155	1p36.33	-0.212	0.065	-0.061	-0.424	0.014	0.028	-0.823	-0.031	0.021	-0.066	-0.088	-0.391	-0.011	-0.309	0.168	0.006	0.014	0.676	-0.028	-0.299	-0.007	-0.055	-0.021	-0.03	-0.025	-0.492
OR4F16|chr1	81399	1p36.33	-0.212	0.065	-0.061	-0.424	0.014	0.028	-0.823	-0.031	0.021	-0.066	-0.088	-0.391	-0.011	-0.309	0.168	0.006	0.014	0.676	-0.028	-0.299	-0.007	-0.055	-0.021	-0.03	-0.025	-0.492
OR4F29|chr1	729759	1p36.33	-0.212	0.065	-0.061	-0.424	0.014	0.028	-0.823	-0.031	0.021	-0.066	-0.088	-0.391	-0.011	-0.309	0.168	0.006	0.014	0.676	-0.028	-0.299	-0.007	-0.055	-0.021	-0.03	-0.025	-0.492
OR4F3|chr1	26683	1p36.33	-0.212	0.065	-0.061	-0.424	0.014	0.028	-0.823	-0.031	0.021	-0.066	-0.088	-0.391	-0.011	-0.309	0.168	0.006	0.014	0.676	-0.028	-0.299	-0.007	-0.055	-0.021	-0.03	-0.025	-0.492
OR4F5	79501	1p36.33	-0.212	0.065	-0.061	-0.424	0.014	0.028	-0.823	-0.031	0.021	-0.066	-0.088	-0.391	-0.011	-0.309	0.168	0.006	0.014	0.676	-0.028	-0.299	-0.007	-0.055	-0.021	-0.03	-0.025	-0.492
PANK4	55229	1p36.32	-0.212	0.065	-0.061	-0.424	0.014	0.028	-0.823	-0.031	0.021	-0.066	-0.088	-0.391	-0.011	-0.309	0.168	0.006	0.014	0.676	-0.028	-0.299	-0.007	-0.055	-0.021	-0.03	-0.025	-0.492
PEX10	5192	1p36.32	-0.212	0.065	-0.061	-0.424	0.014	0.028	-0.823	-0.031	0.021	-0.066	-0.088	-0.391	-0.011	-0.309	0.168	0.006	0.014	0.676	-0.028	-0.299	-0.007	-0.055	-0.021	-0.03	-0.025	-0.492
PLCH2	9651	1p36.32	-0.212	0.065	-0.061	-0.424	0.014	0.028	-0.823	-0.031	0.021	-0.066	-0.088	-0.391	-0.011	-0.309	0.168	0.006	0.014	0.676	-0.028	-0.299	-0.007	-0.055	-0.021	-0.03	-0.025	-0.492
PLEKHN1	84069	1p36.33	-0.212	0.065	-0.061	-0.424	0.014	0.028	-0.823	-0.031	0.021	-0.066	-0.088	-0.391	-0.011	-0.309	0.168	0.006	0.014	0.676	-0.028	-0.299	-0.007	-0.055	-0.021	-0.03	-0.025	-0.492
PRDM16	63976	1p36.32	-0.212	0.065	-0.061	-0.424	0.014	0.028	-0.823	-0.031	0.021	-0.066	-0.088	-0.391	-0.011	-0.309	0.168	0.006	0.014	0.964	-0.028	-0.299	-0.007	-0.055	-0.021	-0.03	-0.025	-0.492
PRKCZ	5590	1p36.33	-0.212	0.065	-0.061	-0.424	0.014	0.028	-0.823	-0.031	0.021	-0.066	-0.088	-0.391	-0.011	-0.309	0.168	0.006	0.014	0.676	-0.028	-0.299	-0.007	-0.055	-0.021	-0.03	-0.025	-0.492
PUSL1	126789	1p36.33	-0.212	0.065	-0.061	-0.424	0.014	0.028	-0.823	-0.031	0.021	-0.066	-0.088	-0.391	-0.011	-0.309	0.168	0.006	0.014	0.676	-0.028	-0.299	-0.007	-0.055	-0.021	-0.03	-0.025	-0.492
RER1	11079	1p36.32	-0.212	0.065	-0.061	-0.424	0.014	0.028	-0.823	-0.031	0.021	-0.066	-0.088	-0.391	-0.011	-0.309	0.168	0.006	0.014	0.676	-0.028	-0.299	-0.007	-0.055	-0.021	-0.03	-0.025	-0.492
RNF223	401934	1p36.33	-0.212	0.065	-0.061	-0.424	0.014	0.028	-0.823	-0.031	0.021	-0.066	-0.088	-0.391	-0.011	-0.309	0.168	0.006	0.014	0.676	-0.028	-0.299	-0.007	-0.055	-0.021	-0.03	-0.025	-0.492
SAMD11	148398	1p36.33	-0.212	0.065	-0.061	-0.424	0.014	0.028	-0.823	-0.031	0.021	-0.066	-0.088	-0.391	-0.011	-0.309	0.168	0.006	0.014	0.676	-0.028	-0.299	-0.007	-0.055	-0.021	-0.03	-0.025	-0.492
SCNN1D	6339	1p36.33	-0.212	0.065	-0.061	-0.424	0.014	0.028	-0.823	-0.031	0.021	-0.066	-0.088	-0.391	-0.011	-0.309	0.168	0.006	0.014	0.676	-0.028	-0.299	-0.007	-0.055	-0.021	-0.03	-0.025	-0.492
SDF4	51150	1p36.33	-0.212	0.065	-0.061	-0.424	0.014	0.028	-0.823	-0.031	0.021	-0.066	-0.088	-0.391	-0.011	-0.309	0.168	0.006	0.014	0.676	-0.028	-0.299	-0.007	-0.055	-0.021	-0.03	-0.025	-0.492
SKI	6497	1p36.33	-0.212	0.065	-0.061	-0.424	0.014	0.028	-0.823	-0.031	0.021	-0.066	-0.088	-0.391	-0.011	-0.309	0.168	0.006	0.014	0.676	-0.028	-0.299	-0.007	-0.055	-0.021	-0.03	-0.025	-0.492
SLC35E2B	728661	1p36.33	-0.212	0.065	-0.061	-0.424	0.014	0.028	-0.823	-0.031	0.021	-0.066	-0.088	-0.391	-0.011	-0.309	0.168	0.006	0.014	0.676	-0.028	-0.299	-0.007	-0.055	-0.021	-0.03	-0.025	-0.492
SLC35E2	9906	1p36.33	-0.212	0.065	-0.061	-0.424	0.014	0.028	-0.823	-0.031	0.021	-0.066	-0.088	-0.391	-0.011	-0.309	0.168	0.006	0.014	0.676	-0.028	-0.299	-0.007	-0.055	-0.021	-0.03	-0.025	-0.492
SSU72	29101	1p36.33	-0.212	0.065	-0.061	-0.424	0.014	0.028	-0.823	-0.031	0.021	-0.066	-0.088	-0.391	-0.011	-0.309	0.168	0.006	0.014	0.676	-0.028	-0.299	-0.007	-0.055	-0.021	-0.03	-0.025	-0.492
TAS1R3	83756	1p36.33	-0.212	0.065	-0.061	-0.424	0.014	0.028	-0.823	-0.031	0.021	-0.066	-0.088	-0.391	-0.011	-0.309	0.168	0.006	0.014	0.676	-0.028	-0.299	-0.007	-0.055	-0.021	-0.03	-0.025	-0.492
TMEM240	339453	1p36.33	-0.212	0.065	-0.061	-0.424	0.014	0.028	-0.823	-0.031	0.021	-0.066	-0.088	-0.391	-0.011	-0.309	0.168	0.006	0.014	0.676	-0.028	-0.299	-0.007	-0.055	-0.021	-0.03	-0.025	-0.492
TMEM52	339456	1p36.33	-0.212	0.065	-0.061	-0.424	0.014	0.028	-0.823	-0.031	0.021	-0.066	-0.088	-0.391	-0.011	-0.309	0.168	0.006	0.014	0.676	-0.028	-0.299	-0.007	-0.055	-0.021	-0.03	-0.025	-0.492
TMEM88B	643965	1p36.33	-0.212	0.065	-0.061	-0.424	0.014	0.028	-0.823	-0.031	0.021	-0.066	-0.088	-0.391	-0.011	-0.309	0.168	0.006	0.014	0.676	-0.028	-0.299	-0.007	-0.055	-0.021	-0.03	-0.025	-0.492
TNFRSF14	8764	1p36.32	-0.212	0.065	-0.061	-0.424	0.014	0.028	-0.823	-0.031	0.021	-0.066	-0.088	-0.391	-0.011	-0.309	0.168	0.006	0.014	0.676	-0.028	-0.299	-0.007	-0.055	-0.021	-0.03	-0.025	-0.492
TNFRSF18	8784	1p36.33	-0.212	0.065	-0.061	-0.424	0.014	0.028	-0.823	-0.031	0.021	-0.066	-0.088	-0.391	-0.011	-0.309	0.168	0.006	0.014	0.676	-0.028	-0.299	-0.007	-0.055	-0.021	-0.03	-0.025	-0.492
TNFRSF4	7293	1p36.33	-0.212	0.065	-0.061	-0.424	0.014	0.028	-0.823	-0.031	0.021	-0.066	-0.088	-0.391	-0.011	-0.309	0.168	0.006	0.014	0.676	-0.028	-0.299	-0.007	-0.055	-0.021	-0.03	-0.025	-0.492
TTC34	100287898	1p36.32	-0.212	0.065	-0.061	-0.424	0.014	0.028	-0.823	-0.031	0.021	-0.066	-0.088	-0.391	-0.011	-0.309	0.168	0.006	0.014	0.676	-0.028	-0.299	-0.007	-0.055	-0.021	-0.03	-0.025	-0.492
TTLL10	254173	1p36.33	-0.212	0.065	-0.061	-0.424	0.014	0.028	-0.823	-0.031	0.021	-0.066	-0.088	-0.391	-0.011	-0.309	0.168	0.006	0.014	0.676	-0.028	-0.299	-0.007	-0.055	-0.021	-0.03	-0.025	-0.492
UBE2J2	118424	1p36.33	-0.212	0.065	-0.061	-0.424	0.014	0.028	-0.823	-0.031	0.021	-0.066	-0.088	-0.391	-0.011	-0.309	0.168	0.006	0.014	0.676	-0.028	-0.299	-0.007	-0.055	-0.021	-0.03	-0.025	-0.492
VWA1	64856	1p36.33	-0.212	0.065	-0.061	-0.424	0.014	0.028	-0.823	-0.031	0.021	-0.066	-0.088	-0.391	-0.011	-0.309	0.168	0.006	0.014	0.676	-0.028	-0.299	-0.007	-0.055	-0.021	-0.03	-0.025	-0.492
WASH7P	653635	1p36.33	-0.212	0.065	-0.061	-0.424	0.014	0.028	-0.823	-0.031	0.021	-0.066	-0.088	-0.391	-0.011	-0.309	0.168	0.006	0.014	0.676	-0.028	-0.299	-0.007	-0.055	-0.021	-0.03	-0.025	-0.492
hsa-mir-1302-2	-585	1p36.33	-0.212	0.065	-0.061	-0.424	0.014	0.028	-0.823	-0.031	0.021	-0.066	-0.088	-0.391	-0.011	-0.309	0.168	0.006	0.014	0.676	-0.028	-0.299	-0.007	-0.055	-0.021	-0.03	-0.025	-0.492
hsa-mir-200a	-593	1p36.33	-0.212	0.065	-0.061	-0.424	0.014	0.028	-0.823	-0.031	0.021	-0.066	-0.088	-0.391	-0.011	-0.309	0.168	0.006	0.014	0.676	-0.028	-0.299	-0.007	-0.055	-0.021	-0.03	-0.025	-0.492
hsa-mir-200b	-593	1p36.33	-0.212	0.065	-0.061	-0.424	0.014	0.028	-0.823	-0.031	0.021	-0.066	-0.088	-0.391	-0.011	-0.309	0.168	0.006	0.014	0.676	-0.028	-0.299	-0.007	-0.055	-0.021	-0.03	-0.025	-0.492
hsa-mir-4251	-608	1p36.32	-0.212	0.065	-0.061	-0.424	0.014	0.028	-0.823	-0.031	0.021	-0.066	-0.088	-0.391	-0.011	-0.309	0.168	0.006	0.014	0.676	-0.028	-0.299	-0.007	-0.055	-0.021	-0.03	-0.025	-0.492
hsa-mir-429	-593	1p36.33	-0.212	0.065	-0.061	-0.424	0.014	0.028	-0.823	-0.031	0.021	-0.066	-0.088	-0.391	-0.011	-0.309	0.168	0.006	0.014	0.676	-0.028	-0.299	-0.007	-0.055	-0.021	-0.03	-0.025	-0.492
ARHGEF16	27237	1p36.32	-0.212	0.065	-0.061	-0.424	0.014	0.028	-0.823	-0.031	0.021	-0.066	-0.088	-0.391	-0.011	-0.309	0.168	0.006	0.014	0.964	-0.028	-0.299	-0.007	-0.055	-0.021	-0.03	-0.025	-0.492
MEGF6	1953	1p36.32	-0.212	0.065	-0.061	-0.424	0.014	0.028	-0.823	-0.031	0.021	-0.066	-0.088	-0.391	-0.011	-0.309	0.168	0.006	0.014	0.964	-0.028	-0.299	-0.007	-0.055	-0.021	-0.03	-0.025	-0.492
MIR551A	693135	1p36.32	-0.212	0.065	-0.061	-0.424	0.014	0.028	-0.823	-0.031	0.021	-0.066	-0.088	-0.391	-0.011	-0.309	0.168	0.006	0.014	0.964	-0.028	-0.299	-0.007	-0.055	-0.021	-0.03	-0.025	-0.492
hsa-mir-551a	-611	1p36.32	-0.212	0.065	-0.061	-0.424	0.014	0.028	-0.823	-0.031	0.021	-0.066	-0.088	-0.391	-0.011	-0.309	0.168	0.006	0.014	0.964	-0.028	-0.299	-0.007	-0.055	-0.021	-0.03	-0.025	-0.492
TPRG1L	127262	1p36.32	-0.212	0.065	-0.061	-0.424	0.014	0.028	-0.823	-0.031	0.021	-0.066	-0.088	-0.391	-0.011	-0.309	0.168	0.006	0.014	0.964	-0.028	-0.299	-0.007	-0.055	-0.021	-0.03	-0.025	-0.492
WRAP73	49856	1p36.32	-0.212	0.065	-0.061	-0.424	0.014	0.028	-0.823	-0.031	0.021	-0.066	-0.088	-0.391	-0.011	-0.309	0.168	0.006	0.014	0.964	-0.028	-0.299	-0.007	-0.055	-0.021	-0.03	-0.025	-0.492
TP73	7161	1p36.32	-0.212	0.065	-0.061	-0.424	0.014	0.028	-0.823	-0.031	0.021	-0.066	-0.088	-0.391	-0.011	-0.309	0.168	0.006	0.014	0.964	-0.028	-0.299	-0.007	-0.055	-0.021	-0.03	-0.025	-0.492
TP73-AS1	57212	1p36.32	-0.212	0.065	-0.061	-0.424	0.014	0.028	-0.823	-0.031	0.021	-0.066	-0.088	-0.391	-0.011	-0.309	0.168	0.006	0.014	0.964	-0.028	-0.299	-0.007	-0.055	-0.021	-0.03	-0.025	-0.492
CCDC27	148870	1p36.32	-0.212	0.065	-0.061	-0.424	0.014	0.028	-0.823	-0.031	0.021	-0.066	-0.088	-0.391	-0.011	-0.309	0.168	0.006	0.014	0.964	-0.028	-0.299	-0.007	-0.055	-0.021	-0.03	-0.025	-0.492
LOC388588	388588	1p36.32	-0.212	0.065	-0.061	-0.424	0.014	0.028	-0.823	-0.031	0.021	-0.066	-0.088	-0.391	-0.011	-0.309	0.168	0.006	0.014	0.964	-0.028	-0.299	-0.007	-0.055	-0.021	-0.03	-0.025	-0.492
LRRC47	57470	1p36.32	-0.212	0.065	-0.061	-0.424	0.014	0.028	-0.823	-0.031	0.021	-0.066	-0.088	-0.391	-0.011	-0.309	0.168	0.006	0.014	0.964	-0.028	-0.299	-0.007	-0.055	-0.021	-0.03	-0.025	-0.492
CEP104	9731	1p36.32	-0.212	0.065	-0.061	-0.424	0.014	0.028	-0.823	-0.031	0.021	-0.066	-0.088	-0.391	-0.011	-0.309	0.168	0.006	0.014	0.964	-0.028	-0.299	-0.007	-0.055	-0.021	-0.03	-0.025	-0.492
DFFB	1677	1p36.32	-0.212	0.065	-0.061	-0.424	0.014	0.028	-0.823	-0.031	0.021	-0.066	-0.088	-0.391	-0.011	-0.309	0.168	0.006	0.014	0.964	-0.028	-0.299	-0.007	-0.055	-0.021	-0.03	-0.025	-0.492
C1orf174	339448	1p36.32	-0.212	0.065	-0.061	-0.424	0.014	0.028	-0.823	-0.031	0.021	-0.066	-0.088	-0.391	-0.011	-0.309	0.168	0.006	0.014	0.964	-0.028	-0.299	-0.007	-0.055	-0.021	-0.03	-0.025	-0.492
LOC100133612	100133612	1p36.32	-0.212	0.065	-0.061	-0.424	0.014	0.028	-0.823	-0.031	0.021	-0.066	-0.088	-0.391	-0.011	-0.309	0.168	0.006	0.014	0.964	-0.028	-0.299	-0.007	-0.055	-0.021	-0.03	-0.025	-0.492
LOC728716	728716	1p36.32	-0.212	0.065	-0.061	-0.424	0.014	0.028	-0.823	-0.031	0.021	-0.066	-0.088	-0.391	-0.011	-0.309	0.168	0.006	0.014	0.964	-0.028	-0.299	-0.007	-0.055	-0.021	-0.03	-0.025	-0.492
LOC284661	284661	1p36.32	-0.756	0.065	-0.061	-0.424	0.014	0.028	-0.823	-0.031	0.021	-0.066	-0.088	-0.391	-0.011	-0.309	0.168	0.006	0.014	0.964	-0.028	-0.299	-0.007	-0.055	-0.021	-0.03	-0.025	-0.492
AJAP1	55966	1p36.32	-0.756	0.065	-0.061	-0.424	0.014	0.028	-0.823	-0.031	0.021	-0.066	-0.088	-0.391	-0.011	-0.309	0.254	0.006	0.014	0.964	-0.028	-0.299	-0.007	-0.055	-0.021	-0.03	-0.025	-0.492
MIR4417	100616489	1p36.31	-0.756	0.065	-0.061	-0.424	0.014	0.028	-0.823	-0.031	0.021	-0.066	-0.088	-0.391	-0.011	-0.309	0.254	0.006	0.014	0.964	-0.028	-0.299	-0.007	-0.055	-0.021	-0.03	-0.025	-0.492
MIR4689	100616421	1p36.31	-0.756	0.065	-0.061	-0.424	0.014	0.028	-0.823	-0.031	0.021	-0.066	-0.088	-0.391	-0.011	-0.309	0.254	0.006	0.014	0.964	-0.028	-0.299	-0.007	-0.055	-0.021	-0.03	-0.025	-0.492
NPHP4	261734	1p36.31	-0.756	0.065	-0.061	-0.424	0.014	0.028	-0.823	-0.031	0.021	-0.066	-0.088	-0.391	-0.011	-0.309	0.254	0.006	0.014	0.964	-0.028	-0.299	-0.007	-0.055	-0.021	-0.03	-0.025	-0.492
KCNAB2	8514	1p36.31	-0.756	0.065	-0.061	-0.424	0.014	0.028	-0.823	-0.031	0.021	-0.066	-0.088	-0.391	-0.011	-0.309	0.254	0.006	0.014	0.964	-0.028	-0.299	-0.007	-0.055	-0.021	-0.03	-0.025	-0.492
CHD5	26038	1p36.31	-0.756	0.065	-0.061	-0.424	0.014	0.028	-0.823	-0.031	0.021	-0.066	-0.088	-0.391	-0.011	-0.309	0.254	0.006	0.014	0.964	-0.028	-0.299	-0.007	-0.055	-0.021	-0.03	-0.025	-0.492
RPL22	6146	1p36.31	-0.756	0.065	-0.061	-0.424	0.014	0.028	-0.823	-0.031	0.021	-0.066	-0.088	-0.391	-0.011	-0.309	0.254	0.006	0.014	0.964	-0.028	-0.299	-0.007	-0.055	-0.021	-0.03	-0.025	-0.492
RNF207	388591	1p36.31	-0.756	0.065	-0.061	-0.424	0.014	0.028	-0.823	-0.031	0.021	-0.066	-0.088	-0.391	-0.011	-0.309	0.254	0.006	0.014	0.964	-0.028	-0.299	-0.007	-0.055	-0.021	-0.03	-0.025	-0.492
ICMT	23463	1p36.31	-0.756	0.065	-0.061	-0.424	0.014	0.028	-0.823	-0.031	0.021	-0.066	-0.088	-0.391	-0.011	-0.309	0.254	0.006	0.014	0.964	-0.028	-0.299	-0.007	-0.055	-0.021	-0.03	-0.025	-0.492
GPR153	387509	1p36.31	-0.756	0.065	-0.061	-0.424	0.014	0.028	-0.823	-0.031	0.021	-0.066	-0.088	-0.391	-0.011	-0.309	0.254	0.006	0.014	0.964	-0.028	-0.299	-0.007	-0.055	-0.021	-0.03	-0.025	-0.492
HES3	390992	1p36.31	-0.756	0.065	-0.061	-0.424	0.014	0.028	-0.823	-0.031	0.021	-0.066	-0.088	-0.391	-0.011	-0.309	0.254	0.006	0.014	0.964	-0.028	-0.299	-0.007	-0.055	-0.021	-0.03	-0.025	-0.492
ACOT7	11332	1p36.31	-0.756	0.065	-0.061	-0.424	0.014	0.028	-0.823	-0.031	0.021	-0.066	-0.088	-0.391	-0.011	-0.309	0.254	0.006	0.014	0.964	-0.028	-0.299	-0.007	-0.055	-0.021	-0.03	-0.025	-0.492
HES2	54626	1p36.31	-0.756	0.065	-0.061	-0.424	0.014	0.028	-0.823	-0.031	0.021	-0.066	-0.088	-0.391	-0.011	-0.309	0.254	0.006	0.014	0.964	-0.028	-0.299	-0.007	-0.055	-0.021	-0.03	-0.025	-0.492
ESPN	83715	1p36.31	-0.756	0.065	-0.061	-0.424	0.014	0.028	-0.823	-0.031	0.021	-0.066	-0.206	-0.391	-0.011	-0.309	0.254	0.006	0.014	0.964	-0.028	-0.299	-0.007	-0.055	-0.021	-0.03	-0.025	-0.492
MIR4252	100422975	1p36.31	-0.756	0.065	-0.061	-0.424	0.014	0.028	-0.823	-0.031	0.021	-0.066	-0.088	-0.391	-0.011	-0.309	0.254	0.006	0.014	0.964	-0.028	-0.299	-0.007	-0.055	-0.021	-0.03	-0.025	-0.492
hsa-mir-4252	-634	1p36.31	-0.756	0.065	-0.061	-0.424	0.014	0.028	-0.823	-0.031	0.021	-0.066	-0.088	-0.391	-0.011	-0.309	0.254	0.006	0.014	0.964	-0.028	-0.299	-0.007	-0.055	-0.021	-0.03	-0.025	-0.492
PLEKHG5	57449	1p36.31	-0.756	0.065	-0.061	-0.424	0.014	0.028	-0.823	-0.031	0.021	-0.066	-0.206	-0.391	-0.011	-0.309	0.254	0.006	0.014	0.964	-0.028	-0.299	-0.007	-0.055	-0.021	-0.03	-0.025	-0.492
TNFRSF25	8718	1p36.31	-0.756	0.065	-0.061	-0.424	0.014	0.028	-0.823	-0.031	0.021	-0.066	-0.206	-0.391	-0.011	-0.309	0.254	0.006	0.014	0.964	-0.028	-0.299	-0.007	-0.055	-0.021	-0.03	-0.025	-0.492
NOL9	79707	1p36.31	-0.756	0.065	-0.061	-0.424	0.014	0.028	-0.823	-0.031	0.021	-0.066	-0.206	-0.391	-0.011	-0.309	0.254	0.006	0.014	0.964	-0.028	-0.299	-0.007	-0.055	-0.021	-0.03	-0.025	-0.492
TAS1R1	80835	1p36.31	-0.756	0.065	-0.061	-0.424	0.014	0.028	-0.823	-0.031	0.021	-0.066	-0.206	-0.391	-0.011	-0.309	0.254	0.006	0.014	0.964	-0.028	-0.299	-0.007	-0.055	-0.021	-0.03	-0.025	-0.492
KLHL21	9903	1p36.31	-0.756	0.065	-0.061	-0.424	0.014	0.028	-0.823	-0.031	0.021	-0.066	-0.206	-0.391	-0.011	-0.309	0.254	0.006	0.014	0.964	-0.028	-0.299	-0.007	-0.055	-0.021	-0.03	-0.025	-0.492
ZBTB48	3104	1p36.31	-0.756	0.065	-0.061	-0.424	0.014	0.028	-0.823	-0.031	0.021	-0.066	-0.206	-0.391	-0.011	-0.309	0.254	0.006	0.014	0.964	-0.028	-0.299	-0.007	-0.055	-0.021	-0.03	-0.025	-0.492
PHF13	148479	1p36.31	-0.756	0.065	-0.061	-0.424	0.014	0.028	-0.823	-0.031	0.021	-0.066	-0.206	-0.391	-0.011	-0.309	0.254	0.006	0.014	0.964	-0.028	-0.299	-0.007	-0.055	-0.021	-0.03	-0.025	-0.492
THAP3	90326	1p36.31	-0.756	0.065	-0.061	-0.424	0.014	0.028	-0.823	-0.031	0.021	-0.066	-0.206	-0.391	-0.011	-0.309	0.254	0.006	0.014	0.964	-0.028	-0.299	-0.007	-0.055	-0.021	-0.03	-0.025	-0.492
DNAJC11	55735	1p36.31	-0.756	0.065	-0.061	-0.424	0.014	0.028	-0.823	-0.031	0.021	-0.066	-0.206	-0.391	-0.011	-0.309	0.254	0.006	0.014	0.964	-0.028	-0.299	-0.007	-0.055	-0.021	-0.03	-0.025	-0.492
CAMTA1	23261	1p36.31	-0.756	0.065	-0.061	-0.424	0.014	0.028	-0.823	-0.031	0.021	-0.066	-0.206	-0.391	-0.011	-0.309	0.254	0.006	0.014	0.964	-0.028	-0.299	-0.007	-0.055	-0.021	-0.03	-0.025	-0.492
VAMP3	9341	1p36.23	-0.756	0.065	-0.061	-0.424	0.014	0.028	-0.823	-0.031	0.021	-0.066	-0.085	-0.391	-0.011	-0.309	0.254	0.006	0.014	0.964	-0.028	-0.299	-0.007	-0.055	-0.021	-0.03	-0.025	-0.492
PER3	8863	1p36.23	-0.756	0.065	-0.061	-0.424	0.014	0.028	-0.823	-0.031	0.021	-0.066	-0.085	-0.391	-0.011	-0.309	0.254	0.006	0.014	0.964	-0.028	-0.299	-0.007	-0.055	-0.021	-0.03	-0.025	-0.492
UTS2	10911	1p36.23	-0.756	0.065	-0.061	-0.424	0.014	0.028	-0.823	-0.031	0.021	-0.066	-0.085	-0.391	-0.011	-0.309	0.254	0.006	0.014	0.964	-0.028	-0.299	-0.007	-0.055	-0.021	-0.03	-0.025	-0.492
TNFRSF9	3604	1p36.23	-0.756	0.065	-0.061	-0.424	0.014	0.028	-0.823	-0.031	0.021	-0.066	-0.085	-0.391	-0.011	-0.309	0.254	0.006	0.014	0.964	-0.028	-0.299	-0.007	-0.055	-0.021	-0.03	-0.025	-0.492
PARK7	11315	1p36.23	-0.756	0.065	-0.061	-0.424	0.014	0.028	-0.823	-0.031	0.021	-0.066	-0.085	-0.391	-0.011	-0.309	0.254	0.006	0.014	0.964	-0.028	-0.299	-0.007	-0.055	-0.021	-0.03	-0.025	-0.492
ERRFI1	54206	1p36.23	-0.756	0.714	-0.061	-0.424	0.014	0.028	-0.823	-0.031	0.021	-0.066	-0.085	-0.391	-0.011	-0.309	0.254	0.006	0.014	0.964	-0.028	-0.299	-0.007	-0.055	-0.021	-0.03	-0.025	-0.492
RERE	473	1p36.23	-0.756	0.714	-0.061	-0.424	0.014	0.028	-0.823	-0.031	0.021	-0.066	-0.085	-0.391	-0.011	-0.309	0.254	0.64	0.014	0.964	-0.028	-0.299	-0.007	-0.055	-0.021	-0.03	-0.025	-0.492
SLC45A1	50651	1p36.23	-0.756	0.714	-0.061	-0.424	0.014	0.028	-0.823	-0.031	0.021	-0.066	-0.085	-0.391	-0.011	-0.309	0.254	0.64	0.014	0.964	-0.028	-0.299	-0.007	-0.055	-0.021	-0.03	-0.025	-0.492
ENO1	2023	1p36.23	-0.062	0.067	-0.061	-0.424	0.014	0.028	-0.823	-0.031	0.021	-0.066	-0.085	-0.391	-0.011	-0.309	0.254	0.64	0.014	0.964	-0.028	-0.299	-0.007	-0.055	-0.021	-0.03	-0.025	-0.492
ENO1-AS1	100505975	1p36.23	-0.062	0.067	-0.061	-0.424	0.014	0.028	-0.823	-0.031	0.021	-0.066	-0.085	-0.391	-0.011	-0.309	0.254	0.64	0.014	0.964	-0.028	-0.299	-0.007	-0.055	-0.021	-0.03	-0.025	-0.492
CA6	765	1p36.23	-0.062	0.067	-0.061	-0.424	0.014	0.028	-0.823	-0.031	0.021	-0.066	-0.085	-0.391	-0.011	-0.309	0.254	0.64	0.014	0.964	-0.028	-0.299	-0.007	-0.055	-0.021	-0.03	-0.025	-0.492
SLC2A7	155184	1p36.23	-0.062	0.067	-0.061	-0.424	0.014	0.028	-0.823	-0.031	0.021	-0.066	-0.085	-0.391	-0.011	-0.309	0.254	0.64	0.014	0.964	-0.028	-0.299	-0.007	-0.055	-0.021	-0.03	-0.025	-0.492
SLC2A5	6518	1p36.23	-0.761	0.067	-0.061	-0.424	0.014	0.028	-0.823	-0.031	0.021	-0.066	-0.085	-0.391	-0.011	-0.309	0.254	0.64	0.014	0.964	-0.028	-0.299	-0.007	-0.055	-0.021	-0.03	-0.025	-0.492
GPR157	80045	1p36.23	-0.761	0.067	-0.061	-0.424	0.014	0.028	-0.823	-0.031	0.021	-0.066	-0.085	-0.391	-0.011	-0.309	0.254	0.64	0.014	0.964	-0.028	-0.299	-0.007	-0.055	-0.021	-0.03	-0.025	-0.492
MIR34A	407040	1p36.22	-0.761	0.067	-0.061	-0.424	0.014	0.028	-0.823	-0.031	0.021	-0.066	-0.085	-0.391	-0.011	-0.309	0.254	0.64	0.014	0.964	-0.028	-0.299	-0.007	-0.055	-0.021	-0.03	-0.025	-0.492
hsa-mir-34a	-655	1p36.22	-0.761	0.067	-0.061	-0.424	0.014	0.028	-0.823	-0.031	0.021	-0.066	-0.085	-0.391	-0.011	-0.309	0.254	0.64	0.014	0.964	-0.028	-0.299	-0.007	-0.055	-0.021	-0.03	-0.025	-0.492
H6PD	9563	1p36.22	-0.761	0.067	-0.061	-0.424	0.014	0.028	-0.823	-0.031	0.021	-0.066	-0.085	-0.391	-0.011	-0.309	0.254	0.64	0.014	0.964	-0.028	-0.299	-0.007	-0.055	-0.021	-0.03	-0.025	-0.492
SPSB1	80176	1p36.22	-0.761	0.067	-0.061	-0.424	0.014	0.028	-0.823	-0.031	0.021	-0.066	-0.085	-0.391	-0.011	-0.309	0.254	0.64	0.014	0.964	-0.028	-0.299	-0.007	-0.055	-0.021	-0.03	-0.025	-0.492
SLC25A33	84275	1p36.22	-0.761	0.067	-0.061	-0.424	0.014	0.028	0.308	-0.031	0.021	-0.066	-0.085	-0.391	-0.011	-0.309	0.254	0.64	0.014	0.964	-0.028	-0.299	-0.007	-0.055	-0.021	-0.03	-0.025	-0.492
TMEM201	199953	1p36.22	-0.761	0.067	-0.061	-0.424	0.014	0.028	0.308	-0.031	0.021	-0.066	-0.085	-0.391	-0.011	-0.309	0.254	0.64	0.014	0.964	-0.028	-0.299	-0.007	-0.055	-0.021	-0.03	-0.025	-0.492
C1orf200	644997	1p36.22	-0.761	0.067	-0.061	-0.424	0.014	0.028	0.308	-0.031	0.021	-0.066	-0.085	-0.391	-0.011	-0.309	0.254	0.64	0.014	0.964	-0.028	-0.299	-0.007	-0.055	-0.021	-0.03	-0.025	-0.492
PIK3CD	5293	1p36.22	-0.761	0.067	-0.061	-0.424	0.014	0.028	0.308	-0.031	0.021	-0.066	-0.085	-0.391	-0.011	-0.309	0.254	0.64	0.014	0.964	-0.028	-0.299	-0.007	-0.055	-0.021	-0.03	-0.025	-0.492
CLSTN1	22883	1p36.22	-0.761	0.067	-0.061	-0.424	0.014	0.028	0.308	-0.031	0.021	-0.066	-0.085	-0.391	-0.011	-0.309	0.254	0.64	0.014	0.964	-0.028	-0.299	-0.007	-0.055	-0.021	-0.03	-0.025	-0.492
CTNNBIP1	56998	1p36.22	-0.761	0.067	-0.061	-0.424	0.014	0.028	0.308	-0.031	0.021	-0.066	-0.085	-0.391	-0.011	-0.309	0.254	0.64	0.014	0.964	-0.028	-0.299	-0.007	-0.055	-0.021	-0.03	-0.025	-0.492
LZIC	84328	1p36.22	-0.761	0.067	-0.061	-0.424	0.014	0.028	0.308	-0.031	0.021	-0.066	-0.085	-0.391	-0.011	-0.309	0.254	0.64	0.014	0.964	-0.028	-0.299	-0.007	-0.055	-0.021	-0.03	-0.025	-0.492
NMNAT1	64802	1p36.22	-0.761	0.067	-0.061	-0.424	0.014	0.028	0.308	-0.031	0.021	-0.066	-0.085	-0.391	-0.011	-0.309	0.254	0.64	0.014	0.964	-0.028	-0.299	-0.007	-0.055	-0.021	-0.03	-0.025	-0.492
RBP7	116362	1p36.22	-0.761	0.067	-0.061	-0.424	0.014	0.028	0.308	-0.031	0.021	-0.066	-0.085	-0.391	-0.011	-0.309	0.254	0.64	0.014	0.964	-0.028	-0.299	-0.007	-0.055	-0.021	-0.03	-0.025	-0.492
UBE4B	10277	1p36.22	-0.761	0.067	-0.061	-0.424	0.014	0.028	0.308	-0.031	0.021	-0.066	-0.085	-0.391	-0.011	-0.309	0.254	0.64	0.014	0.964	-0.028	-0.299	-0.007	-0.055	-0.021	-0.03	-0.025	-0.492
KIF1B	23095	1p36.22	-0.761	0.067	-0.061	-0.424	0.014	0.028	0.308	-0.031	0.021	-0.066	-0.085	-0.391	-0.011	-0.309	0.254	0.64	0.014	0.964	-0.028	-0.299	-0.007	-0.055	-0.021	-0.03	-0.025	-0.492
hsa-mir-1273d	-663	1p36.22	-0.761	0.067	-0.061	-0.424	0.014	0.028	0.308	-0.031	0.021	-0.066	-0.085	-0.391	-0.011	-0.309	0.254	0.64	0.014	0.964	-0.028	-0.299	-0.007	-0.055	-0.021	-0.03	-0.025	-0.492
PGD	5226	1p36.22	-0.761	0.067	-0.061	-0.424	0.014	0.028	0.308	-0.031	0.021	-0.066	-0.085	-0.391	-0.011	-0.309	0.254	0.64	0.014	0.964	-0.028	-0.299	-0.007	-0.055	-0.021	-0.03	-0.025	-0.492
APITD1-CORT	100526739	1p36.22	-0.761	0.067	-0.061	-0.424	0.014	0.028	0.308	-0.031	0.021	-0.066	-0.085	-0.391	-0.011	-0.309	0.254	0.64	0.014	0.964	-0.028	-0.299	-0.007	-0.055	-0.021	-0.03	-0.025	-0.492
APITD1	378708	1p36.22	-0.761	0.067	-0.061	-0.424	0.014	0.028	0.308	-0.031	0.021	-0.066	-0.085	-0.391	-0.011	-0.309	0.254	0.64	0.014	0.964	-0.028	-0.299	-0.007	-0.055	-0.021	-0.03	-0.025	-0.492
CORT	1325	1p36.22	-0.761	0.067	-0.061	-0.424	0.014	0.028	0.308	-0.031	0.021	-0.066	-0.085	-0.391	-0.011	-0.309	0.254	0.64	0.014	0.964	-0.028	-0.299	-0.007	-0.055	-0.021	-0.03	-0.025	-0.492
DFFA	1676	1p36.22	-0.761	0.067	-0.061	-0.424	0.014	0.028	0.308	-0.031	0.021	-0.066	-0.085	-0.391	-0.011	-0.309	0.254	0.64	0.014	0.964	-0.028	-0.299	-0.007	-0.055	-0.021	-0.03	-0.025	-0.492
PEX14	5195	1p36.22	-0.761	0.067	-0.061	-0.424	0.014	0.028	0.308	-0.031	0.021	-0.066	-0.085	-0.391	-0.011	-0.309	0.254	0.64	0.014	0.964	-0.028	-0.299	-0.007	-0.055	-0.021	-0.03	-0.025	-0.492
CASZ1	54897	1p36.22	-0.761	0.067	-0.061	-0.424	0.014	0.028	0.308	-0.031	0.021	-0.066	-0.085	-0.391	-0.011	-0.309	0.254	0.64	0.014	0.964	-0.028	-0.299	-0.007	-0.055	-0.021	-0.03	-0.025	-0.492
C1orf127	148345	1p36.22	-0.761	0.067	-0.061	-0.424	0.014	0.028	0.308	-0.031	0.021	-0.066	-0.085	-0.391	-0.011	-0.309	0.254	0.64	0.014	0.964	-0.028	-0.299	-0.007	-0.055	-0.021	-0.03	-0.025	-0.492
TARDBP	23435	1p36.22	-0.761	0.067	-0.061	-0.424	0.014	0.028	0.308	-0.031	0.021	-0.066	-0.085	-0.391	-0.011	-0.309	0.254	0.64	0.014	0.964	-0.028	-0.299	-0.007	-0.055	-0.021	-0.03	-0.025	-0.492
MASP2	10747	1p36.22	-0.761	0.067	-0.061	-0.424	0.014	0.028	0.308	-0.031	0.021	-0.066	-0.085	-0.391	-0.011	-0.309	0.254	0.64	0.014	0.964	-0.028	-0.299	-0.007	-0.055	-0.021	-0.03	-0.025	-0.492
EXOSC10	5394	1p36.22	-0.761	0.067	-0.061	-0.424	0.014	0.028	0.308	-0.031	0.021	-0.066	-0.085	-0.391	-0.011	-0.309	0.254	0.64	0.014	0.964	-0.028	-0.299	-0.007	-0.055	-0.021	-0.03	-0.025	-0.492
SRM	6723	1p36.22	-0.761	0.067	-0.061	-0.424	0.014	0.028	0.308	-0.031	0.021	-0.066	-0.085	-0.391	-0.011	-0.309	0.254	0.64	0.014	0.964	-0.028	-0.299	-0.007	-0.055	-0.021	-0.03	-0.025	-0.492
MTOR	2475	1p36.22	-0.761	0.067	-0.061	-0.424	0.014	0.028	0.308	-0.031	0.021	-0.066	-0.085	-0.391	-0.011	-0.309	0.254	0.64	0.014	0.964	-0.028	-0.299	-0.007	-0.055	-0.021	-0.03	-0.025	-0.492
ANGPTL7	10218	1p36.22	-0.761	0.067	-0.061	-0.424	0.014	0.028	0.308	-0.031	0.021	-0.066	-0.085	-0.391	-0.011	-0.309	0.254	0.64	0.014	0.964	-0.028	-0.299	-0.007	-0.055	-0.021	-0.03	-0.025	-0.016
UBIAD1	29914	1p36.22	-0.761	0.067	-0.061	-0.424	0.014	0.028	0.308	-0.031	0.021	-0.066	-0.085	-0.391	-0.011	-0.309	0.254	0.64	0.014	0.964	-0.028	-0.299	-0.007	-0.055	-0.021	-0.03	-0.025	-0.016
PTCHD2	57540	1p36.22	-0.761	0.067	-0.061	-0.424	0.014	0.028	0.308	-0.031	0.021	-0.066	-0.085	-0.391	-0.011	-0.309	0.254	0.64	0.014	0.964	-0.028	-0.299	-0.007	-0.055	-0.021	-0.03	-0.025	-0.016
FBXO2	26232	1p36.22	-0.761	0.067	-0.061	-0.424	0.014	0.028	0.308	-0.031	0.021	-0.066	-0.085	-0.391	-0.011	-0.309	0.254	0.64	0.014	0.964	-0.028	-0.299	-0.007	-0.055	-0.021	-0.03	-0.025	-0.016
FBXO44	93611	1p36.22	-0.761	0.067	-0.061	-0.424	0.014	0.028	0.308	-0.031	0.021	-0.066	-0.085	-0.391	-0.011	-0.309	0.254	0.64	0.014	0.964	-0.028	-0.299	-0.007	-0.055	-0.021	-0.03	-0.025	-0.016
FBXO6	26270	1p36.22	-0.761	0.067	-0.061	-0.424	0.014	0.028	0.308	-0.031	0.021	-0.066	-0.085	-0.391	-0.011	-0.309	0.254	0.64	0.014	0.964	-0.028	-0.299	-0.007	-0.055	-0.021	-0.03	-0.025	-0.016
MAD2L2	10459	1p36.22	-0.761	0.067	-0.061	-0.424	0.014	0.028	0.308	-0.031	0.021	-0.066	-0.085	-0.391	-0.011	-0.309	0.254	0.64	0.014	0.964	-0.028	-0.299	-0.007	-0.055	-0.021	-0.03	-0.025	-0.016
AGTRAP	57085	1p36.22	-0.761	0.067	-0.061	-0.424	0.014	0.028	0.308	-0.031	0.021	-0.066	-0.085	-0.391	-0.011	-0.309	0.254	0.64	0.014	0.964	-0.028	-0.299	-0.007	-0.055	-0.021	-0.03	-0.025	-0.016
C1orf187	374946	1p36.22	-0.761	0.067	-0.061	-0.424	0.014	0.028	0.308	-0.031	0.021	-0.066	-0.085	-0.391	-0.011	-0.309	0.254	0.64	0.014	0.964	-0.028	-0.299	-0.007	-0.055	-0.021	-0.03	-0.025	-0.016
MTHFR	4524	1p36.22	-0.761	0.067	-0.061	-0.424	0.014	0.028	0.308	-0.031	0.021	-0.066	-0.085	-0.391	-0.011	-0.309	0.254	0.64	0.014	0.964	-0.028	-0.299	-0.007	-0.055	-0.021	-0.03	-0.025	-0.483
CLCN6	1185	1p36.22	-0.761	0.067	-0.061	-0.424	0.014	0.028	0.308	-0.031	0.021	-0.066	-0.085	-0.391	-0.011	-0.309	0.254	0.64	0.014	0.964	-0.028	-0.299	-0.007	-0.055	-0.021	-0.03	-0.025	-0.483
NPPA-AS1	100379251	1p36.22	-0.761	0.067	-0.061	-0.424	0.014	0.028	0.308	-0.031	0.021	-0.066	-0.085	-0.391	-0.011	-0.309	0.254	0.64	0.014	0.964	-0.028	-0.299	-0.007	-0.055	-0.021	-0.03	-0.025	-0.483
NPPA	4878	1p36.22	-0.761	0.067	-0.061	-0.424	0.014	0.028	0.308	-0.031	0.021	-0.066	-0.085	-0.391	-0.011	-0.309	0.254	0.64	0.014	0.964	-0.028	-0.299	-0.007	-0.055	-0.021	-0.03	-0.025	-0.483
NPPB	4879	1p36.22	-0.761	0.067	-0.061	-0.424	0.014	0.028	0.308	-0.031	0.021	-0.066	-0.085	-0.391	-0.011	-0.309	0.254	0.64	0.014	0.964	-0.028	-0.299	-0.007	-0.055	-0.021	-0.03	-0.025	-0.483
KIAA2013	90231	1p36.22	-0.761	0.067	-0.061	-0.424	0.014	0.028	0.308	-0.031	0.021	-0.066	-0.085	-0.391	-0.011	-0.309	0.254	0.64	0.014	0.964	-0.028	-0.299	-0.007	-0.055	-0.021	-0.03	-0.025	-0.483
PLOD1	5351	1p36.22	-0.761	0.067	-0.061	-0.424	0.014	0.028	0.308	-0.031	0.021	-0.066	-0.085	-0.391	-0.011	-0.309	0.254	0.64	0.014	0.964	-0.028	-0.299	-0.007	-0.055	-0.021	-0.03	-0.025	-0.483
MFN2	9927	1p36.22	-0.761	0.067	-0.061	-0.424	0.014	0.028	0.308	-0.031	0.021	-0.066	-0.085	-0.391	-0.011	-0.309	0.254	0.64	0.014	0.964	-0.028	-0.299	-0.007	-0.055	-0.021	-0.03	-0.025	-0.483
MIIP	60672	1p36.22	-0.761	0.067	-0.061	-0.424	0.014	0.028	0.308	-0.031	0.021	-0.066	-0.085	-0.391	-0.011	-0.309	0.254	0.64	0.014	0.964	-0.028	-0.299	-0.007	-0.055	-0.021	-0.03	-0.025	-0.483
TNFRSF8	943	1p36.22	-0.761	0.067	0.619	-0.424	0.014	0.028	0.308	-0.031	0.021	-0.066	-0.085	-0.391	-0.011	-0.309	0.254	0.64	0.014	0.964	-0.028	-0.299	-0.007	-0.055	-0.021	-0.03	-0.025	-0.483
TNFRSF1B	7133	1p36.22	-0.761	0.067	0.619	-0.424	0.014	0.028	0.308	-0.031	0.021	-0.066	-0.085	-0.391	-0.011	-0.309	0.254	0.64	0.014	0.964	-0.028	-0.299	-0.007	-0.055	-0.021	-0.03	-0.025	-0.483
MIR4632	100616438	1p36.22	-0.761	0.067	0.619	-0.424	0.014	0.028	0.308	-0.031	0.021	-0.066	-0.085	-0.391	-0.011	-0.309	0.254	0.64	0.014	0.964	-0.028	-0.299	-0.007	-0.055	-0.021	-0.03	-0.025	-0.483
VPS13D	55187	1p36.22	-0.761	0.067	0.619	-0.424	0.014	0.028	0.308	-0.031	0.021	-0.066	-0.085	-0.391	-0.011	-0.309	0.254	0.64	0.014	0.964	-0.028	-0.299	-0.007	-0.055	-0.021	-0.03	-0.025	-0.483
SNORA59A|chr1	677885	1p36.22	-0.761	0.067	0.619	-0.424	0.014	0.028	0.308	-0.031	0.021	-0.066	-0.085	-0.391	-0.011	-0.309	0.254	0.64	0.014	0.964	-0.028	-0.299	-0.007	-0.055	-0.021	-0.03	-0.025	-0.483
SNORA59B|chr1	677882	1p36.22	-0.761	0.067	0.619	-0.424	0.014	0.028	0.308	-0.031	0.021	-0.066	-0.085	-0.391	-0.011	-0.309	0.254	0.64	0.014	0.964	-0.028	-0.299	-0.007	-0.055	-0.021	-0.03	-0.025	-0.483
DHRS3	9249	1p36.22	-0.761	0.067	0.619	-0.424	0.014	0.028	0.308	-0.031	0.021	-0.066	-0.085	-0.391	-0.011	-0.309	0.254	0.64	0.014	0.964	-0.028	-0.299	-0.007	-0.055	-0.021	-0.03	-0.025	-0.483
AADACL4	343066	1p36.21	-0.761	0.067	0.619	-0.567	0.014	0.028	0.308	-0.031	0.021	-0.066	-0.085	-0.391	-0.011	-0.309	0.254	0.64	0.014	0.964	-0.028	-0.299	-0.007	-0.055	-0.021	-0.03	-0.025	-0.483
AADACL3	126767	1p36.21	-0.761	0.067	0.619	-0.567	0.014	0.028	0.308	-0.031	0.021	-0.066	-0.085	-0.391	-0.011	-0.309	0.254	0.64	0.014	0.964	-0.028	-0.404	-0.007	-0.055	-0.021	-0.03	-0.025	-0.483
C1orf158	93190	1p36.21	-0.761	0.067	0.619	-0.567	0.014	0.028	0.308	-0.031	0.021	-0.066	-0.085	-0.391	-0.011	-0.309	0.254	0.64	0.014	0.964	-0.028	-0.404	-0.007	-0.055	-0.021	-0.03	-0.025	-0.483
HNRNPCL1	343069	1p36.21	-0.761	0.067	0.619	-0.567	0.014	0.028	0.308	-0.031	0.021	-0.066	-0.085	-0.391	-0.011	-0.309	0.254	0.64	0.014	0.964	-0.028	-0.404	-0.007	-0.055	-0.021	-0.03	-0.025	-0.483
LOC440563	440563	1p36.21	-0.761	0.067	0.619	-0.567	0.014	0.028	0.308	-0.031	0.021	-0.066	-0.085	-0.391	-0.011	-0.309	0.254	0.64	0.014	0.964	-0.028	-0.404	-0.007	-0.055	-0.021	-0.03	-0.025	-0.483
LOC649330	649330	1p36.21	-0.761	0.067	0.619	-0.567	0.014	0.028	0.308	-0.031	0.021	-0.066	-0.085	-0.391	-0.011	-0.309	0.254	0.64	0.014	0.964	-0.028	-0.404	-0.007	-0.055	-0.021	-0.03	-0.025	-0.483
LRRC38	126755	1p36.21	-0.761	0.067	0.619	-0.567	0.014	0.028	0.308	-0.031	0.021	-0.066	-0.085	-0.391	-0.011	-0.309	0.254	0.64	0.014	0.964	-0.028	-0.404	-0.007	-0.055	-0.021	-0.03	-0.025	-0.483
PRAMEF10	343071	1p36.21	-0.761	0.067	0.619	-0.567	0.014	0.028	0.308	-0.031	0.021	-0.066	-0.085	-0.391	-0.011	-0.309	0.254	0.64	0.014	0.964	-0.028	-0.404	-0.007	-0.055	-0.021	-0.03	-0.025	-0.483
PRAMEF11	440560	1p36.21	-0.761	0.067	0.619	-0.567	0.014	0.028	0.308	-0.031	0.021	-0.066	-0.085	-0.391	-0.011	-0.309	0.254	0.64	0.014	0.964	-0.028	-0.404	-0.007	-0.055	-0.021	-0.03	-0.025	-0.483
PRAMEF12	390999	1p36.21	-0.761	0.067	0.619	-0.567	0.014	0.028	0.308	-0.031	0.021	-0.066	-0.085	-0.391	-0.011	-0.309	0.254	0.64	0.014	0.964	-0.028	-0.404	-0.007	-0.055	-0.021	-0.03	-0.025	-0.483
PRAMEF13	400736	1p36.21	-0.761	0.067	0.619	-0.567	0.014	0.028	0.308	-0.031	0.021	-0.066	-0.085	-0.391	-0.011	-0.309	0.254	0.64	0.014	0.964	-0.028	-0.404	-0.007	-0.055	-0.021	-0.03	-0.025	-0.483
PRAMEF14	729528	1p36.21	-0.761	0.067	0.619	-0.567	0.014	0.028	0.308	-0.031	0.021	-0.066	-0.085	-0.391	-0.011	-0.309	0.254	0.64	0.014	0.964	-0.028	-0.404	-0.007	-0.055	-0.021	-0.03	-0.025	-0.483
PRAMEF15	653619	1p36.21	-0.761	0.067	0.619	-0.567	0.014	0.028	0.308	-0.031	0.021	-0.066	-0.085	-0.391	-0.011	-0.309	0.254	0.64	0.014	0.964	-0.028	-0.404	-0.007	-0.055	-0.021	-0.03	-0.025	-0.483
PRAMEF16	654348	1p36.21	-0.761	0.067	0.619	-0.567	0.014	0.028	0.308	-0.031	0.021	-0.066	-0.085	-0.391	-0.011	-0.309	0.254	0.64	0.014	0.964	-0.028	-0.404	-0.007	-0.055	-0.021	-0.03	-0.025	-0.483
PRAMEF17	391004	1p36.21	-0.761	0.067	0.619	-0.567	0.014	0.028	0.308	-0.031	0.021	-0.066	-0.085	-0.391	-0.011	-0.309	0.254	0.64	0.014	0.964	-0.028	-0.404	-0.007	-0.055	-0.021	-0.03	-0.025	-0.483
PRAMEF18	391003	1p36.21	-0.761	0.067	0.619	-0.567	0.014	0.028	0.308	-0.031	0.021	-0.066	-0.085	-0.391	-0.011	-0.309	0.254	0.64	0.014	0.964	-0.028	-0.404	-0.007	-0.055	-0.021	-0.03	-0.025	-0.483
PRAMEF19	645414	1p36.21	-0.761	0.067	0.619	-0.567	0.014	0.028	0.308	-0.031	0.021	-0.066	-0.085	-0.391	-0.011	-0.309	0.254	0.64	0.014	0.964	-0.028	-0.404	-0.007	-0.055	-0.021	-0.03	-0.025	-0.483
PRAMEF1	65121	1p36.21	-0.761	0.067	0.619	-0.567	0.014	0.028	0.308	-0.031	0.021	-0.066	-0.085	-0.391	-0.011	-0.309	0.254	0.64	0.014	0.964	-0.028	-0.404	-0.007	-0.055	-0.021	-0.03	-0.025	-0.483
PRAMEF20	645425	1p36.21	-0.761	0.067	0.619	-0.567	0.014	0.028	0.308	-0.031	0.021	-0.066	-0.085	-0.391	-0.011	-0.309	0.254	0.64	0.014	0.964	-0.028	-0.404	-0.007	-0.055	-0.021	-0.03	-0.025	-0.483
PRAMEF21	391001	1p36.21	-0.761	0.067	0.619	-0.567	0.014	0.028	0.308	-0.031	0.021	-0.066	-0.085	-0.391	-0.011	-0.309	0.254	0.64	0.014	0.964	-0.028	-0.404	-0.007	-0.055	-0.021	-0.03	-0.025	-0.483
PRAMEF22	653606	1p36.21	-0.761	0.067	0.619	-0.567	0.014	0.028	0.308	-0.031	0.021	-0.066	-0.085	-0.391	-0.011	-0.309	0.254	0.64	0.014	0.964	-0.028	-0.404	-0.007	-0.055	-0.021	-0.03	-0.025	-0.483
PRAMEF2	65122	1p36.21	-0.761	0.067	0.619	-0.567	0.014	0.028	0.308	-0.031	0.021	-0.066	-0.085	-0.391	-0.011	-0.309	0.254	0.64	0.014	0.964	-0.028	-0.404	-0.007	-0.055	-0.021	-0.03	-0.025	-0.483
PRAMEF3	401940	1p36.21	-0.761	0.067	0.619	-0.567	0.014	0.028	0.308	-0.031	0.021	-0.066	-0.085	-0.391	-0.011	-0.309	0.254	0.64	0.014	0.964	-0.028	-0.404	-0.007	-0.055	-0.021	-0.03	-0.025	-0.483
PRAMEF4	400735	1p36.21	-0.761	0.067	0.619	-0.567	0.014	0.028	0.308	-0.031	0.021	-0.066	-0.085	-0.391	-0.011	-0.309	0.254	0.64	0.014	0.964	-0.028	-0.404	-0.007	-0.055	-0.021	-0.03	-0.025	-0.483
PRAMEF5	343068	1p36.21	-0.761	0.067	0.619	-0.567	0.014	0.028	0.308	-0.031	0.021	-0.066	-0.085	-0.391	-0.011	-0.309	0.254	0.64	0.014	0.964	-0.028	-0.404	-0.007	-0.055	-0.021	-0.03	-0.025	-0.483
PRAMEF6	440561	1p36.21	-0.761	0.067	0.619	-0.567	0.014	0.028	0.308	-0.031	0.021	-0.066	-0.085	-0.391	-0.011	-0.309	0.254	0.64	0.014	0.964	-0.028	-0.404	-0.007	-0.055	-0.021	-0.03	-0.025	-0.483
PRAMEF7	441871	1p36.21	-0.761	0.067	0.619	-0.567	0.014	0.028	0.308	-0.031	0.021	-0.066	-0.085	-0.391	-0.011	-0.309	0.254	0.64	0.014	0.964	-0.028	-0.404	-0.007	-0.055	-0.021	-0.03	-0.025	-0.483
PRAMEF8	391002	1p36.21	-0.761	0.067	0.619	-0.567	0.014	0.028	0.308	-0.031	0.021	-0.066	-0.085	-0.391	-0.011	-0.309	0.254	0.64	0.014	0.964	-0.028	-0.404	-0.007	-0.055	-0.021	-0.03	-0.025	-0.483
PRAMEF9	343070	1p36.21	-0.761	0.067	0.619	-0.567	0.014	0.028	0.308	-0.031	0.021	-0.066	-0.085	-0.391	-0.011	-0.309	0.254	0.64	0.014	0.964	-0.028	-0.404	-0.007	-0.055	-0.021	-0.03	-0.025	-0.483
PDPN	10630	1p36.21	-0.761	0.067	-0.057	-0.567	0.014	0.028	0.308	-0.031	0.021	-0.066	-0.085	-0.391	-0.011	-0.309	0.254	0.64	0.014	0.964	-0.028	-0.404	-0.007	-0.055	-0.021	-0.03	-0.025	-0.483
PRDM2	7799	1p36.21	-0.761	0.067	-0.057	-0.567	0.014	0.028	0.308	-0.031	0.021	-0.066	-0.085	-0.391	-0.011	-0.309	0.254	0.64	0.014	0.964	-0.028	-0.404	-0.007	-0.055	-0.021	-0.03	-0.025	-0.483
KAZN	23254	1p36.21	-0.761	0.067	-0.057	-0.567	0.014	0.028	0.308	-0.031	0.021	-0.066	-0.085	-0.391	-0.011	-0.309	0.254	0.64	0.014	0.964	-0.028	-0.587	-0.007	-0.055	-0.021	-0.03	-0.025	-0.483
C1orf126	200197	1p36.21	-0.761	0.067	-0.057	-0.567	0.014	0.028	0.308	-0.031	0.021	-0.066	-0.085	-0.391	-0.011	-0.309	0.254	0.64	0.014	0.964	-0.028	-0.587	-0.007	-0.055	-0.021	-0.03	-0.025	-0.483
TMEM51	55092	1p36.21	-0.761	0.067	-0.057	-0.567	0.014	0.028	0.308	-0.031	0.021	-0.066	-0.085	-0.391	-0.011	-0.309	0.254	0.64	0.014	0.964	-0.028	-0.587	-0.007	-0.055	-0.021	-0.03	-0.025	-0.483
FHAD1	114827	1p36.21	-0.761	0.067	-0.057	-0.567	0.014	0.028	0.308	-0.031	0.021	-0.066	-0.085	-0.391	-0.011	-0.309	0.867	0.64	0.014	0.964	-0.028	-0.587	-0.007	-0.055	-0.021	-0.03	-0.025	-0.483
EFHD2	79180	1p36.21	-0.439	0.067	-0.057	-0.567	0.014	0.028	0.308	-0.031	0.021	-0.066	-0.085	-0.391	-0.011	-0.309	0.867	0.64	0.014	0.964	-0.028	-0.587	-0.007	-0.055	-0.021	-0.03	-0.025	-0.483
CTRC	11330	1p36.21	-0.439	0.067	-0.057	-0.567	0.014	0.028	0.308	-0.031	0.021	-0.066	-0.085	-0.391	-0.011	-0.309	0.867	0.64	0.014	0.964	-0.028	-0.587	-0.007	-0.055	-0.021	-0.03	-0.025	-0.483
CELA2A	63036	1p36.21	-0.439	0.067	-0.057	-0.567	0.014	0.028	0.308	-0.031	0.021	-0.066	-0.085	-0.391	-0.011	-0.309	0.867	0.64	0.014	0.964	-0.028	-0.587	-0.007	-0.055	-0.021	-0.03	-0.025	-0.483
CELA2B	51032	1p36.21	-0.439	0.067	-0.057	-0.567	0.014	0.028	0.308	-0.031	0.021	-0.066	-0.085	-0.391	-0.011	-0.309	0.867	0.64	0.014	0.964	-0.028	-0.587	-0.007	-0.055	-0.021	-0.03	-0.025	-0.483
CASP9	842	1p36.21	-0.439	0.067	-0.057	-0.567	0.014	0.028	0.308	-0.031	0.021	-0.066	-0.085	-0.391	-0.011	-0.309	0.867	0.64	0.014	0.964	-0.028	-0.587	-0.007	-0.055	-0.021	-0.03	-0.025	-0.483
DNAJC16	23341	1p36.21	-0.439	0.067	-0.057	-0.567	0.014	0.028	0.308	-0.031	0.021	-0.066	-0.085	-0.391	-0.011	-0.309	0.867	0.64	0.014	0.964	-0.028	-0.587	-0.007	-0.055	-0.021	-0.03	-0.025	-0.483
AGMAT	79814	1p36.21	-0.439	0.067	-0.057	-0.567	0.014	0.028	0.308	-0.031	0.021	-0.066	-0.085	-0.391	-0.011	-0.309	0.867	0.64	0.014	0.964	-0.028	-0.587	-0.007	-0.055	-0.021	-0.03	-0.025	-0.483
DDI2	84301	1p36.21	-0.439	0.067	-0.057	-0.567	0.014	0.028	0.308	-0.031	0.021	-0.066	-0.085	-0.391	-0.011	-0.309	0.867	0.64	0.014	0.964	-0.028	-0.587	-0.007	-0.055	-0.021	-0.03	-0.025	-0.483
RSC1A1	6248	1p36.21	-0.439	0.067	-0.057	-0.567	0.014	0.028	0.308	-0.031	0.021	-0.066	-0.085	-0.391	-0.011	-0.309	0.867	0.64	0.014	0.964	-0.028	-0.587	-0.007	-0.055	-0.021	-0.03	-0.025	-0.483
FBLIM1	54751	1p36.21	-0.439	0.067	-0.057	-0.567	0.014	0.028	0.308	-0.031	0.021	-0.066	-0.085	-0.391	-0.011	-0.309	0.867	0.64	0.014	0.964	-0.028	-0.587	-0.007	-0.055	-0.021	-0.03	-0.025	-0.483
PLEKHM2	23207	1p36.21	-0.439	0.067	-0.057	-0.567	0.014	0.028	0.308	-0.031	0.021	-0.066	-0.085	-0.391	-0.011	-0.309	0.867	0.64	0.014	0.964	-0.028	-0.587	-0.007	-0.055	-0.021	-0.03	-0.025	-0.483
SLC25A34	284723	1p36.21	-0.439	0.067	-0.057	-0.567	0.014	0.028	0.308	-0.031	0.021	-0.066	-0.085	-0.391	-0.011	-0.309	0.867	0.64	0.014	0.964	-0.028	-0.587	-0.007	-0.055	-0.021	-0.03	-0.025	-0.483
TMEM82	388595	1p36.21	-0.439	0.067	-0.057	-0.567	0.014	0.028	0.308	-0.031	0.021	-0.066	-0.085	-0.391	-0.011	-0.309	0.867	0.64	0.014	0.964	-0.028	-0.587	-0.007	-0.055	-0.021	-0.03	-0.025	-0.483
FLJ37453	729614	1p36.21	-0.439	0.067	-0.057	-0.567	0.014	0.028	0.308	-0.031	0.021	-0.066	-0.085	-0.391	-0.011	-0.309	0.867	0.64	0.014	0.964	-0.028	-0.587	-0.007	-0.055	-0.021	-0.03	-0.025	-0.483
SPEN	23013	1p36.21	-0.439	0.067	-0.057	-0.567	0.014	0.028	0.308	-0.031	0.021	-0.066	-0.085	-0.391	-0.011	-0.309	0.867	0.64	0.014	0.964	-0.028	-0.587	-0.007	-0.055	-0.021	-0.03	-0.025	-0.483
UQCRHL	440567	1p36.21	-0.439	0.067	-0.057	-0.567	0.014	0.028	0.308	-0.031	0.021	-0.066	-0.085	-0.391	-0.011	-0.309	0.867	0.64	0.014	0.964	-0.028	-0.587	-0.007	-0.055	-0.021	-0.03	-0.025	-0.483
ZBTB17	7709	1p36.13	-0.439	0.067	-0.057	-0.567	0.014	0.028	0.308	-0.031	0.021	-0.066	-0.085	-0.391	-0.011	-0.309	0.867	0.64	0.014	0.964	-0.028	-0.587	-0.007	-0.055	-0.021	-0.03	-0.025	-0.483
C1orf64	149563	1p36.13	-0.439	0.067	-0.057	-0.567	0.014	0.028	0.308	-0.031	0.021	-0.066	-0.085	-0.391	-0.011	-0.309	0.867	0.64	0.014	0.964	-0.028	-0.587	-0.007	-0.055	-0.021	-0.03	-0.025	-0.483
HSPB7	27129	1p36.13	-0.439	0.067	-0.057	-0.567	0.014	0.028	0.308	-0.031	0.021	-0.066	-0.085	-0.391	-0.011	-0.309	0.867	0.64	0.014	0.964	-0.028	-0.587	-0.007	-0.055	-0.021	-0.03	-0.025	-0.483
CLCNKA	1187	1p36.13	-0.439	0.067	-0.057	-0.567	0.014	0.028	0.308	-0.031	0.021	-0.066	-0.085	-0.391	-0.011	-0.309	0.867	0.64	0.014	0.964	-0.028	-0.587	-0.007	-0.055	-0.021	-0.03	-0.025	-0.483
CLCNKB	1188	1p36.13	-0.439	0.067	-0.057	-0.567	0.014	0.028	0.308	-0.031	0.021	-0.066	-0.085	-0.391	-0.011	-0.309	0.867	0.64	0.014	0.964	-0.028	-0.587	-0.007	-0.055	-0.021	-0.03	-0.025	-0.483
FAM131C	348487	1p36.13	-0.439	0.067	-0.057	-0.567	0.014	0.028	0.308	-0.031	0.021	-0.066	-0.085	-0.391	-0.011	-0.309	0.867	0.64	0.014	0.964	-0.028	-0.587	-0.007	-0.055	-0.021	-0.03	-0.025	-0.483
EPHA2	1969	1p36.13	-0.439	0.067	-0.057	-0.567	0.014	0.028	0.308	-0.031	0.021	-0.066	-0.085	-0.391	-0.011	-0.309	0.867	0.64	0.014	0.964	-0.028	-0.587	-0.007	-0.055	-0.021	-0.03	-0.025	-0.483
ARHGEF19	128272	1p36.13	-0.439	0.067	-0.057	-0.567	0.014	0.028	0.308	-0.031	0.021	-0.066	-0.085	-0.391	-0.011	-0.309	0.867	0.64	0.014	0.964	-0.028	-0.587	-0.007	-0.055	-0.021	-0.03	-0.025	-0.483
RSG1	79363	1p36.13	-0.439	0.067	-0.057	-0.567	0.014	0.028	0.308	-0.031	0.021	-0.066	-0.085	-0.391	-0.011	-0.309	0.867	0.64	0.014	0.964	-0.028	-0.587	-0.007	-0.055	-0.021	-0.03	-0.025	-0.483
FBXO42	54455	1p36.13	-0.439	0.067	-0.057	-0.567	0.014	0.028	0.308	-0.031	0.021	-0.066	-0.085	-0.391	-0.011	-0.309	0.867	0.64	0.014	0.964	-0.028	-0.587	-0.007	-0.055	-0.021	-0.03	-0.025	-0.483
C1orf144	26099	1p36.13	-0.439	0.067	-0.057	-0.567	0.014	0.028	0.308	-0.031	0.574	-0.066	-0.085	-0.391	-0.011	-0.309	0.867	0.64	0.014	0.964	-0.028	-0.587	-0.007	-0.055	-0.021	-0.03	-0.025	-0.483
SPATA21	374955	1p36.13	-0.439	0.067	-0.057	-0.567	0.014	0.028	0.308	-0.031	0.574	-0.066	-0.085	-0.391	-0.011	-0.309	0.867	0.64	0.014	0.964	-0.028	-0.587	-0.007	-0.055	-0.021	-0.03	-0.025	-0.483
NECAP2	55707	1p36.13	-0.439	0.067	-0.057	-0.567	0.014	0.028	0.308	-0.031	0.574	-0.066	-0.085	-0.391	-0.011	-0.309	0.867	0.64	0.014	0.964	-0.028	-0.587	-0.007	-0.055	-0.021	-0.03	-0.025	-0.483
CROCCP3	114819	1p36.13	-0.439	0.067	-0.057	-0.567	0.014	0.028	0.308	-0.031	0.574	-0.066	-0.085	-0.391	-0.011	-0.309	0.867	0.64	0.014	0.964	-0.028	-0.587	-0.007	-0.055	-0.021	-0.03	-0.025	-0.483
ATP13A2	23400	1p36.13	-0.439	0.067	-0.057	-0.567	0.014	0.028	0.308	-0.031	0.574	-0.066	-0.085	-0.391	-0.011	-0.309	0.867	0.64	0.014	0.964	-0.028	-0.587	-0.007	-0.055	-0.021	-0.03	-0.025	-0.483
CROCCP2	84809	1p36.13	-0.439	0.067	-0.057	-0.567	0.014	0.028	0.308	-0.031	0.574	-0.066	-0.085	-0.391	-0.011	-0.309	0.867	0.64	0.014	0.964	-0.028	-0.587	-0.007	-0.055	-0.021	-0.03	-0.025	-0.483
CROCC	9696	1p36.13	-0.439	0.067	-0.057	-0.567	0.014	0.028	0.308	-0.031	0.574	-0.066	-0.085	-0.391	-0.011	-0.309	0.867	0.64	0.014	0.964	-0.028	-0.587	-0.007	-0.055	-0.021	-0.03	-0.025	-0.483
ESPNP	284729	1p36.13	-0.439	0.067	-0.057	-0.567	0.014	0.028	0.308	-0.031	0.574	-0.066	-0.085	-0.391	-0.011	-0.309	0.867	0.64	0.014	0.964	-0.028	-0.587	-0.007	-0.055	-0.021	-0.03	-0.025	-0.483
MFAP2	4237	1p36.13	-0.439	0.067	-0.057	-0.567	0.014	0.028	0.308	-0.031	0.574	-0.066	-0.085	-0.391	-0.011	-0.309	0.867	0.64	0.014	0.964	-0.028	-0.587	-0.007	-0.055	-0.021	-0.03	-0.025	-0.483
MIR3675	100500876	1p36.13	-0.439	0.067	-0.057	-0.567	0.014	0.028	0.308	-0.031	0.574	-0.066	-0.085	-0.391	-0.011	-0.309	0.867	0.64	0.014	0.964	-0.028	-0.587	-0.007	-0.055	-0.021	-0.03	-0.025	-0.483
MST1P2	11209	1p36.13	-0.439	0.067	-0.057	-0.567	0.014	0.028	0.308	-0.031	0.574	-0.066	-0.085	-0.391	-0.011	-0.309	0.867	0.64	0.014	0.964	-0.028	-0.587	-0.007	-0.055	-0.021	-0.03	-0.025	-0.483
MST1P9	11223	1p36.13	-0.439	0.067	-0.057	-0.567	0.014	0.028	0.308	-0.031	0.574	-0.066	-0.085	-0.391	-0.011	-0.309	0.867	0.64	0.014	0.964	-0.028	-0.587	-0.007	-0.055	-0.021	-0.03	-0.025	-0.483
NBPF1	55672	1p36.13	-0.439	0.067	-0.057	-0.567	0.014	0.028	0.308	-0.031	0.574	-0.066	-0.085	-0.391	-0.011	-0.309	0.867	0.64	0.014	0.964	-0.028	-0.587	-0.007	-0.055	-0.021	-0.03	-0.025	-0.483
SDHB	6390	1p36.13	-0.439	0.067	-0.057	-0.567	0.014	0.028	0.308	-0.031	0.574	-0.066	-0.085	-0.391	-0.011	-0.309	0.189	0.64	0.014	0.964	-0.028	-0.587	-0.007	-0.055	-0.021	-0.03	-0.025	-0.483
PADI2	11240	1p36.13	-0.439	0.067	-0.057	-0.567	0.014	0.028	0.308	-0.031	0.574	-0.066	-0.085	-0.391	-0.011	-0.309	0.189	0.64	0.014	0.964	-0.028	-0.587	-0.007	-0.055	-0.021	-0.03	-0.025	-0.483
PADI1	29943	1p36.13	-0.439	0.067	-0.057	-0.567	0.014	0.028	0.308	-0.031	0.574	-0.066	-0.085	-0.391	-0.011	-0.309	0.189	0.64	0.014	0.964	-0.028	-0.587	-0.007	-0.055	-0.021	-0.03	-0.025	-0.483
PADI3	51702	1p36.13	-0.439	0.067	-0.057	-0.567	0.014	0.028	0.308	-0.031	-0.005	-0.066	-0.085	-0.391	-0.011	-0.309	0.189	0.64	0.014	0.964	-0.028	-0.587	-0.007	-0.055	-0.021	-0.03	-0.025	-0.483
PADI4	23569	1p36.13	-0.439	0.067	-0.057	-0.567	0.014	0.028	0.308	-0.031	-0.005	-0.066	-0.085	-0.391	-0.011	-0.309	0.189	0.64	0.014	0.964	-0.028	-0.587	-0.007	-0.055	-0.021	-0.03	-0.025	-0.483
PADI6	353238	1p36.13	-0.439	0.067	-0.057	-0.567	0.014	0.028	0.308	-0.031	-0.005	-0.066	-0.085	-0.391	-0.011	-0.309	0.189	0.64	0.014	0.964	-0.028	-0.587	-0.007	-0.055	-0.021	-0.03	-0.025	-0.483
RCC2	55920	1p36.13	-0.439	0.067	-0.057	-0.567	0.014	0.028	0.308	-0.031	-0.005	-0.066	-0.085	-0.391	-0.011	-0.309	0.189	0.64	0.014	0.964	-0.028	-0.587	-0.007	-0.055	-0.021	-0.03	-0.025	-0.483
ARHGEF10L	55160	1p36.13	-0.439	0.067	-0.057	-0.567	0.014	0.028	0.308	-0.031	-0.005	-0.066	-0.085	-0.391	-0.011	-0.309	0.189	0.64	0.014	0.964	-0.028	-0.587	-0.007	-0.055	-0.021	-0.03	-0.025	-0.483
ACTL8	81569	1p36.13	-0.439	0.067	-0.057	-0.567	0.014	0.028	0.308	-0.031	-0.005	-0.066	-0.085	-0.391	-0.011	-0.309	0.189	0.64	0.014	0.964	-0.028	-0.587	-0.007	-0.055	-0.021	-0.03	-0.025	-0.483
IGSF21	84966	1p36.13	-0.439	0.067	-0.057	-0.567	0.014	0.028	0.308	-0.031	-0.005	-0.066	-0.085	-0.391	-0.011	-0.309	0.189	0.64	0.014	0.964	-0.028	-0.587	-0.007	-0.055	-0.021	-0.03	-0.025	-0.483
KLHDC7A	127707	1p36.13	-0.439	0.067	-0.057	-0.567	0.014	0.028	0.308	-0.031	-0.005	-0.066	-0.085	-0.391	-0.011	-0.309	0.189	0.64	0.014	0.964	-0.028	-0.587	-0.007	-0.055	-0.021	-0.03	-0.025	-0.483
PAX7	5081	1p36.13	-0.439	0.067	-0.057	-0.567	0.014	0.028	0.308	-0.031	-0.005	-0.066	-0.085	-0.391	-0.011	-0.309	0.189	0.64	0.014	0.964	-0.028	-0.587	-0.007	-0.055	-0.021	-0.03	-0.025	-0.483
TAS1R2	80834	1p36.13	-0.439	0.067	-0.057	-0.567	0.014	0.028	0.308	-0.031	-0.005	-0.066	-0.085	-0.391	-0.011	-0.309	0.189	0.64	0.014	0.964	-0.028	-0.587	-0.007	-0.055	-0.021	-0.03	-0.025	-0.483
ALDH4A1	8659	1p36.13	-0.439	0.067	-0.057	-0.567	0.014	0.028	0.308	-0.031	-0.005	-0.066	-0.085	-0.391	-0.011	-0.309	0.189	0.64	0.014	0.964	-0.028	-0.587	-0.007	-0.055	-0.021	-0.03	-0.025	-0.483
MIR4695	100616120	1p36.13	-0.439	0.067	-0.057	-0.567	0.014	0.028	0.308	-0.031	-0.005	-0.066	-0.085	-0.391	-0.011	-0.309	0.189	0.64	0.014	0.964	-0.028	-0.587	-0.007	-0.055	-0.021	-0.03	-0.025	-0.483
IFFO2	126917	1p36.13	-0.439	0.067	-0.057	-0.567	0.014	0.028	0.308	-0.031	-0.005	-0.066	-0.085	-0.391	-0.011	-0.309	0.189	0.64	0.014	0.964	-0.028	-0.587	-0.007	-0.055	-0.021	-0.03	-0.025	-0.483
hsa-mir-1290	-731	1p36.13	-0.439	0.067	-0.057	-0.567	0.014	0.028	0.308	-0.031	-0.005	-0.066	-0.085	-0.391	-0.011	-0.309	0.189	0.64	0.014	0.964	-0.028	-0.587	-0.007	-0.055	-0.021	-0.03	-0.025	-0.483
UBR4	23352	1p36.13	-0.439	0.067	-0.057	-0.567	0.014	0.028	0.308	-0.031	-0.005	-0.066	-0.085	-0.391	-0.011	-0.309	0.189	0.64	0.014	0.964	-0.028	-0.587	-0.007	-0.055	-0.021	-0.03	-0.025	-0.483
KIAA0090	23065	1p36.13	-0.439	0.067	-0.057	-0.567	0.014	0.028	0.308	-0.031	-0.005	-0.066	-0.085	-0.391	-0.011	-0.309	0.189	0.64	0.014	0.964	-0.028	-0.587	-0.007	-0.055	-0.021	-0.03	-0.025	-0.483
AKR7A2	8574	1p36.13	-0.439	0.067	-0.057	-0.567	0.014	0.028	0.308	-0.031	-0.005	-0.066	-0.085	-0.391	-0.011	-0.309	0.189	0.64	0.014	0.964	-0.028	-0.587	-0.007	-0.055	-0.021	-0.03	-0.025	-0.483
AKR7A3	22977	1p36.13	-0.439	0.067	-0.057	-0.567	0.014	0.028	0.308	-0.031	-0.005	-0.066	-0.085	-0.391	-0.011	-0.309	0.189	0.64	0.014	0.964	-0.028	-0.587	-0.007	-0.055	-0.021	-0.03	-0.025	-0.483
AKR7L	246181	1p36.13	-0.439	0.067	-0.057	-0.567	0.014	0.028	0.308	-0.031	-0.005	-0.066	-0.085	-0.391	-0.011	-0.309	0.189	0.64	0.014	0.964	-0.028	-0.587	-0.007	-0.055	-0.021	-0.03	-0.025	-0.483
LOC100506730	100506730	1p36.13	-0.439	0.067	-0.057	-0.567	0.014	0.028	0.308	-0.031	-0.005	-0.066	-0.085	-0.391	-0.011	-0.309	0.189	0.64	0.014	0.964	-0.028	-0.587	-0.007	-0.055	-0.021	-0.03	-0.025	-0.483
MRTO4	51154	1p36.13	-0.439	0.067	-0.057	-0.567	0.014	0.028	0.308	-0.031	-0.005	-0.066	-0.085	-0.391	-0.011	-0.309	0.189	0.64	0.014	0.964	-0.028	-0.587	-0.007	-0.055	-0.021	-0.03	-0.025	-0.483
PQLC2	54896	1p36.13	-0.439	0.067	-0.057	-0.567	0.014	0.028	0.308	-0.031	-0.005	-0.066	-0.085	-0.391	-0.011	-0.309	0.189	0.64	0.014	0.964	-0.028	-0.587	-0.007	-0.055	-0.021	-0.03	-0.025	-0.483
CAPZB	832	1p36.13	-0.439	0.067	-0.057	-0.567	0.014	0.028	0.308	-0.031	-0.005	-0.066	-0.085	-0.391	-0.011	-0.309	0.189	0.64	0.014	0.964	-0.028	-0.587	-0.007	-0.055	-0.021	-0.03	-0.025	-0.483
C1orf151-NBL1	100532736	1p36.13	-0.439	0.067	-0.057	-0.567	0.014	0.028	0.308	-0.031	-0.005	-0.066	-0.085	-0.391	-0.011	-0.309	0.189	0.64	0.014	0.964	-0.028	-0.587	-0.007	-0.055	-0.021	-0.03	-0.025	-0.483
MINOS1	440574	1p36.13	-0.439	0.067	-0.057	-0.567	0.014	0.028	0.308	-0.031	-0.005	-0.066	-0.085	-0.391	-0.011	-0.309	0.189	0.64	0.014	0.964	-0.028	-0.587	-0.007	-0.055	-0.021	-0.03	-0.025	-0.483
NBL1	4681	1p36.13	-0.439	0.067	-0.057	-0.567	0.014	0.028	0.308	-0.031	-0.005	-0.066	-0.085	-0.391	-0.011	-0.309	0.189	0.64	0.014	0.964	-0.028	-0.587	-0.007	-0.055	-0.021	-0.03	-0.025	-0.483
HTR6	3362	1p36.13	-0.439	0.067	-0.057	-0.567	0.014	0.028	0.308	-0.031	-0.005	-0.066	-0.085	-0.391	-0.011	-0.309	0.189	0.64	0.014	0.964	-0.028	-0.587	-0.007	-0.055	-0.021	-0.03	-0.025	-0.483
TMCO4	255104	1p36.13	-0.439	0.067	-0.057	-0.567	0.014	0.028	0.308	-0.031	-0.005	-0.066	-0.085	-0.391	-0.011	-0.309	0.189	0.64	0.014	0.964	-0.028	-0.587	-0.007	-0.055	-0.021	-0.03	-0.025	-0.483
RNF186	54546	1p36.13	-0.439	0.067	-0.057	-0.567	0.014	0.028	0.308	-0.031	-0.005	-0.066	-0.085	-0.391	-0.011	-0.309	0.189	0.64	0.014	0.964	-0.028	-0.587	-0.007	-0.055	-0.021	-0.03	-0.025	-0.483
OTUD3	23252	1p36.13	-0.439	0.067	-0.057	-0.567	0.014	0.028	0.308	-0.031	-0.005	-0.066	-0.085	-0.391	-0.011	-0.309	0.189	0.64	0.014	0.964	-0.028	-0.587	-0.007	-0.055	-0.021	-0.03	-0.025	-0.483
PLA2G2E	30814	1p36.13	-0.439	0.067	-0.057	-0.567	0.014	0.028	0.308	-0.031	-0.005	-0.066	-0.085	-0.391	-0.011	-0.309	0.189	0.64	0.014	0.964	-0.028	-0.587	-0.007	-0.055	-0.021	-0.03	-0.025	-0.483
PLA2G2A	5320	1p36.13	-0.439	0.067	-0.057	-0.567	0.014	0.028	0.308	-0.031	-0.005	-0.066	-0.085	-0.391	-0.011	-0.309	0.189	0.64	0.014	0.964	-0.028	-0.587	-0.007	-0.055	-0.021	-0.03	-0.025	-0.483
PLA2G5	5322	1p36.13	-0.439	0.067	-0.057	-0.567	0.014	0.028	0.308	-0.031	-0.005	-0.066	-0.085	-0.391	-0.011	-0.309	0.189	0.64	0.014	0.964	-0.028	-0.587	-0.007	-0.055	-0.021	-0.03	-0.025	-0.483
PLA2G2D	26279	1p36.12	-0.439	0.067	-0.057	-0.567	0.014	0.028	0.308	-0.031	-0.005	-0.066	-0.085	-0.391	-0.011	-0.309	0.189	0.64	0.014	0.964	-0.028	-0.587	-0.007	-0.055	-0.021	-0.03	-0.025	-0.483
PLA2G2F	64600	1p36.12	-0.439	0.067	-0.057	-0.567	0.014	0.028	0.308	-0.031	-0.005	-0.066	-0.085	-0.391	-0.011	-0.309	0.189	0.64	0.014	0.964	-0.028	-0.587	-0.007	-0.055	-0.021	-0.03	-0.025	-0.483
PLA2G2C	391013	1p36.12	-0.439	0.067	-0.057	-0.567	0.014	0.028	0.308	-0.031	-0.005	-0.066	-0.085	-0.391	-0.011	-0.309	0.189	0.64	0.014	0.964	-0.028	-0.587	-0.007	-0.055	-0.021	-0.03	-0.025	-0.483
UBXN10	127733	1p36.12	-0.439	0.067	-0.057	-0.567	0.014	0.028	0.308	-0.031	-0.005	-0.066	-0.085	-0.391	-0.011	-0.309	0.189	0.64	0.014	0.964	-0.028	-0.587	-0.007	-0.055	-0.021	-0.03	-0.025	-0.483
VWA5B1	127731	1p36.12	-0.439	0.067	-0.057	-0.567	0.014	0.028	0.308	-0.031	-0.005	-0.066	-0.085	-0.391	-0.011	-0.309	0.189	0.64	0.014	0.964	-0.028	-0.587	-0.007	-0.055	-0.021	-0.03	-0.025	-0.483
LOC339505	339505	1p36.12	-0.439	0.067	-0.057	-0.567	0.014	0.028	0.308	-0.031	-0.005	-0.066	-0.085	-0.391	-0.011	-0.309	0.189	0.64	0.014	0.964	-0.028	-0.587	-0.007	-0.055	-0.021	-0.03	-0.025	-0.483
CAMK2N1	55450	1p36.12	-0.439	0.067	-0.057	-0.567	0.014	0.028	0.308	-0.031	-0.005	-0.066	-0.085	-0.391	-0.011	-0.309	0.189	0.64	0.014	0.964	-0.028	-0.587	-0.007	-0.055	-0.021	-0.03	-0.025	-0.483
MUL1	79594	1p36.12	-0.439	0.067	-0.057	-0.567	0.014	0.028	0.308	-0.031	-0.005	-0.066	-0.085	-0.391	-0.011	-0.309	0.189	0.64	0.014	0.964	-0.028	-0.587	-0.007	-0.055	-0.021	-0.03	-0.025	-0.483
FAM43B	163933	1p36.12	-0.439	0.067	-0.057	-0.567	0.014	0.028	0.308	-0.031	-0.005	-0.066	-0.085	-0.391	-0.011	-0.309	0.189	0.64	0.014	0.964	-0.028	-0.587	-0.007	-0.055	-0.021	-0.03	-0.025	-0.483
CDA	978	1p36.12	-0.439	0.067	-0.057	-0.567	0.014	0.028	0.308	-0.031	-0.005	-0.066	-0.085	-0.391	-0.011	-0.309	0.189	0.64	0.014	0.964	-0.028	-0.587	-0.007	-0.055	-0.021	-0.03	-0.025	-0.483
PINK1	65018	1p36.12	-0.439	0.067	-0.057	-0.567	0.014	0.028	0.308	-0.031	-0.005	-0.066	-0.085	-0.391	-0.011	-0.309	0.189	0.64	0.014	0.964	-0.028	-0.587	-0.007	-0.055	-0.021	-0.03	-0.025	-0.483
DDOST	1650	1p36.12	-0.439	0.067	-0.057	-0.567	0.014	0.028	0.308	-0.031	-0.005	-0.066	-0.085	-0.391	-0.011	-0.309	0.189	0.64	0.014	0.964	-0.028	-0.587	-0.007	-0.055	-0.021	-0.03	-0.025	-0.483
KIF17	57576	1p36.12	-0.439	0.067	-0.057	-0.567	0.014	0.028	0.308	-0.031	-0.005	-0.066	-0.085	-0.391	-0.011	-0.309	0.189	0.64	0.014	0.964	-0.028	-0.587	-0.007	-0.055	-0.021	-0.03	-0.025	-0.483
HP1BP3	50809	1p36.12	-0.439	0.067	-0.057	-0.567	0.014	0.028	0.308	-0.031	-0.005	-0.066	-0.085	-0.391	-0.011	-0.309	0.189	0.64	0.014	0.964	-0.028	-0.587	-0.007	-0.055	-0.021	-0.03	-0.025	-0.483
SH2D5	400745	1p36.12	-0.439	0.067	-0.057	-0.567	0.014	0.028	0.308	-0.031	-0.005	-0.066	-0.085	-0.391	-0.011	-0.309	0.189	0.64	0.014	0.964	-0.028	-0.587	-0.007	-0.055	-0.021	-0.03	-0.025	-0.483
EIF4G3	8672	1p36.12	-0.439	0.067	-0.057	-0.567	0.014	0.028	0.308	-0.031	-0.005	-0.066	-0.085	-0.391	-0.011	-0.309	0.189	0.64	0.014	0.964	-0.028	-0.587	-0.007	-0.055	-0.021	-0.03	-0.025	-0.483
hsa-mir-1256	-747	1p36.12	-0.439	0.067	-0.057	-0.567	0.014	0.028	0.308	-0.031	-0.005	-0.066	-0.085	-0.391	-0.011	-0.309	0.189	0.64	0.014	0.964	-0.028	-0.587	-0.007	-0.055	-0.021	-0.03	-0.025	-0.483
ECE1	1889	1p36.12	-0.439	0.067	-0.057	-0.567	0.014	0.028	0.308	-0.031	-0.005	-0.066	-0.085	-0.391	-0.011	-0.309	0.189	0.64	0.014	0.964	-0.028	-0.587	-0.007	-0.055	-0.021	-0.03	-0.025	-0.483
LOC100506801	100506801	1p36.12	-0.439	0.067	-0.057	-0.567	0.014	0.028	0.308	-0.031	-0.005	-0.066	-0.085	-0.391	-0.011	-0.309	0.189	0.64	0.014	0.964	-0.028	-0.587	-0.007	-0.055	-0.021	-0.03	-0.025	-0.483
NBPF3	84224	1p36.12	-0.439	0.067	-0.057	-0.567	0.014	0.028	0.308	-0.031	-0.005	-0.066	-0.085	-0.391	-0.011	-0.309	0.189	0.64	0.014	0.964	-0.028	-0.587	-0.007	-0.055	-0.021	-0.03	-0.025	-0.483
ALPL	249	1p36.12	-0.439	0.067	-0.057	-0.567	0.014	0.028	0.308	-0.031	-0.005	-0.066	-0.085	-0.391	-0.011	-0.309	0.189	0.64	0.014	0.964	-0.028	-0.587	-0.007	-0.055	-0.021	-0.03	-0.025	-0.483
RAP1GAP	5909	1p36.12	-0.439	0.067	-0.057	-0.567	0.014	0.028	0.308	-0.031	-0.005	-0.066	-0.085	-0.391	-0.011	-0.309	0.189	0.64	0.014	0.964	-0.028	-0.587	-0.007	-0.055	-0.021	-0.03	-0.025	-0.483
USP48	84196	1p36.12	-0.439	0.067	-0.057	-0.567	0.014	0.028	0.308	-0.031	-0.005	-0.066	-0.085	-0.391	-0.011	-0.309	0.189	0.64	0.014	0.964	-0.028	-0.587	-0.007	-0.055	-0.021	-0.03	-0.025	-0.483
LDLRAD2	401944	1p36.12	-0.439	0.067	-0.057	-0.567	0.014	0.028	0.308	-0.031	-0.005	-0.066	-0.085	-0.391	-0.011	-0.309	0.189	0.64	0.014	0.964	-0.028	-0.587	-0.007	-0.055	-0.021	-0.03	-0.025	-0.483
HSPG2	3339	1p36.12	-0.439	0.067	-0.057	-0.567	0.014	0.028	0.308	-0.031	-0.005	-0.066	-0.085	-0.391	-0.011	-0.309	0.189	0.64	0.014	0.321	-0.028	-0.587	-0.007	-0.055	-0.021	-0.03	-0.025	-0.483
CDC42	998	1p36.12	-0.439	0.067	-0.057	-0.567	0.014	0.028	0.308	-0.031	-0.005	-0.066	-0.085	-0.391	-0.011	-0.309	0.189	0.64	0.014	0.321	-0.028	-0.587	-0.007	-0.055	-0.021	-0.03	-0.025	-0.483
CELA3A	10136	1p36.12	-0.439	0.067	-0.057	-0.567	0.014	0.028	0.308	-0.031	-0.005	-0.066	-0.085	-0.391	-0.011	-0.309	0.189	0.64	0.014	0.321	-0.028	-0.587	-0.007	-0.055	-0.021	-0.03	-0.025	-0.483
CELA3B	23436	1p36.12	-0.439	0.067	-0.057	-0.567	0.014	0.028	0.308	-0.031	-0.005	-0.066	-0.085	-0.391	-0.011	-0.309	0.189	0.64	0.014	0.321	-0.028	-0.587	-0.007	-0.055	-0.021	-0.03	-0.025	-0.483
LINC00339	29092	1p36.12	-0.439	0.067	-0.057	-0.567	0.014	0.028	0.308	-0.031	-0.005	-0.066	-0.085	-0.391	-0.011	-0.309	0.189	0.64	0.014	0.321	-0.028	-0.587	-0.007	-0.055	-0.021	-0.03	-0.025	-0.483
WNT4	54361	1p36.12	-0.439	0.067	-0.057	-0.567	0.014	0.028	0.308	-0.031	-0.005	-0.066	-0.085	-0.391	-0.011	-0.309	0.189	0.64	0.014	0.321	-0.028	-0.587	-0.007	-0.055	-0.021	-0.03	-0.025	-0.483
ZBTB40	9923	1p36.12	-0.439	0.067	-0.057	-0.567	0.014	0.028	0.308	-0.031	-0.005	-0.066	-0.085	-0.391	-0.011	-0.309	0.189	0.64	0.014	0.321	-0.028	-0.587	-0.007	-0.055	-0.021	-0.03	-0.025	-0.483
EPHA8	2046	1p36.12	-0.439	0.067	-0.057	-0.567	0.014	0.028	0.308	-0.031	-0.005	-0.066	-0.085	-0.391	-0.011	-0.309	0.189	-0.026	0.014	0.321	-0.028	-0.587	-0.007	-0.055	-0.021	-0.03	-0.025	-0.483
C1QA	712	1p36.12	-0.439	0.067	-0.057	-0.567	0.014	0.028	0.308	-0.031	-0.005	-0.066	-0.085	-0.391	-0.011	-0.309	0.189	-0.026	0.014	0.321	-0.028	-0.587	-0.007	-0.055	-0.021	-0.03	-0.025	-0.483
C1QB	713	1p36.12	-0.439	0.067	-0.057	-0.567	0.014	0.028	0.308	-0.031	-0.005	-0.066	-0.085	-0.391	-0.011	-0.309	0.189	-0.026	0.014	0.321	-0.028	-0.587	-0.007	-0.055	-0.021	-0.03	-0.025	-0.483
C1QC	714	1p36.12	-0.439	0.067	-0.057	-0.567	0.014	0.028	0.308	-0.031	-0.005	-0.066	-0.085	-0.391	-0.011	-0.309	0.189	-0.026	0.014	0.321	-0.028	-0.587	-0.007	-0.055	-0.021	-0.03	-0.025	-0.483
EPHB2	2048	1p36.12	-0.439	0.067	-0.057	-0.567	0.014	0.028	0.308	-0.031	-0.005	-0.066	-0.085	-0.391	-0.011	-0.309	0.189	-0.026	0.014	0.321	-0.028	-0.587	-0.007	-0.055	-0.021	-0.03	-0.025	-0.483
MIR4684	100616391	1p36.12	-0.439	0.067	-0.057	-0.567	0.014	0.028	0.308	-0.031	-0.005	-0.066	-0.085	-0.391	-0.011	-0.309	0.189	-0.026	0.014	0.321	-0.028	-0.587	-0.007	-0.055	-0.021	-0.03	-0.025	-0.483
MIR4253	100422914	1p36.12	-0.439	0.067	-0.057	-0.567	0.014	0.028	0.308	-0.031	-0.005	-0.066	-0.085	-0.391	-0.011	-0.309	0.189	-0.026	0.014	0.321	-0.028	-0.587	-0.007	-0.055	-0.021	-0.03	-0.025	-0.483
hsa-mir-4253	-761	1p36.12	-0.439	0.067	-0.057	-0.567	0.014	0.028	0.308	-0.031	-0.005	-0.066	-0.085	-0.391	-0.011	-0.309	0.189	-0.026	0.014	0.321	-0.028	-0.587	-0.007	-0.055	-0.021	-0.03	-0.025	-0.483
LOC729059	729059	1p36.12	-0.439	0.067	-0.057	-0.567	0.014	0.028	0.308	-0.031	-0.005	-0.066	-0.085	-0.391	-0.011	-0.309	0.189	-0.026	0.014	0.321	-0.028	-0.587	-0.007	-0.055	-0.021	-0.03	-0.025	-0.483
KDM1A	23028	1p36.12	-0.439	0.067	-0.057	-0.567	0.014	0.028	0.308	-0.031	-0.005	-0.066	-0.085	-0.391	-0.011	-0.309	0.189	-0.026	0.014	0.321	-0.028	-0.587	-0.007	-0.055	-0.021	-0.03	-0.025	-0.483
MIR3115	100422866	1p36.12	-0.439	0.067	-0.057	-0.567	0.014	0.028	0.308	-0.031	-0.005	-0.066	-0.085	-0.391	-0.011	-0.309	0.189	-0.026	0.014	0.321	-0.028	-0.587	-0.007	-0.055	-0.021	-0.03	-0.025	-0.483
hsa-mir-3115	-763	1p36.12	-0.439	0.067	-0.057	-0.567	0.014	0.028	0.308	-0.031	-0.005	-0.066	-0.085	-0.391	-0.011	-0.309	0.189	-0.026	0.014	0.321	-0.028	-0.587	-0.007	-0.055	-0.021	-0.03	-0.025	-0.483
LUZP1	7798	1p36.12	-0.439	0.067	-0.057	-0.567	0.014	0.028	0.308	-0.031	-0.005	-0.066	-0.085	-0.391	-0.011	-0.309	0.189	-0.026	0.014	0.321	-0.028	-0.587	-0.007	-0.055	-0.021	-0.03	-0.025	-0.483
HTR1D	3352	1p36.12	-0.439	0.067	-0.057	-0.567	0.014	0.028	0.308	-0.031	-0.005	-0.066	-0.085	-0.391	-0.011	-0.309	0.189	-0.026	0.014	0.321	-0.028	-0.587	-0.007	-0.055	-0.021	-0.03	-0.025	-0.483
HNRNPR	10236	1p36.12	-0.439	0.067	-0.057	-0.567	0.014	0.028	0.308	-0.031	-0.005	-0.066	-0.085	-0.391	-0.011	-0.309	0.189	-0.026	0.014	0.321	-0.028	-0.587	-0.007	-0.055	-0.021	-0.03	-0.025	-0.483
ZNF436	80818	1p36.12	-0.439	0.067	-0.057	-0.567	0.014	0.028	0.308	-0.031	-0.005	-0.066	-0.085	-0.391	-0.011	-0.309	0.189	-0.026	0.014	0.321	-0.028	-0.587	-0.007	-0.055	-0.021	-0.03	-0.025	-0.483
C1orf213	148898	1p36.12	-0.439	0.067	-0.057	-0.567	0.014	0.028	0.308	-0.031	-0.005	-0.066	-0.085	-0.391	-0.011	-0.309	0.189	-0.026	0.014	0.321	-0.028	-0.587	-0.007	-0.055	-0.021	-0.03	-0.025	-0.483
TCEA3	6920	1p36.12	-0.439	0.067	-0.057	-0.567	0.014	0.028	0.308	-0.031	-0.005	-0.066	-0.085	-0.391	-0.011	-0.309	0.189	-0.026	0.014	0.321	-0.028	-0.587	-0.007	-0.055	-0.021	-0.03	-0.025	-0.483
ASAP3	55616	1p36.12	-0.439	0.067	-0.057	-0.567	0.014	0.028	0.308	-0.031	-0.005	-0.066	-0.085	-0.391	-0.011	-0.309	0.189	-0.026	0.014	0.321	-0.028	-0.587	-0.007	-0.055	-0.021	-0.03	-0.025	-0.483
E2F2	1870	1p36.12	-0.439	0.067	-0.057	-0.567	0.014	0.028	0.308	-0.031	-0.005	-0.066	-0.085	-0.391	-0.011	-0.309	0.189	-0.026	0.014	-0.071	-0.028	-0.587	-0.007	-0.055	-0.021	-0.03	-0.025	-0.483
ID3	3399	1p36.12	-0.439	0.067	-0.057	-0.567	0.014	0.028	0.308	-0.031	-0.005	-0.066	-0.085	-0.391	-0.011	-0.309	0.189	-0.026	0.014	-0.071	-0.028	-0.587	-0.007	-0.055	-0.021	-0.03	-0.025	-0.483
MDS2	259283	1p36.11	-0.439	0.067	-0.057	-0.567	0.014	0.028	0.308	-0.031	-0.005	-0.066	-0.085	-0.391	-0.011	-0.309	0.189	-0.026	0.014	-0.071	-0.028	-0.587	-0.007	-0.055	-0.021	-0.03	-0.025	-0.483
RPL11	6135	1p36.11	-0.439	0.067	-0.057	-0.567	0.014	0.028	0.308	-0.031	-0.005	-0.066	-0.085	-0.391	-0.011	-0.309	0.189	-0.026	0.014	-0.071	-0.028	-0.587	-0.007	-0.055	-0.021	-0.03	-0.025	-0.483
LOC100506963	100506963	1p36.11	-0.439	0.067	-0.057	-0.567	0.014	0.028	0.308	-0.031	-0.005	-0.066	-0.085	-0.391	-0.011	-0.309	0.189	-0.026	0.014	-0.071	-0.028	-0.587	-0.007	-0.055	-0.021	-0.03	-0.025	-0.483
TCEB3	6924	1p36.11	-0.439	0.067	-0.057	-0.567	0.014	0.028	0.308	-0.031	-0.005	-0.066	-0.085	-0.391	-0.011	-0.309	0.189	-0.026	0.014	-0.071	-0.028	-0.587	-0.007	-0.055	-0.021	-0.03	-0.025	-0.483
PITHD1	57095	1p36.11	-0.439	0.067	-0.057	-0.567	0.014	0.028	0.308	-0.031	-0.005	-0.066	-0.085	-0.391	-0.011	-0.309	0.189	-0.026	0.014	-0.071	-0.028	-0.587	-0.007	-0.055	-0.021	-0.03	-0.025	-0.483
GALE	2582	1p36.11	-0.439	0.067	-0.057	-0.567	0.014	0.028	0.308	-0.031	-0.005	-0.066	-0.085	-0.391	-0.011	-0.309	0.189	-0.026	0.014	-0.071	-0.028	-0.587	-0.007	-0.055	-0.021	-0.03	-0.025	-0.483
LYPLA2	11313	1p36.11	-0.439	0.067	-0.057	-0.567	0.014	0.028	0.308	-0.031	-0.005	-0.066	-0.085	-0.391	-0.011	-0.309	0.189	-0.026	0.014	-0.071	-0.028	-0.587	-0.007	-0.055	-0.021	-0.03	-0.025	-0.483
HMGCL	3155	1p36.11	-0.439	0.067	-0.057	-0.567	0.014	0.028	0.308	-0.031	-0.005	-0.066	-0.085	-0.391	-0.011	-0.309	0.189	-0.026	0.014	-0.071	-0.028	-0.587	-0.007	-0.055	-0.021	-0.03	-0.025	-0.483
FUCA1	2517	1p36.11	-0.439	0.067	-0.057	-0.567	0.014	0.028	0.308	-0.031	-0.005	-0.066	-0.085	-0.391	-0.011	-0.309	0.189	-0.026	0.014	-0.071	-0.028	-0.587	-0.007	-0.055	-0.021	-0.03	-0.025	-0.483
CNR2	1269	1p36.11	-0.439	0.067	-0.057	-0.567	0.014	0.028	0.308	-0.031	-0.005	-0.066	-0.085	-0.391	-0.011	-0.309	0.189	-0.026	0.014	-0.071	-0.028	-0.587	-0.007	-0.055	-0.021	-0.03	-0.025	-0.483
MIR378F	100616492	1p36.11	-0.439	0.067	-0.057	-0.567	0.014	0.028	0.308	-0.031	-0.005	-0.066	-0.085	-0.391	-0.011	-0.309	0.189	-0.026	0.014	-0.071	-0.028	-0.587	-0.007	-0.055	-0.021	-0.03	-0.025	-0.483
PNRC2	55629	1p36.11	-0.439	0.067	-0.057	-0.567	0.014	0.028	0.308	-0.031	-0.005	-0.066	-0.085	-0.391	-0.011	-0.309	0.189	-0.026	0.014	-0.071	-0.028	-0.587	-0.007	-0.055	-0.021	-0.03	-0.025	-0.483
SRSF10	10772	1p36.11	-0.439	0.067	-0.057	-0.567	0.014	0.028	0.308	-0.031	-0.005	-0.066	-0.085	-0.391	-0.011	-0.309	0.189	-0.026	0.014	-0.071	-0.028	-0.587	-0.007	-0.055	-0.021	-0.03	-0.025	-0.483
MYOM3	127294	1p36.11	-0.439	0.067	-0.057	-0.567	0.014	0.028	0.308	-0.031	-0.005	-0.066	-0.085	-0.391	-0.011	-0.309	0.189	-0.026	0.014	-0.071	-0.028	-0.587	-0.007	-0.055	-0.021	-0.03	-0.025	-0.483
IL22RA1	58985	1p36.11	-0.439	0.067	-0.057	-0.567	0.014	0.028	0.308	-0.031	-0.005	-0.066	-0.085	-0.391	-0.011	-0.309	0.189	-0.026	0.014	-0.071	-0.028	-0.587	-0.007	-0.055	-0.021	-0.03	-0.025	-0.483
IL28RA	163702	1p36.11	-0.439	0.067	-0.057	-0.567	0.014	0.028	0.308	-0.031	-0.005	-0.066	-0.085	-0.391	-0.011	-0.309	0.189	-0.026	0.014	-0.071	-0.028	-0.587	-0.007	-0.055	-0.021	-0.03	-0.025	-0.483
LOC284632	284632	1p36.11	-0.439	0.067	-0.057	-0.567	0.014	0.028	0.308	-0.031	-0.005	-0.066	-0.085	-0.391	-0.011	-0.309	0.189	-0.026	0.014	-0.071	-0.028	-0.587	-0.007	-0.055	-0.021	-0.03	-0.025	-0.483
GRHL3	57822	1p36.11	-0.439	0.067	-0.057	-0.567	0.014	0.028	0.308	-0.031	-0.005	-0.066	-0.085	-0.391	-0.011	-0.309	0.189	-0.026	0.014	-0.071	-0.028	-0.587	-0.007	-0.055	-0.021	-0.03	-0.025	-0.483
C1orf201	90529	1p36.11	-0.439	0.067	-0.057	-0.567	0.014	0.028	0.308	-0.031	-0.005	-0.066	-0.085	-0.391	-0.011	-0.309	0.189	-0.026	0.014	-0.071	-0.028	-0.587	-0.007	-0.055	-0.021	-0.03	-0.025	-0.483
NIPAL3	57185	1p36.11	-0.439	0.067	-0.057	-0.567	0.014	0.028	0.308	-0.031	-0.005	-0.066	-0.085	-0.391	-0.011	-0.309	0.189	-0.026	0.014	-0.071	-0.028	-0.587	-0.007	-0.055	-0.021	-0.03	-0.025	-0.483
RCAN3AS	100750325	1p36.11	-0.439	0.067	-0.057	-0.567	0.014	0.028	0.308	-0.031	-0.005	-0.066	-0.085	-0.391	-0.011	-0.309	0.189	-0.026	0.014	-0.071	-0.028	-0.587	-0.007	-0.055	-0.021	-0.03	-0.025	-0.483
RCAN3	11123	1p36.11	-0.439	0.067	-0.057	-0.567	0.014	0.028	0.308	-0.031	-0.005	-0.066	-0.085	-0.391	-0.011	-0.309	0.189	-0.026	0.014	-0.071	-0.028	-0.587	-0.007	-0.055	-0.021	-0.03	-0.025	-0.483
C1orf130	400746	1p36.11	-0.439	0.067	-0.057	-0.567	0.014	0.028	0.308	-0.031	-0.005	-0.066	-0.085	-0.391	-0.011	-0.309	0.189	-0.026	0.014	-0.071	-0.028	-0.587	-0.007	-0.055	-0.021	-0.03	-0.025	-0.483
SRRM1	10250	1p36.11	-0.439	0.067	-0.057	-0.567	0.014	0.028	0.308	-0.031	-0.005	-0.066	-0.085	-0.391	-0.011	-0.309	0.189	-0.026	0.014	-0.071	-0.028	-0.587	-0.007	-0.055	-0.021	-0.03	-0.025	-0.483
CLIC4	25932	1p36.11	-0.439	0.067	-0.057	-0.567	0.014	0.028	0.308	-0.031	-0.005	-0.066	-0.085	-0.391	-0.011	-0.309	0.189	-0.026	0.014	-0.071	-0.028	-0.587	-0.007	-0.055	-0.021	-0.03	-0.025	-0.483
RUNX3	864	1p36.11	-0.439	0.067	-0.057	-0.567	0.014	0.028	0.308	-0.031	-0.005	-0.066	-0.085	-0.391	-0.011	-0.309	0.189	-0.026	0.014	-0.071	-0.296	-0.587	-0.007	-0.055	-0.021	-0.03	-0.025	-0.483
C1orf63	57035	1p36.11	-0.439	0.067	-0.057	-0.567	0.014	0.028	0.308	-0.031	-0.005	-0.066	-0.085	-0.391	-0.011	-0.309	0.189	-0.026	0.014	-0.071	-0.296	-0.587	-0.007	-0.055	-0.021	-0.03	-0.025	-0.483
RHCE	6006	1p36.11	-0.439	0.067	-0.057	-0.567	0.014	0.028	0.308	-0.031	-0.005	-0.066	-0.085	-0.391	-0.011	-0.309	0.189	-0.026	0.014	-0.071	-0.296	-0.587	-0.007	-0.055	-0.021	-0.03	-0.025	-0.483
RHD	6007	1p36.11	-0.439	0.067	-0.057	-0.567	0.014	0.028	0.308	-0.031	-0.005	-0.066	-0.085	-0.391	-0.011	-0.309	0.189	-0.026	0.014	-0.071	-0.296	-0.587	-0.007	-0.055	-0.021	-0.03	-0.025	-0.483
SYF2	25949	1p36.11	-0.439	0.067	-0.057	-0.567	0.014	0.028	0.308	-0.031	-0.005	-0.066	-0.085	-0.391	-0.011	-0.309	0.189	-0.026	0.014	-0.071	-0.296	-0.587	-0.007	-0.055	-0.021	-0.03	-0.025	-0.483
TMEM50A	23585	1p36.11	-0.439	0.067	-0.057	-0.567	0.014	0.028	0.308	-0.031	-0.005	-0.066	-0.085	-0.391	-0.011	-0.309	0.189	-0.026	0.014	-0.071	-0.296	-0.587	-0.007	-0.055	-0.021	-0.03	-0.025	-0.483
TMEM57	55219	1p36.11	-0.439	0.067	-0.057	-0.567	0.014	0.028	0.308	-0.031	-0.005	-0.066	-0.085	-0.391	-0.011	-0.309	0.189	-0.026	0.014	-0.071	-0.296	-0.587	-0.007	-0.055	-0.021	-0.03	-0.025	-0.483
LDLRAP1	26119	1p36.11	-0.439	0.067	-0.057	-0.567	0.014	0.028	0.308	-0.031	-0.005	-0.066	-0.085	-0.391	-0.011	-0.309	0.189	-0.026	0.014	-0.071	-0.296	-0.587	-0.007	-0.055	-0.021	-0.03	-0.025	-0.483
MAN1C1	57134	1p36.11	-0.439	0.067	-0.057	-0.567	0.014	0.028	0.308	-0.031	-0.005	-0.066	-0.085	-0.391	-0.011	-0.309	0.189	-0.026	0.014	-0.071	-0.296	-0.587	-0.007	-0.055	-0.021	-0.03	-0.025	-0.483
SEPN1	57190	1p36.11	-0.439	0.067	-0.057	-0.567	0.014	0.028	0.308	-0.031	-0.005	-0.066	-0.085	-0.391	-0.011	-0.309	0.189	-0.026	0.014	-0.071	-0.296	-0.587	-0.007	-0.055	-0.021	-0.03	-0.025	-0.483
C1orf135	79000	1p36.11	-0.439	0.067	-0.057	-0.567	0.014	0.028	0.308	-0.031	-0.005	-0.066	-0.085	-0.391	-0.011	-0.309	0.189	-0.026	0.014	-0.071	-0.296	-0.587	-0.007	-0.055	-0.021	-0.03	-0.025	-0.483
FAM54B	56181	1p36.11	-0.439	0.067	-0.057	-0.567	0.014	0.028	0.308	-0.031	-0.005	-0.066	-0.085	-0.391	-0.011	-0.309	0.189	-0.026	0.014	-0.071	-0.296	-0.587	-0.007	-0.055	-0.021	-0.03	-0.025	-0.483
LOC646471	646471	1p36.11	-0.439	0.067	-0.057	-0.567	0.014	0.028	0.308	-0.031	-0.005	-0.066	-0.085	-0.391	-0.011	-0.309	0.189	-0.026	0.014	-0.071	-0.296	-0.587	-0.007	-0.055	-0.021	-0.03	-0.025	-0.483
PAQR7	164091	1p36.11	-0.439	0.067	-0.057	-0.567	0.014	0.028	0.308	-0.031	-0.005	-0.066	-0.085	-0.391	-0.011	-0.309	0.189	-0.026	0.014	-0.071	-0.296	-0.587	-0.007	-0.055	-0.021	-0.03	-0.025	-0.483
MIR3917	100500808	1p36.11	-0.439	0.067	-0.057	-0.567	0.014	0.028	0.308	-0.031	-0.005	-0.066	-0.085	-0.391	-0.011	-0.309	0.189	-0.026	0.014	-0.071	-0.296	-0.587	-0.007	-0.055	-0.021	-0.03	-0.025	-0.483
STMN1	3925	1p36.11	-0.439	0.067	-0.057	-0.567	0.014	0.028	0.308	-0.031	-0.005	-0.066	-0.085	-0.391	-0.011	-0.309	0.189	-0.026	0.014	-0.071	-0.296	-0.587	-0.007	-0.055	-0.021	-0.03	-0.025	-0.483
PAFAH2	5051	1p36.11	-0.439	0.067	-0.057	-0.567	0.014	0.028	-0.717	-0.031	-0.005	-0.066	-0.085	-0.391	-0.011	-0.309	0.189	-0.026	0.014	-0.071	-0.296	-0.587	-0.007	-0.055	-0.021	-0.03	-0.025	-0.483
EXTL1	2134	1p36.11	-0.439	0.067	-0.057	-0.567	0.014	0.028	-0.717	-0.031	-0.005	-0.066	-0.085	-0.391	-0.011	-0.309	0.189	-0.026	0.014	-0.071	-0.296	-0.587	-0.007	-0.055	-0.021	-0.03	-0.025	-0.483
SLC30A2	7780	1p36.11	-0.439	0.067	-0.057	-0.567	0.014	0.028	-0.717	-0.031	-0.005	-0.066	-0.085	-0.391	-0.011	-0.309	0.189	-0.026	0.014	-0.071	-0.296	-0.587	-0.007	-0.055	-0.021	-0.03	-0.025	-0.483
TRIM63	84676	1p36.11	-0.439	0.067	-0.057	-0.567	0.014	0.028	-0.717	-0.031	-0.005	-0.066	-0.085	-0.391	-0.011	-0.309	0.189	-0.026	0.014	-0.071	-0.296	-0.587	-0.007	-0.055	-0.021	-0.03	-0.025	-0.483
PDIK1L	149420	1p36.11	-0.439	0.067	-0.057	-0.567	0.014	0.028	-0.717	-0.031	-0.005	-0.066	-0.085	-0.391	-0.011	-0.309	0.189	-0.026	0.014	-0.071	-0.296	-0.587	-0.007	-0.055	-0.021	-0.03	-0.025	-0.483
CATSPER4	378807	1p36.11	-0.439	0.067	-0.057	-0.567	0.014	0.028	-0.717	-0.031	-0.005	-0.066	-0.085	-0.391	-0.011	-0.309	0.189	-0.026	0.014	-0.071	-0.296	-0.587	-0.007	-0.055	-0.021	-0.03	-0.025	-0.483
CNKSR1	10256	1p36.11	-0.439	0.067	-0.057	-0.567	0.014	0.028	-0.717	-0.031	-0.005	-0.066	-0.085	-0.391	-0.011	-0.309	0.189	-0.026	0.014	-0.071	-0.296	-0.587	-0.007	-0.055	-0.021	-0.03	-0.025	-0.483
FAM110D	79927	1p36.11	-0.439	0.067	-0.057	-0.567	0.014	0.028	-0.717	-0.031	-0.005	-0.066	-0.085	-0.391	-0.011	-0.309	0.189	-0.026	0.014	-0.071	-0.296	-0.587	-0.007	-0.055	-0.021	-0.03	-0.025	-0.483
ZNF593	51042	1p36.11	-0.439	0.067	-0.057	-0.567	0.014	0.028	-0.717	-0.031	-0.005	-0.066	-0.085	-0.391	-0.011	-0.309	0.189	-0.026	0.014	-0.071	-0.296	-0.587	-0.007	-0.055	-0.021	-0.03	-0.025	-0.483
CEP85	64793	1p36.11	-0.439	0.067	-0.057	-0.567	0.014	0.028	-0.717	-0.031	-0.005	-0.066	-0.085	-0.391	-0.011	-0.309	0.189	-0.026	0.014	-0.071	-0.296	-0.587	-0.007	-0.055	-0.021	-0.03	-0.025	-0.483
SH3BGRL3	83442	1p36.11	-0.439	0.067	-0.057	-0.567	0.014	0.028	-0.717	-0.031	-0.005	-0.066	-0.085	-0.391	-0.011	-0.309	0.189	-0.026	0.014	-0.071	-0.296	-0.587	-0.007	-0.055	-0.021	-0.03	-0.025	-0.483
UBXN11	91544	1p36.11	-0.439	0.067	-0.057	-0.567	0.014	0.028	-0.717	-0.031	-0.005	-0.066	-0.085	-0.391	-0.011	-0.309	0.189	-0.026	0.014	-0.071	-0.296	-0.587	-0.007	-0.055	-0.021	-0.03	-0.025	-0.483
AIM1L	55057	1p36.11	-0.439	0.067	-0.057	-0.567	0.014	0.028	-0.717	-0.031	-0.005	-0.066	-0.085	-0.391	-0.011	-0.309	0.189	-0.026	0.014	-0.071	-0.296	-0.587	-0.007	-0.055	-0.021	-0.03	-0.025	-0.483
CD52	1043	1p36.11	-0.439	0.067	-0.057	-0.567	0.014	0.028	-0.717	-0.031	-0.005	-0.066	-0.085	-0.391	-0.011	-0.309	0.189	-0.026	0.014	-0.071	-0.296	-0.587	-0.007	-0.055	-0.021	-0.03	-0.025	-0.483
ZNF683	257101	1p36.11	-0.439	0.067	-0.057	-0.567	0.014	0.028	-0.717	-0.031	-0.005	-0.066	-0.085	-0.391	-0.011	-0.309	0.189	-0.026	0.014	-0.071	-0.296	-0.587	-0.007	-0.055	-0.021	-0.03	-0.025	-0.483
LIN28A	79727	1p36.11	-0.439	0.067	-0.057	-0.567	0.014	0.028	-0.717	-0.031	-0.005	-0.066	-0.085	-0.391	-0.011	-0.309	0.189	-0.026	0.014	-0.071	-0.296	-0.587	-0.007	-0.055	-0.021	-0.03	-0.025	-0.483
DHDDS	79947	1p36.11	-0.439	0.067	-0.057	-0.567	0.014	0.028	-0.717	-0.031	-0.005	-0.066	-0.085	-0.391	-0.011	-0.309	0.189	-0.026	0.014	-0.071	-0.296	-0.587	-0.007	-0.055	-0.021	-0.03	-0.025	-0.483
HMGN2	3151	1p36.11	-0.439	0.067	-0.057	-0.567	0.014	0.028	-0.717	-0.031	-0.005	-0.066	-0.085	-0.391	-0.011	-0.309	0.189	-0.026	0.014	-0.071	-0.296	-0.587	-0.007	-0.055	-0.021	-0.03	-0.025	-0.483
RPS6KA1	6195	1p36.11	-0.439	0.067	-0.057	-0.567	0.014	0.028	-0.717	-0.031	-0.005	-0.066	-0.085	-0.391	-0.011	-0.309	0.189	-0.026	0.014	-0.071	-0.296	-0.587	-0.007	-0.055	-0.021	-0.03	-0.025	-0.483
MIR1976	100302190	1p36.11	-0.439	0.067	-0.057	-0.567	0.014	0.028	-0.717	-0.031	-0.005	-0.066	-0.085	-0.391	-0.011	-0.309	0.189	-0.026	0.014	-0.071	-0.296	-0.587	-0.007	-0.055	-0.021	-0.03	-0.025	-0.483
hsa-mir-1976	-790	1p36.11	-0.439	0.067	-0.057	-0.567	0.014	0.028	-0.717	-0.031	-0.005	-0.066	-0.085	-0.391	-0.011	-0.309	0.189	-0.026	0.014	-0.071	-0.296	-0.587	-0.007	-0.055	-0.021	-0.03	-0.025	-0.483
ARID1A	8289	1p36.11	-0.439	0.067	-0.057	-0.567	0.014	0.028	-0.717	-0.031	-0.005	-0.066	-0.085	-0.391	-0.011	-0.309	0.189	-0.026	0.014	-0.071	-0.296	-0.587	-0.007	-0.055	-0.021	-0.03	-0.025	-0.483
PIGV	55650	1p36.11	-0.439	0.067	-0.057	-0.567	0.014	0.028	-0.717	-0.031	-0.005	-0.066	-0.085	-0.391	-0.011	-0.309	-0.004	-0.026	0.014	-0.071	-0.296	-0.587	-0.007	-0.055	-0.021	-0.03	-0.025	-0.483
ZDHHC18	84243	1p36.11	-0.439	0.067	-0.057	-0.567	0.014	0.028	-0.717	-0.031	-0.005	-0.066	-0.085	-0.391	-0.011	-0.309	-0.004	-0.026	0.014	-0.071	-0.296	-0.587	-0.007	-0.055	-0.021	-0.03	-0.025	-0.483
SFN	2810	1p36.11	-0.439	0.067	-0.057	-0.567	0.014	0.028	-0.717	-0.031	-0.005	-0.066	-0.085	-0.391	-0.011	-0.309	-0.004	-0.026	0.014	-0.071	-0.296	-0.587	-0.007	-0.055	-0.021	-0.03	-0.025	-0.483
GPN2	54707	1p36.11	-0.439	0.067	-0.057	-0.567	0.014	0.028	-0.717	-0.031	-0.005	-0.066	-0.085	-0.391	-0.011	-0.309	-0.004	-0.026	0.014	-0.071	-0.296	-0.587	-0.007	-0.055	-0.021	-0.03	-0.025	-0.483
GPATCH3	63906	1p36.11	-0.439	0.067	-0.057	-0.567	0.014	0.028	-0.717	-0.031	-0.005	-0.066	-0.085	-0.391	-0.011	-0.309	-0.004	-0.026	0.014	-0.071	-0.296	-0.587	-0.007	-0.055	-0.021	-0.03	-0.025	-0.483
NR0B2	8431	1p36.11	-0.439	0.067	-0.057	-0.567	0.014	0.028	-0.717	-0.031	-0.005	-0.066	-0.085	-0.391	-0.011	-0.309	-0.004	-0.026	0.014	-0.071	-0.296	-0.587	-0.007	-0.055	-0.021	-0.03	-0.025	-0.483
NUDC	10726	1p36.11	-0.439	0.067	-0.057	-0.567	0.014	0.028	-0.717	-0.031	-0.005	-0.066	-0.085	-0.391	-0.011	-0.309	-0.004	-0.026	0.014	-0.071	-0.296	-0.587	-0.007	-0.055	-0.021	-0.03	-0.025	-0.483
C1orf172	126695	1p36.11	-0.439	0.067	-0.057	-0.567	0.014	0.028	-0.717	-0.031	-0.005	-0.066	-0.085	-0.391	-0.011	-0.309	-0.004	-0.026	0.014	-0.071	-0.296	-0.587	-0.007	-0.055	-0.021	-0.03	-0.025	-0.483
FAM46B	115572	1p36.11	-0.439	0.067	-0.057	-0.567	0.014	0.028	-0.717	-0.031	-0.005	-0.066	-0.085	-0.391	-0.011	-0.309	-0.004	-0.026	0.014	-0.071	-0.296	-0.587	-0.007	-0.055	-0.021	-0.03	-0.025	-0.483
TRNP1	388610	1p36.11	-0.439	0.067	-0.057	-0.567	0.014	0.028	-0.717	-0.031	-0.005	-0.066	-0.085	-0.391	-0.011	-0.309	-0.004	-0.026	0.014	-0.071	-0.296	-0.587	-0.007	-0.055	-0.021	-0.03	-0.025	-0.483
SLC9A1	6548	1p36.11	-0.439	0.067	-0.057	-0.567	0.014	0.028	-0.717	-0.031	-0.005	-0.066	-0.085	-0.391	-0.011	-0.309	-0.004	-0.026	0.014	-0.071	-0.296	-0.587	-0.007	-0.055	-0.021	-0.03	-0.025	-0.483
WDTC1	23038	1p36.11	-0.439	0.067	-0.057	-0.567	0.014	0.028	-0.717	-0.031	-0.005	-0.066	-0.085	-0.391	-0.011	-0.309	-0.004	-0.026	0.014	-0.071	-0.296	-0.587	-0.007	-0.055	-0.021	-0.03	-0.025	-0.483
LOC644961	644961	1p36.11	-0.439	0.067	-0.057	-0.567	0.014	0.028	-0.717	-0.031	-0.005	-0.066	-0.085	-0.391	-0.011	-0.309	-0.004	-0.026	0.014	-0.071	-0.296	-0.587	-0.007	-0.055	-0.021	-0.03	-0.025	-0.483
TMEM222	84065	1p36.11	-0.439	0.067	-0.057	-0.567	0.014	0.028	-0.717	-0.031	-0.005	-0.066	-0.085	-0.391	-0.011	-0.309	-0.004	-0.026	0.014	-0.071	-0.296	-0.587	-0.007	-0.055	-0.021	-0.03	-0.025	-0.483
MAP3K6	9064	1p36.11	-0.439	0.067	-0.057	-0.567	0.014	0.028	-0.717	-0.031	-0.005	-0.066	-0.085	-0.391	-0.011	-0.309	-0.004	-0.026	0.014	-0.071	-0.296	-0.587	-0.007	-0.055	-0.021	-0.03	-0.025	-0.483
SYTL1	84958	1p36.11	-0.439	0.067	-0.057	-0.567	0.014	0.028	-0.717	-0.031	-0.005	-0.066	-0.085	-0.391	-0.011	-0.309	-0.004	-0.026	0.014	-0.071	-0.296	-0.587	-0.007	-0.055	-0.021	-0.03	-0.025	-0.483
CD164L2	388611	1p36.11	0.122	0.067	-0.057	-0.567	0.014	0.028	-0.717	-0.031	-0.005	-0.066	-0.085	-0.391	-0.011	-0.309	-0.004	-0.026	0.014	-0.071	-0.296	-0.587	-0.007	-0.055	-0.021	-0.03	-0.025	-0.483
FCN3	8547	1p36.11	0.122	0.067	-0.057	-0.567	0.014	0.028	-0.717	-0.031	-0.005	-0.066	-0.085	-0.391	-0.011	-0.309	-0.004	-0.026	0.014	-0.071	-0.296	-0.587	-0.007	-0.055	-0.021	-0.03	-0.025	-0.483
GPR3	2827	1p36.11	0.122	0.067	-0.057	-0.567	0.014	0.028	-0.717	-0.031	-0.005	-0.066	-0.085	-0.391	-0.011	-0.309	-0.004	-0.026	0.014	-0.071	-0.296	-0.587	-0.007	-0.055	-0.021	-0.03	-0.025	-0.483
WASF2	10163	1p36.11	0.122	0.067	-0.057	-0.567	0.014	0.028	-0.717	-0.031	-0.005	-0.066	-0.085	-0.391	-0.011	-0.309	-0.004	-0.026	0.014	-0.071	-0.296	-0.587	-0.007	-0.055	-0.021	-0.03	-0.025	-0.483
AHDC1	27245	1p36.11	0.122	0.067	-0.057	-0.567	0.014	0.028	-0.717	-0.031	-0.005	-0.066	-0.085	-0.391	-0.011	-0.309	-0.004	-0.026	0.014	-0.071	-0.296	-0.587	-0.007	-0.055	-0.021	-0.03	-0.025	-0.483
FGR	2268	1p36.11	0.122	0.067	-0.057	-0.567	0.014	0.028	-0.717	-0.031	-0.005	-0.066	-0.085	-0.391	-0.011	-0.309	-0.004	-0.026	0.014	-0.071	-0.296	-0.587	-0.007	-0.055	-0.021	-0.03	-0.025	-0.483
IFI6	2537	1p36.11	0.122	0.067	-0.057	-0.567	0.014	0.028	-0.717	-0.031	-0.005	-0.066	-0.085	-0.391	-0.011	-0.309	-0.004	-0.026	0.014	-0.071	-0.296	-0.587	-0.007	-0.055	-0.021	-0.03	-0.025	-0.483
FAM76A	199870	1p35.3	0.122	0.067	-0.057	-0.567	0.014	0.028	-0.717	-0.031	-0.005	-0.066	-0.085	-0.391	-0.011	-0.309	-0.004	-0.026	0.014	-0.071	-0.296	-0.587	-0.007	-0.055	-0.021	-0.03	-0.025	-0.483
STX12	23673	1p35.3	0.122	0.067	-0.057	-0.567	0.014	0.028	-0.717	-0.031	-0.005	-0.066	-0.085	-0.391	-0.011	-0.309	-0.004	-0.026	0.014	-0.071	-0.296	-0.587	-0.007	-0.055	-0.021	-0.03	-0.025	-0.483
PPP1R8	5511	1p35.3	0.122	0.067	-0.057	-0.567	0.014	0.028	-0.717	-0.031	-0.005	-0.066	-0.085	-0.391	-0.011	-0.309	-0.004	-0.026	0.014	-0.071	-0.296	-0.587	-0.007	-0.055	-0.021	-0.03	-0.025	-0.483
C1orf38	9473	1p35.3	0.122	0.067	-0.057	-0.567	0.014	0.028	-0.717	-0.031	-0.005	-0.066	-0.085	-0.391	-0.011	-0.309	-0.004	-0.026	0.014	-0.071	-0.296	-0.587	-0.007	-0.055	-0.021	-0.03	-0.025	-0.483
RPA2	6118	1p35.3	0.122	0.067	-0.057	-0.567	0.014	0.028	-0.717	-0.031	-0.005	-0.066	-0.085	-0.391	-0.011	-0.309	-0.004	-0.026	0.014	-0.071	-0.296	-0.587	-0.007	-0.055	-0.021	-0.03	-0.025	-0.483
SCARNA1	677774	1p35.3	0.122	0.067	-0.057	-0.567	0.014	0.028	-0.717	-0.031	-0.005	-0.066	-0.085	-0.391	-0.011	-0.309	-0.004	-0.026	0.014	-0.071	-0.296	-0.587	-0.007	-0.055	-0.021	-0.03	-0.025	-0.483
SMPDL3B	27293	1p35.3	0.122	0.067	-0.057	-0.567	0.014	0.028	-0.717	-0.031	-0.005	-0.066	-0.085	-0.391	-0.011	-0.309	-0.004	-0.026	0.014	-0.071	-0.296	-0.587	-0.007	-0.055	-0.021	-0.03	-0.025	-0.483
XKR8	55113	1p35.3	0.122	0.067	-0.057	-0.567	0.014	0.028	-0.717	-0.031	-0.005	-0.066	-0.085	-0.391	-0.011	-0.309	-0.004	-0.026	0.014	-0.071	-0.296	-0.587	-0.007	-0.055	-0.021	-0.03	-0.025	-0.483
EYA3	2140	1p35.3	0.122	0.067	-0.057	-0.567	0.014	0.028	-0.717	-0.031	-0.005	-0.066	-0.085	-0.391	-0.011	-0.309	-0.004	-0.026	0.014	-0.071	-0.296	-0.587	-0.007	-0.055	-0.021	-0.03	-0.025	-0.483
LOC653566	653566	1p35.3	0.122	0.067	-0.057	-0.567	0.014	0.028	-0.717	-0.031	-0.005	-0.066	-0.085	-0.391	-0.011	-0.309	-0.004	-0.026	0.014	-0.071	-0.296	-0.587	-0.007	-0.055	-0.021	-0.03	-0.025	-0.483
PTAFR	5724	1p35.3	0.122	0.067	-0.057	-0.567	0.014	0.028	-0.717	-0.031	-0.005	-0.066	-0.085	-0.391	-0.011	-0.309	-0.004	-0.026	0.014	-0.071	-0.296	-0.587	-0.007	-0.055	-0.021	-0.03	-0.025	-0.483
DNAJC8	22826	1p35.3	0.122	0.067	-0.057	-0.567	0.014	0.028	-0.717	-0.031	-0.005	-0.066	-0.085	-0.391	-0.011	-0.309	-0.004	-0.026	0.014	-0.071	-0.296	-0.587	-0.007	-0.055	-0.021	-0.03	-0.025	-0.483
ATPIF1	93974	1p35.3	0.122	0.067	-0.057	-0.567	0.014	0.028	-0.717	-0.031	-0.005	-0.066	-0.085	-0.391	-0.011	-0.309	-0.004	-0.026	0.014	-0.071	-0.296	-0.587	-0.007	-0.055	-0.021	-0.03	-0.025	-0.483
SESN2	83667	1p35.3	0.122	0.067	-0.057	-0.567	0.014	0.028	-0.717	-0.031	-0.005	-0.066	-0.085	-0.391	-0.011	-0.309	-0.004	-0.026	0.014	-0.071	-0.296	-0.587	-0.007	-0.055	-0.021	-0.03	-0.025	-0.483
MED18	54797	1p35.3	0.122	0.067	-0.057	-0.567	0.014	0.028	-0.717	-0.031	-0.005	-0.066	-0.085	-0.391	-0.011	-0.309	-0.004	-0.026	0.014	-0.071	-0.296	-0.587	-0.007	-0.055	-0.021	-0.03	1.406	-0.483
PHACTR4	65979	1p35.3	0.122	0.067	-0.057	-0.567	0.014	0.028	-0.717	-0.031	-0.005	-0.066	-0.085	-0.391	-0.011	-0.309	-0.004	-0.026	0.014	-0.071	-0.296	-0.587	-0.007	-0.055	-0.021	-0.03	1.406	-0.483
RCC1	1104	1p35.3	0.122	0.067	-0.057	-0.567	0.014	0.028	-0.717	-0.031	-0.005	-0.066	-0.085	-0.391	-0.011	-0.309	-0.004	-0.026	0.014	-0.071	-0.296	-0.587	-0.007	-0.055	-0.021	-0.03	1.406	-0.483
SNHG3	8420	1p35.3	0.122	0.067	-0.057	-0.567	0.014	0.028	-0.717	-0.031	-0.005	-0.066	-0.085	-0.391	-0.011	-0.309	-0.004	-0.026	0.014	-0.071	-0.296	-0.587	-0.007	-0.055	-0.021	-0.03	1.406	-0.483
TRNAU1AP	54952	1p35.3	0.122	0.067	-0.057	-0.567	0.014	0.028	-0.717	-0.031	-0.005	-0.066	-0.085	-0.391	-0.011	-0.309	-0.004	-0.026	0.014	-0.071	-0.296	-0.587	-0.007	-0.055	-0.021	-0.03	1.406	-0.483
SNHG12	85028	1p35.3	0.122	0.067	-0.057	-0.567	0.014	0.028	-0.717	-0.031	-0.005	-0.066	-0.085	-0.391	-0.011	-0.309	-0.004	-0.026	0.014	-0.071	-0.296	-0.587	-0.007	-0.055	-0.021	-0.03	1.406	-0.483
SNORA44	677825	1p35.3	0.122	0.067	-0.057	-0.567	0.014	0.028	-0.717	-0.031	-0.005	-0.066	-0.085	-0.391	-0.011	-0.309	-0.004	-0.026	0.014	-0.071	-0.296	-0.587	-0.007	-0.055	-0.021	-0.03	1.406	-0.483
SNORA61	677838	1p35.3	0.122	0.067	-0.057	-0.567	0.014	0.028	-0.717	-0.031	-0.005	-0.066	-0.085	-0.391	-0.011	-0.309	-0.004	-0.026	0.014	-0.071	-0.296	-0.587	-0.007	-0.055	-0.021	-0.03	1.406	-0.483
SNORD99	692212	1p35.3	0.122	0.067	-0.057	-0.567	0.014	0.028	-0.717	-0.031	-0.005	-0.066	-0.085	-0.391	-0.011	-0.309	-0.004	-0.026	0.014	-0.071	-0.296	-0.587	-0.007	-0.055	-0.021	-0.03	1.406	-0.483
RAB42	115273	1p35.3	0.122	0.067	-0.057	-0.567	0.014	0.028	-0.717	-0.031	-0.005	-0.066	-0.085	-0.391	-0.011	-0.309	-0.004	-0.026	0.014	-0.071	-0.296	-0.587	-0.007	-0.055	-0.021	-0.03	1.406	-0.483
SNORA16A	692073	1p35.3	0.122	0.067	-0.057	-0.567	0.014	0.028	-0.717	-0.031	-0.005	-0.066	-0.085	-0.391	-0.011	-0.309	-0.004	-0.026	0.014	-0.071	-0.296	-0.587	-0.007	-0.055	-0.021	-0.03	1.406	-0.483
TAF12	6883	1p35.3	0.122	0.067	-0.057	-0.567	0.014	0.028	-0.717	-0.031	-0.005	-0.066	-0.085	-0.391	-0.011	-0.309	-0.004	-0.026	0.014	-0.071	-0.296	-0.587	-0.007	-0.055	-0.021	-0.03	1.406	-0.483
RNU11	26824	1p35.3	0.122	0.067	-0.057	-0.567	0.014	0.028	-0.717	-0.031	-0.005	-0.066	-0.085	-0.391	-0.011	-0.309	-0.004	-0.026	0.014	-0.071	-0.296	-0.587	-0.007	-0.055	-0.021	-0.03	1.406	-0.483
GMEB1	10691	1p35.3	0.122	0.067	-0.057	-0.567	0.014	0.028	-0.717	-0.031	-0.005	-0.066	-0.085	-0.391	-0.011	-0.309	-0.004	-0.026	0.014	-0.071	-0.296	-0.587	-0.007	-0.055	-0.021	-0.03	1.406	-0.483
YTHDF2	51441	1p35.3	0.122	0.067	-0.057	-0.567	0.014	0.028	-0.717	-0.031	-0.005	-0.066	-0.085	-0.391	-0.011	-0.309	-0.004	-0.026	0.014	-0.071	-0.296	-0.587	-0.007	-0.055	-0.021	-0.03	1.406	-0.483
OPRD1	4985	1p35.3	0.122	0.067	-0.057	-0.567	0.014	0.028	-0.717	-0.031	-0.005	-0.066	-0.085	-0.391	-0.011	-0.309	-0.004	-0.026	0.014	-0.071	-0.296	-0.587	-0.007	-0.055	-0.021	-0.03	1.406	-0.483
EPB41	2035	1p35.3	0.122	0.067	-0.057	-0.567	0.014	0.028	-0.717	-0.031	-0.005	-0.066	-0.085	-0.391	-0.011	-0.309	-0.004	-0.026	0.014	-0.071	-0.296	-0.587	-0.007	-0.055	-0.021	-0.03	1.406	-0.483
SRSF4	6429	1p35.3	0.122	0.067	-0.057	-0.567	0.014	0.028	-0.717	-0.031	-0.005	-0.066	-0.085	-0.391	-0.011	-0.309	-0.004	-0.026	0.014	-0.071	-0.296	-0.587	-0.007	-0.055	-0.021	-0.03	1.406	-0.483
TMEM200B	399474	1p35.3	0.122	0.067	-0.057	-0.567	0.014	0.028	-0.717	-0.031	-0.005	-0.066	-0.085	-0.391	-0.011	-0.309	-0.004	-0.026	0.014	-0.071	-0.296	-0.587	-0.007	-0.055	-0.021	-0.03	1.406	-0.483
MECR	51102	1p35.3	0.122	0.067	-0.057	-0.567	0.014	0.028	0.254	-0.031	-0.005	-0.066	-0.085	-0.391	-0.011	-0.309	-0.004	-0.026	0.014	-0.071	-0.296	-0.587	-0.007	-0.055	-0.021	-0.03	1.406	-0.483
PTPRU	10076	1p35.3	0.122	0.067	-0.057	-0.567	0.014	0.028	0.254	-0.031	-0.005	-0.066	-0.085	-0.391	-0.011	-0.309	-0.004	-0.026	0.014	-0.071	-0.296	-0.587	-0.007	-0.055	-0.021	-0.03	1.406	-0.483
LAPTM5	7805	1p35.2	0.122	0.067	0.848	-0.567	0.014	0.028	0.254	-0.031	-0.005	-0.066	-0.085	-0.391	-0.011	-0.309	-0.004	-0.026	0.014	-0.071	-0.296	-0.587	-0.007	-0.055	-0.021	-0.03	0.63	-0.483
LOC100129196	100129196	1p35.2	0.122	0.067	0.848	-0.567	0.014	0.028	0.254	-0.031	-0.005	-0.066	-0.085	-0.391	-0.011	-0.309	-0.004	-0.026	0.014	-0.071	-0.296	-0.587	-0.007	-0.055	-0.021	-0.03	0.63	-0.483
MATN1	4146	1p35.2	0.122	0.067	0.848	-0.567	0.014	0.028	0.254	-0.031	-0.005	-0.066	-0.085	-0.391	-0.011	-0.309	-0.004	-0.026	0.014	-0.071	-0.296	-0.587	-0.007	-0.055	-0.021	-0.03	0.63	-0.483
MIR4420	100616164	1p35.2	0.122	0.067	0.848	-0.567	0.014	0.028	0.254	-0.031	-0.005	-0.066	-0.085	-0.391	-0.011	-0.309	-0.004	-0.026	0.014	-0.071	-0.296	-0.587	-0.007	-0.055	-0.021	-0.03	0.63	-0.483
SDC3	9672	1p35.2	0.122	0.067	0.848	-0.567	0.014	0.028	0.254	-0.031	-0.005	-0.066	-0.085	-0.391	-0.011	-0.309	-0.004	-0.026	0.014	-0.071	-0.296	-0.587	-0.007	-0.055	-0.021	-0.03	0.63	-0.483
PUM1	9698	1p35.2	0.122	0.067	0.848	-0.567	0.014	0.028	0.254	-0.031	-0.005	-0.066	-0.085	-0.391	-0.011	-0.309	-0.004	-0.026	0.014	-0.071	-0.296	-0.587	-0.007	-0.055	-0.021	-0.03	0.63	-0.483
SNORD103A	692234	1p35.2	0.122	0.067	0.848	-0.567	0.014	0.028	0.254	-0.031	-0.005	-0.066	-0.085	-0.391	-0.011	-0.309	-0.004	-0.026	0.014	-0.071	-0.296	-0.587	-0.007	-0.055	-0.021	-0.03	0.63	-0.483
SNORD103B	692235	1p35.2	0.122	0.067	0.848	-0.567	0.014	0.028	0.254	-0.031	-0.005	-0.066	-0.085	-0.391	-0.011	-0.309	-0.004	-0.026	0.014	-0.071	-0.296	-0.587	-0.007	-0.055	-0.021	-0.03	0.63	-0.483
PRO0611	28997	1p35.2	0.122	0.067	0.848	-0.567	0.014	0.028	0.254	-0.031	-0.005	-0.066	-0.085	-0.391	-0.011	-0.309	-0.004	-0.026	0.014	-0.071	-0.296	-0.047	-0.007	-0.055	-0.021	-0.03	0.63	-0.483
SNORD85	692200	1p35.2	0.122	0.067	0.848	-0.567	0.014	0.028	0.254	-0.031	-0.005	-0.066	-0.085	-0.391	-0.011	-0.309	-0.004	-0.026	0.014	-0.071	-0.296	-0.047	-0.007	-0.055	-0.021	-0.03	0.63	-0.483
NKAIN1	79570	1p35.2	0.122	0.067	0.848	-0.567	0.014	0.028	0.254	-0.031	-0.005	-0.066	-0.085	-0.391	-0.011	-0.309	-0.004	-0.026	0.014	-0.071	-0.296	-0.047	-0.007	-0.055	-0.021	-0.03	0.63	-0.483
SNRNP40	9410	1p35.2	0.122	0.067	0.848	-0.567	0.014	0.028	0.254	-0.031	-0.005	-0.066	-0.085	-0.391	-0.011	-0.309	-0.004	-0.026	0.014	-0.071	-0.296	-0.047	-0.007	-0.055	-0.021	-0.03	0.63	-0.483
ZCCHC17	51538	1p35.2	0.122	0.067	0.848	-0.567	0.014	0.028	0.254	-0.031	-0.005	-0.066	-0.085	-0.391	-0.011	-0.309	-0.004	-0.026	0.014	-0.071	-0.296	-0.047	-0.007	-0.055	-0.021	-0.03	0.63	-0.483
FABP3	2170	1p35.2	0.122	0.067	-0.041	-0.567	0.014	0.028	0.254	-0.031	-0.005	-0.066	-0.085	-0.391	-0.011	-0.309	-0.004	-0.026	0.014	-0.071	-0.296	-0.047	-0.007	-0.055	-0.021	-0.03	0.63	-0.483
SERINC2	347735	1p35.2	0.122	0.067	-0.041	-0.567	0.014	0.028	0.254	-0.031	-0.005	-0.066	-0.085	-0.391	-0.011	-0.309	-0.004	-0.026	0.014	-0.071	-0.296	-0.047	-0.007	-0.055	-0.021	-0.03	0.63	-0.483
LOC149086	149086	1p35.2	0.122	0.067	-0.041	-0.567	0.014	0.028	0.254	-0.031	-0.005	-0.066	-0.085	-0.391	-0.011	-0.309	-0.004	-0.026	0.014	-0.071	-0.296	-0.047	-0.007	-0.055	-0.021	-0.03	0.63	-0.483
LOC284551	284551	1p35.2	0.122	0.067	-0.041	-0.567	0.014	0.028	0.254	-0.031	-0.005	-0.066	-0.085	-0.391	-0.011	-0.309	-0.004	-0.026	0.014	-0.071	-0.296	-0.047	-0.007	-0.055	-0.021	-0.03	0.63	-0.483
TINAGL1	64129	1p35.2	0.122	0.067	-0.041	-0.567	0.014	0.028	0.254	-0.031	-0.005	-0.066	-0.085	-0.391	-0.011	-0.309	1.174	-0.026	0.014	-0.071	-0.296	-0.047	-0.007	-0.055	-0.021	-0.03	0.63	-0.483
HCRTR1	3061	1p35.2	0.122	0.067	-0.041	-0.567	0.014	0.028	0.254	-0.031	-0.005	-0.066	-0.085	-0.391	-0.011	-0.309	1.174	-0.026	0.014	-0.071	-0.296	-0.047	-0.007	-0.055	-0.021	-0.03	0.63	-0.483
PEF1	553115	1p35.2	0.122	0.067	-0.041	-0.567	0.014	0.028	0.254	-0.031	-0.005	-0.066	-0.085	-0.391	-0.011	-0.309	1.174	-0.026	0.014	-0.071	-0.296	-0.047	-0.007	-0.055	-0.021	-0.03	0.63	-0.483
COL16A1	1307	1p35.2	0.122	0.067	-0.041	-0.567	0.014	0.028	0.254	-0.031	-0.005	-0.066	-0.085	-0.391	-0.011	-0.309	1.174	-0.026	0.014	-0.071	-0.296	-0.047	-0.007	-0.055	-0.021	-0.03	0.63	-0.483
BAI2	576	1p35.2	0.122	0.067	-0.041	-0.567	0.014	0.028	0.254	-0.031	-0.005	-0.066	-0.085	-0.391	-0.011	-0.309	1.174	-0.026	0.014	-0.071	-0.296	-0.047	-0.007	-0.055	-0.021	-0.03	0.63	-0.483
MIR4254	100423028	1p35.2	0.122	0.067	-0.041	-0.567	0.014	0.028	0.254	-0.031	-0.005	-0.066	-0.085	-0.391	-0.011	-0.309	1.174	-0.026	0.014	-0.071	-0.296	-0.047	-0.007	-0.055	-0.021	-0.03	0.63	-0.483
hsa-mir-4254	-830	1p35.2	0.122	0.067	-0.041	-0.567	0.014	0.028	0.254	-0.031	-0.005	-0.066	-0.085	-0.391	-0.011	-0.309	1.174	-0.026	0.014	-0.071	-0.296	-0.047	-0.007	-0.055	-0.021	-0.03	0.63	-0.483
SPOCD1	90853	1p35.2	0.122	0.067	-0.041	-0.567	0.014	0.028	0.254	-0.031	-0.005	-0.066	-0.085	-0.391	-0.011	-0.309	1.174	-0.026	0.014	-0.071	-0.296	-0.047	-0.007	-0.055	-0.021	-0.03	0.63	-0.483
PTP4A2	8073	1p35.2	0.122	0.067	-0.041	-0.567	0.014	0.028	0.254	-0.031	-0.005	-0.066	-0.085	-0.391	-0.011	-0.309	1.174	-0.026	0.014	-0.071	-0.296	-0.047	-0.007	-0.055	-0.021	-0.03	0.63	-0.483
KHDRBS1	10657	1p35.1	0.122	0.067	-0.041	-0.567	0.014	0.028	0.254	0.531	-0.005	-0.066	-0.085	-0.391	-0.011	-0.309	1.174	-0.026	0.014	-0.071	-0.296	-0.047	-0.007	-0.055	-0.021	-0.03	0.63	-0.483
TMEM39B	55116	1p35.1	0.122	0.067	-0.041	-0.567	0.014	0.028	0.254	0.531	-0.005	-0.066	-0.085	-0.391	-0.011	-0.309	1.174	-0.026	0.014	-0.071	-0.296	-0.047	-0.007	-0.055	-0.021	-0.03	0.63	-0.483
KPNA6	23633	1p35.1	0.122	0.067	-0.041	-0.567	0.014	0.028	0.254	0.531	-0.005	-0.066	-0.085	-0.391	-0.011	-0.309	1.174	-0.026	0.014	-0.071	-0.296	-0.047	-0.007	-0.055	-0.021	-0.03	0.63	-0.483
TXLNA	200081	1p35.1	0.122	0.067	-0.041	-0.567	0.014	0.028	0.254	0.531	-0.005	-0.066	-0.085	-0.391	-0.011	-0.309	1.174	-0.026	0.014	-0.071	-0.296	-0.047	-0.007	-0.055	-0.021	-0.03	0.63	-0.483
CCDC28B	79140	1p35.1	0.122	0.067	-0.041	-0.567	0.014	0.028	0.254	0.531	-0.005	-0.066	-0.085	-0.391	-0.011	-0.309	1.174	-0.026	0.014	-0.071	-0.296	-0.047	-0.007	-0.055	-0.021	-0.03	0.63	-0.483
IQCC	55721	1p35.1	0.122	0.067	-0.041	-0.567	0.014	0.028	0.254	0.531	-0.005	-0.066	-0.085	-0.391	-0.011	-0.309	1.174	-0.026	0.014	-0.071	-0.296	-0.047	-0.007	-0.055	-0.021	-0.03	0.63	-0.483
DCDC2B	149069	1p35.1	0.122	0.067	-0.041	-0.567	0.014	0.028	0.254	0.531	-0.005	-0.066	-0.085	-0.391	-0.011	-0.309	1.174	-0.026	0.014	-0.071	-0.296	-0.047	-0.007	-0.055	-0.021	-0.03	0.63	-0.483
TMEM234	56063	1p35.1	0.122	0.067	-0.041	-0.567	0.014	0.028	0.254	0.531	-0.005	-0.066	-0.085	-0.391	-0.011	-0.309	1.174	-0.026	0.014	-0.071	-0.296	-0.047	-0.007	-0.055	-0.021	-0.03	0.63	-0.483
EIF3I	8668	1p35.1	0.122	0.067	-0.041	-0.567	0.014	0.028	0.254	0.531	-0.005	-0.066	-0.085	-0.391	-0.011	-0.309	1.174	-0.026	0.014	-0.071	-0.296	-0.047	-0.007	-0.055	-0.021	-0.03	0.63	-0.483
MTMR9LP	339483	1p35.1	0.122	0.067	-0.041	-0.567	0.014	0.028	0.254	0.531	-0.005	-0.066	-0.085	-0.391	-0.011	-0.309	1.174	-0.026	0.014	-0.071	-0.296	-0.047	-0.007	-0.055	-0.021	-0.03	0.63	-0.483
FAM167B	84734	1p35.1	0.122	0.067	-0.041	-0.567	0.014	0.028	0.254	0.531	-0.005	-0.066	-0.085	-0.391	-0.011	-0.309	1.174	-0.026	0.014	-0.071	-0.296	-0.047	-0.007	-0.055	-0.021	-0.03	0.63	-0.483
LCK	3932	1p35.1	0.122	0.067	-0.041	-0.567	0.014	0.028	0.254	0.531	-0.005	-0.066	-0.085	-0.391	-0.011	-0.309	1.174	-0.026	0.014	-0.071	-0.296	-0.047	-0.007	-0.055	-0.021	-0.03	0.63	-0.483
HDAC1	3065	1p35.1	0.122	0.067	-0.041	-0.567	0.014	0.028	0.254	0.531	-0.005	-0.066	-0.085	-0.391	-0.011	-0.309	1.174	-0.026	0.014	-0.071	-0.296	-0.047	-0.007	-0.055	-0.021	-0.03	0.63	-0.483
MARCKSL1	65108	1p35.1	0.122	0.067	-0.041	-0.567	0.014	0.028	0.254	0.531	-0.005	-0.066	-0.085	-0.391	-0.011	-0.309	-0.232	-0.026	0.014	-0.071	-0.296	-0.047	-0.007	-0.055	-0.021	-0.03	0.63	-0.483
BSDC1	55108	1p35.1	0.122	0.067	-0.041	-0.567	0.014	0.028	0.254	0.531	-0.005	-0.066	-0.085	-0.391	-0.011	-0.309	-0.232	-0.026	0.014	-0.071	-0.296	-0.047	-0.007	-0.055	-0.021	-0.03	0.63	-0.483
LOC100128071	100128071	1p35.1	0.122	0.067	-0.041	-0.567	0.014	0.028	0.254	0.531	-0.005	-0.066	-0.085	-0.391	-0.011	-0.309	-0.232	-0.026	0.014	-0.071	-0.296	-0.047	-0.007	-0.055	-0.021	-0.03	0.63	-0.483
TSSK3	81629	1p35.1	0.122	0.067	-0.041	-0.567	0.014	0.028	0.254	0.531	-0.005	-0.066	-0.085	-0.391	-0.011	-0.309	-0.232	-0.026	0.014	-0.071	-0.296	-0.047	-0.007	-0.055	-0.021	-0.03	0.63	-0.483
ZBTB8B	728116	1p35.1	0.122	0.067	-0.041	-0.567	0.014	0.028	0.254	0.531	-0.005	-0.066	-0.085	-0.391	-0.011	-0.309	-0.232	-0.026	0.014	-0.071	-0.296	-0.047	-0.007	-0.055	-0.021	-0.03	0.63	-0.483
ZBTB8A	653121	1p35.1	0.122	0.067	-0.041	-0.567	0.014	0.028	0.254	-0.002	-0.005	-0.066	-0.085	-0.391	-0.011	-0.309	-0.232	-0.026	0.014	-0.071	-0.296	-0.047	-0.007	-0.055	-0.021	-0.03	0.63	-0.483
ZBTB8OS	339487	1p35.1	0.122	0.067	-0.041	-0.567	0.014	0.028	0.254	-0.002	-0.005	-0.066	-0.085	-0.391	-0.011	-0.309	0.653	-0.026	0.014	-0.071	-0.296	-0.047	-0.007	-0.055	-0.021	-0.03	0.63	-0.483
RBBP4	5928	1p35.1	0.122	0.067	-0.041	-0.567	0.014	0.028	0.254	-0.002	-0.005	-0.066	-0.085	-0.391	-0.011	-0.309	0.653	-0.026	0.014	-0.071	-0.296	-0.047	-0.007	-0.055	-0.021	-0.03	0.63	-0.483
SYNC	81493	1p35.1	0.122	0.067	-0.041	-0.567	0.014	0.028	0.254	-0.002	-0.005	-0.066	-0.085	-0.391	-0.011	-0.309	0.653	-0.026	0.014	-0.071	-0.296	-0.047	-0.007	-0.055	-0.021	-0.03	0.63	-0.483
KIAA1522	57648	1p35.1	0.122	0.067	-0.041	-0.567	0.014	0.028	0.254	-0.002	-0.005	-0.066	-0.085	-0.391	-0.011	-0.309	0.653	-0.026	0.014	-0.071	-0.296	-0.047	-0.007	-0.055	-0.021	-0.03	0.63	-0.483
YARS	8565	1p35.1	0.122	0.067	-0.041	-0.567	0.014	0.028	0.254	-0.002	-0.005	-0.066	-0.085	-0.391	-0.011	-0.309	0.653	-0.026	0.014	-0.071	-0.296	-0.047	-0.007	-0.055	-0.021	-0.03	0.63	-0.483
S100PBP	64766	1p35.1	0.122	0.067	-0.041	-0.567	0.014	0.028	0.254	-0.002	-0.005	-0.066	-0.085	-0.391	-0.011	-0.309	0.653	-0.026	0.014	-0.071	-0.296	-0.047	-0.007	-0.055	-0.021	-0.03	0.63	-0.483
FNDC5	252995	1p35.1	0.122	0.067	-0.041	-0.567	0.014	0.028	0.254	-0.002	-0.005	-0.066	-0.085	-0.391	-0.011	-0.309	0.653	-0.026	0.014	-0.071	-0.296	-0.047	-0.007	-0.055	-0.021	-0.03	0.63	-0.483
HPCA	3208	1p35.1	0.122	0.067	-0.041	-0.567	0.014	0.028	0.254	-0.002	-0.005	-0.066	-0.085	-0.391	-0.011	-0.309	0.653	-0.026	0.014	-0.071	-0.296	-0.047	-0.007	-0.055	-0.021	-0.03	0.63	-0.483
TMEM54	113452	1p35.1	0.122	0.067	-0.041	-0.567	0.014	0.028	0.254	-0.002	-0.005	-0.066	-0.085	-0.391	-0.011	-0.309	0.653	-0.026	0.014	-0.071	-0.296	-0.047	-0.007	-0.055	-0.021	-0.03	0.63	-0.483
RNF19B	127544	1p35.1	0.122	0.067	-0.041	-0.567	0.014	0.028	0.254	-0.002	-0.005	-0.066	-0.085	-0.391	-0.011	-0.309	0.653	-0.026	0.014	-0.071	-0.296	-0.047	-0.007	-0.055	-0.021	-0.03	0.63	-0.483
AK2	204	1p35.1	0.122	0.067	-0.041	-0.567	0.014	0.028	0.254	-0.002	-0.005	-0.066	-0.085	-0.391	-0.011	-0.309	0.653	-0.026	0.014	-0.071	-0.296	-0.047	-0.007	-0.055	-0.021	-0.03	0.63	-0.483
ADC	113451	1p35.1	0.122	0.067	-0.041	-0.567	0.014	0.028	0.254	-0.002	-0.005	-0.066	-0.085	-0.391	-0.011	-0.309	0.653	-0.026	0.014	-0.071	-0.296	-0.047	-0.007	-0.055	-0.021	-0.03	0.63	-0.483
TRIM62	55223	1p35.1	0.122	0.067	-0.041	-0.567	0.014	0.028	0.254	-0.002	-0.005	-0.066	-0.085	-0.391	-0.011	-0.309	0.653	-0.026	0.014	-0.071	-0.296	-0.047	-0.007	-0.055	-0.021	-0.03	0.63	-0.483
ZNF362	149076	1p35.1	0.122	0.067	-0.041	-0.567	0.014	0.028	0.254	-0.002	-0.005	-0.066	-0.085	-0.391	-0.011	-0.309	0.653	-0.026	0.014	-0.071	-0.296	-0.047	-0.007	-0.055	-0.021	-0.03	0.63	-0.483
PHC2	1912	1p35.1	0.122	0.067	-0.041	-0.567	0.014	0.028	0.254	-0.002	-0.005	-0.066	-0.085	-0.391	-0.011	-0.309	0.653	-0.026	0.014	-0.071	-0.296	-0.047	-0.007	-0.055	-0.021	-0.03	0.63	-0.483
MIR3605	100500853	1p35.1	0.122	0.067	-0.041	-0.567	0.014	0.028	0.254	-0.002	-0.005	-0.066	-0.085	-0.391	-0.011	-0.309	0.653	-0.026	0.014	-0.071	-0.296	-0.047	-0.007	-0.055	-0.021	-0.03	0.63	-0.483
ZSCAN20	7579	1p35.1	0.122	0.067	-0.041	-0.567	0.014	0.028	0.254	-0.002	-0.005	-0.066	-0.085	-0.391	-0.011	-0.309	0.653	-0.026	0.014	-0.071	-0.296	-0.047	-0.007	-0.055	-0.021	-0.03	0.63	-0.483
CSMD2	114784	1p35.1	0.122	0.067	-0.041	-0.567	0.014	0.028	0.254	-0.002	-0.005	-0.066	-0.085	-0.391	-0.011	-0.309	0.653	-0.026	0.014	-0.071	-0.296	-0.047	-0.007	-0.055	-0.021	-0.03	0.63	-0.483
HMGB4	127540	1p35.1	0.122	0.067	-0.041	-0.567	0.014	0.028	0.254	-0.002	-0.005	-0.066	-0.085	-0.391	-0.011	-0.309	0.653	-0.026	0.014	-0.071	-0.296	-0.047	-0.007	-0.055	-0.021	-0.03	0.63	-0.483
LOC402779	402779	1p35.1	0.122	0.067	-0.041	-0.567	0.014	0.028	0.254	-0.002	-0.005	-0.066	-0.085	-0.391	-0.011	-0.309	0.653	-0.026	0.014	-0.071	-0.296	-0.047	-0.007	-0.055	-0.021	-0.03	0.63	-0.483
C1orf94	84970	1p34.3	0.122	0.067	-0.041	-0.567	0.014	0.028	0.254	-0.002	-0.005	-0.066	-0.085	-0.391	-0.011	-0.309	0.653	-0.026	0.014	-0.071	-0.296	-0.047	-0.007	-0.055	-0.021	-0.03	0.63	-0.483
hsa-mir-552	-853	1p34.3	0.122	0.067	-0.041	-0.083	0.014	0.028	0.254	-0.002	-0.005	-0.066	-0.207	-0.391	-0.011	-0.309	0.653	-0.026	0.014	-0.071	-0.296	-0.047	-0.007	-0.055	-0.021	-0.03	0.63	-0.483
GJB4	127534	1p34.3	0.122	0.067	-0.041	-0.083	0.014	0.028	0.254	-0.002	-0.005	-0.066	-0.207	-0.391	-0.011	-0.309	0.653	-0.026	0.014	-0.071	-0.296	-0.047	-0.007	-0.055	-0.021	-0.03	0.63	-0.483
GJB5	2709	1p34.3	0.122	0.067	-0.041	-0.083	0.014	0.028	0.254	-0.002	-0.005	-0.066	-0.207	-0.391	-0.011	-0.309	0.653	-0.026	0.014	-0.071	-0.296	-0.047	-0.007	-0.055	-0.021	-0.03	0.63	-0.483
GJB3	2707	1p34.3	0.122	0.067	-0.041	-0.083	0.014	0.028	0.254	-0.002	-0.005	-0.066	-0.207	-0.391	-0.011	-0.309	0.653	-0.026	0.014	-0.071	-0.296	-0.047	-0.007	-0.055	-0.021	-0.03	0.63	-0.483
GJA4	2701	1p34.3	0.122	0.067	-0.041	-0.083	0.014	0.028	0.254	-0.002	-0.005	-0.066	-0.207	-0.391	-0.011	-0.309	0.653	-0.026	0.014	-0.071	-0.296	-0.047	-0.007	-0.055	-0.021	-0.03	0.63	-0.483
C1orf212	113444	1p34.3	0.122	0.067	-0.041	-0.083	0.014	0.028	0.254	-0.002	-0.005	-0.066	-0.207	-0.391	-0.011	-0.309	0.653	-0.026	0.014	-0.071	-0.296	-0.047	-0.007	-0.055	-0.021	-0.03	0.63	-0.483
DLGAP3	58512	1p34.3	0.122	0.067	-0.041	-0.083	0.014	0.028	0.254	-0.002	-0.005	-0.066	-0.207	-0.391	-0.011	-0.309	0.653	-0.026	0.014	-0.071	-0.296	-0.047	-0.007	-0.055	-0.021	-0.03	0.63	-0.483
LOC653160	653160	1p34.3	0.122	0.067	-0.041	-0.083	0.014	0.028	0.254	-0.002	-0.005	-0.066	-0.207	-0.391	-0.011	-0.309	0.653	-0.026	0.014	-0.071	-0.296	-0.047	-0.007	-0.055	-0.021	-0.03	0.63	-0.483
ZMYM6NB	100506144	1p34.3	0.122	0.067	-0.041	-0.083	0.014	0.028	0.254	-0.002	-0.005	-0.066	-0.207	-0.391	-0.011	-0.309	0.653	-0.026	0.014	-0.071	-0.296	-0.047	-0.007	-0.055	-0.021	-0.03	0.63	-0.483
ZMYM6	9204	1p34.3	0.122	0.067	-0.041	-0.083	0.014	0.028	0.254	-0.002	-0.005	-0.066	-0.207	-0.391	-0.011	-0.309	0.653	-0.026	0.014	-0.071	-0.296	-0.047	-0.007	-0.055	-0.021	-0.03	0.63	-0.483
ZMYM1	79830	1p34.3	0.122	0.067	-0.041	-0.083	0.014	0.028	0.254	-0.002	-0.005	-0.066	-0.207	-0.391	-0.011	-0.309	0.653	-0.026	0.014	-0.071	-0.296	-0.047	-0.007	-0.055	-0.021	-0.03	0.63	-0.483
SFPQ	6421	1p34.3	0.122	0.067	-0.041	-0.083	0.014	0.028	0.254	-0.002	-0.005	-0.066	-0.207	-0.391	-0.011	-0.309	0.653	-0.026	0.014	-0.071	-0.296	-0.047	-0.007	-0.558	-0.021	-0.03	0.63	-0.483
ZMYM4	9202	1p34.3	0.122	0.067	-0.041	-0.083	0.014	0.028	0.254	-0.002	-0.005	-0.066	-0.207	-0.391	-0.011	-0.309	0.653	-0.026	0.014	-0.071	-0.296	-0.047	-0.007	-0.558	-0.021	-0.03	0.63	-0.369
KIAA0319L	79932	1p34.3	0.122	0.067	-0.041	-0.083	0.014	0.028	0.254	-0.002	-0.005	-0.066	-0.207	-0.391	-0.011	-0.309	0.653	-0.026	0.014	-0.071	-0.296	-0.047	-0.007	-0.005	-0.021	-0.03	0.63	-0.369
NCDN	23154	1p34.3	0.122	0.067	-0.041	-0.083	0.014	0.028	0.254	-0.002	-0.005	-0.066	-0.207	-0.391	-0.011	-0.309	0.653	-0.026	0.014	-0.071	-0.296	-0.047	-0.007	-0.005	-0.021	-0.03	0.63	-0.369
TFAP2E	339488	1p34.3	0.122	0.067	-0.041	-0.083	0.014	0.028	0.254	-0.002	-0.005	-0.066	-0.207	-0.391	-0.011	-0.309	0.653	-0.026	0.014	-0.071	-0.296	-0.047	-0.007	-0.005	-0.021	-0.03	0.63	-0.369
PSMB2	5690	1p34.3	0.122	0.067	-0.041	-0.083	0.014	0.028	0.254	-0.002	-0.005	0.649	-0.207	-0.391	-0.011	-0.309	0.653	-0.026	0.014	-0.071	-0.296	-0.047	-0.007	-0.005	-0.021	-0.03	0.63	-0.369
C1orf216	127703	1p34.3	0.122	0.067	-0.041	-0.083	0.014	0.028	0.254	-0.002	-0.005	0.649	-0.207	-0.391	-0.011	-0.309	0.653	-0.026	0.014	-0.071	-0.025	-0.047	-0.007	-0.005	-0.021	-0.03	0.63	-0.369
CLSPN	63967	1p34.3	0.122	0.067	-0.041	-0.083	0.014	0.028	0.254	-0.002	-0.005	0.649	-0.207	-0.391	-0.011	-0.309	0.653	-0.026	0.014	-0.071	-0.025	-0.047	-0.007	-0.005	-0.021	-0.03	0.63	-0.369
EIF2C4	192670	1p34.3	0.122	0.067	-0.041	-0.083	0.014	0.028	0.254	-0.002	-0.005	0.649	-0.207	-0.391	-0.011	-0.309	0.653	-0.026	0.014	-0.071	-0.025	-0.047	-0.007	-0.005	-0.021	-0.03	0.63	-0.369
EIF2C1	26523	1p34.3	0.122	0.067	-0.041	-0.083	0.014	0.028	0.254	-0.002	-0.005	0.649	-0.207	-0.391	-0.011	-0.309	0.653	-0.026	0.014	-0.071	-0.025	-0.047	-0.007	-0.005	-0.021	-0.03	0.63	-0.369
EIF2C3	192669	1p34.3	0.122	0.067	-0.041	-0.083	0.014	0.028	0.254	-0.002	-0.005	0.649	-0.207	-0.391	-0.011	-0.309	0.653	-0.026	0.014	-0.071	-0.025	-0.047	-0.007	-0.005	-0.021	-0.03	0.63	-0.369
TEKT2	27285	1p34.3	0.122	0.067	-0.041	-0.083	0.014	0.028	0.254	-0.002	-0.005	0.649	-0.207	-0.391	-0.011	-0.309	0.653	-0.026	0.014	-0.071	-0.025	-0.047	-0.007	-0.005	-0.021	-0.03	0.63	-0.369
ADPRHL2	54936	1p34.3	0.122	0.067	-0.041	-0.083	0.014	0.028	0.254	-0.002	-0.005	0.649	-0.077	-0.391	-0.011	-0.309	0.653	-0.026	0.014	-0.071	-0.025	-0.047	-0.007	-0.005	-0.021	-0.03	0.63	-0.369
COL8A2	1296	1p34.3	0.122	0.067	-0.041	-0.083	0.014	0.028	0.254	-0.002	-0.005	0.649	-0.077	-0.391	-0.011	-0.309	0.653	-0.026	0.014	-0.071	-0.025	-0.047	-0.007	-0.005	-0.021	-0.03	0.63	-0.369
TRAPPC3	27095	1p34.3	0.122	0.067	-0.041	-0.083	0.014	0.028	0.254	-0.002	-0.005	0.649	-0.077	-0.391	-0.011	-0.309	0.653	-0.026	0.014	-0.071	-0.025	-0.047	-0.007	-0.005	-0.021	-0.03	0.63	-0.369
MAP7D1	55700	1p34.3	0.122	0.067	-0.041	-0.083	0.014	0.028	0.254	-0.002	-0.005	0.649	-0.077	-0.391	-0.011	-0.309	0.653	-0.026	0.014	-0.071	-0.025	-0.047	-0.007	-0.005	-0.021	-0.03	0.63	-0.369
THRAP3	9967	1p34.3	0.122	0.067	-0.041	-0.083	0.014	0.028	0.254	-0.002	-0.005	0.649	-0.077	-0.391	-0.011	-0.309	0.653	-0.026	0.014	-0.071	-0.025	-0.047	-0.007	-0.005	-0.021	-0.03	0.63	-0.369
SH3D21	79729	1p34.3	0.122	0.067	-0.041	-0.083	0.014	0.028	0.254	-0.002	-0.005	0.649	-0.077	-0.391	-0.011	-0.309	0.653	-0.026	0.014	-0.071	-0.025	-0.047	-0.007	-0.005	-0.021	-0.03	0.63	-0.369
FAM176B	55194	1p34.3	0.122	0.067	-0.041	-0.083	0.014	0.028	0.254	-0.002	-0.005	0.649	-0.077	-0.391	-0.011	-0.309	0.653	-0.026	0.014	-0.071	-0.025	-0.047	-0.007	-0.005	-0.021	-0.03	0.63	-0.369
STK40	83931	1p34.3	0.122	0.067	-0.041	-0.083	0.014	0.028	0.254	-0.002	-0.005	0.649	-0.077	-0.391	-0.011	-0.309	0.653	-0.026	0.014	-0.071	-0.025	-0.047	-0.007	-0.005	-0.021	-0.03	0.63	-0.369
LSM10	84967	1p34.3	0.122	0.067	-0.041	-0.083	0.014	0.028	0.254	-0.002	-0.005	-0.03	-0.077	-0.391	-0.011	-0.309	0.653	-0.026	0.014	-0.071	-0.025	-0.047	-0.007	-0.005	-0.021	-0.03	0.63	-0.369
OSCP1	127700	1p34.3	0.122	0.067	-0.041	-0.083	0.014	0.028	0.254	-0.002	-0.005	-0.03	-0.077	-0.391	-0.011	-0.309	0.653	-0.026	0.014	-0.071	-0.025	-0.047	-0.007	-0.005	-0.021	-0.03	0.63	-0.369
MRPS15	64960	1p34.3	0.122	0.067	-0.041	-0.083	0.014	0.028	0.254	-0.002	-0.005	-0.03	-0.077	-0.391	-0.011	-0.309	0.653	-0.026	0.014	-0.071	-0.025	-0.047	-0.007	-0.005	-0.021	-0.03	0.63	-0.369
CSF3R	1441	1p34.3	0.122	0.067	-0.041	-0.083	0.014	0.028	0.254	-0.002	-0.005	-0.03	-0.077	-0.391	-0.011	-0.309	0.653	-0.026	0.014	-0.071	-0.025	-0.047	-0.007	-0.005	-0.021	-0.03	0.63	-0.369
GRIK3	2899	1p34.3	0.122	0.067	-0.041	-0.083	0.014	0.028	0.254	-0.002	-0.005	-0.03	-0.077	-0.391	-0.011	-0.309	0.653	-0.026	0.014	-0.071	-0.025	-0.047	-0.007	-0.005	-0.021	-0.03	0.63	-0.369
MIR4255	100422898	1p34.3	0.122	0.067	-0.041	-0.083	0.014	0.028	0.254	-0.002	-0.005	-0.03	-0.077	-0.391	-0.011	0.068	0.653	-0.026	0.014	-0.071	-0.025	-0.047	-0.007	-0.005	-0.021	-0.03	0.63	-0.369
hsa-mir-4255	-872	1p34.3	0.122	0.067	-0.041	-0.083	0.014	0.028	0.254	-0.002	-0.005	-0.03	-0.077	-0.391	-0.011	0.068	0.653	-0.026	0.014	-0.071	-0.025	-0.047	-0.007	-0.005	-0.021	-0.03	0.63	-0.369
LOC728431	728431	1p34.3	0.122	0.067	-0.041	-0.083	0.014	0.028	0.254	-0.002	-0.005	-0.03	-0.077	-0.391	-0.011	0.068	0.653	-0.026	0.014	-0.071	-0.025	-0.047	-0.007	-0.005	-0.021	-0.03	0.63	-0.369
ZC3H12A	80149	1p34.3	0.122	0.067	-0.041	-0.083	0.014	0.028	0.254	-0.002	-0.005	-0.03	-0.077	-0.391	-0.011	0.068	0.653	-0.026	0.014	-0.071	-0.025	-0.047	-0.007	-0.005	-0.021	-0.03	0.63	-0.369
MEAF6	64769	1p34.3	0.122	0.067	-0.041	-0.083	0.014	0.028	0.254	-0.002	-0.005	-0.03	-0.077	-0.391	-0.011	0.068	0.653	-0.026	0.014	-0.071	-0.025	-0.047	-0.007	-0.005	-0.021	-0.03	0.63	-0.369
DNALI1	7802	1p34.3	0.122	0.067	-0.041	-0.083	0.014	0.028	0.254	-0.002	-0.005	-0.03	-0.077	-0.391	-0.011	0.068	0.653	-0.026	0.014	-0.071	-0.025	-0.047	-0.007	-0.005	-0.021	-0.03	0.63	-0.369
SNIP1	79753	1p34.3	0.122	0.067	-0.041	-0.083	0.014	0.028	0.254	-0.002	-0.005	-0.03	-0.077	-0.391	-0.011	0.068	0.653	-0.026	0.014	-0.071	-0.025	-0.047	-0.007	-0.005	-0.021	-0.03	0.63	-0.369
GNL2	29889	1p34.3	0.122	0.067	-0.041	-0.083	0.014	0.028	0.254	-0.002	-0.005	-0.03	-0.077	-0.391	-0.011	0.068	0.653	-0.026	0.014	-0.071	-0.025	-0.047	-0.007	-0.005	-0.021	-0.03	0.63	-0.369
RSPO1	284654	1p34.3	0.122	0.067	-0.041	-0.083	0.014	0.028	0.254	-0.002	-0.005	-0.03	-0.077	-0.391	-0.011	0.068	0.653	-0.026	0.014	-0.071	-0.025	-0.047	-0.007	-0.005	-0.021	-0.03	0.63	-0.369
C1orf109	54955	1p34.3	0.122	0.067	-0.041	-0.083	0.014	0.028	0.254	-0.002	-0.005	-0.03	-0.077	-0.391	-0.011	0.068	0.653	-0.026	0.014	-0.071	-0.025	-0.047	-0.007	-0.005	-0.021	-0.03	0.63	-0.369
CDCA8	55143	1p34.3	0.122	0.067	-0.041	-0.083	0.014	0.028	0.254	-0.002	-0.005	-0.03	-0.077	-0.391	-0.011	0.068	0.653	-0.026	0.014	-0.071	-0.025	-0.047	-0.007	-0.005	-0.021	-0.03	0.63	-0.369
EPHA10	284656	1p34.3	0.122	0.067	-0.041	-0.083	0.014	0.028	0.254	-0.002	-0.005	-0.03	-0.077	-0.391	-0.011	0.068	0.653	-0.026	0.014	-0.071	-0.025	-0.047	-0.007	-0.005	-0.021	-0.03	0.63	-0.369
C1orf122	127687	1p34.3	0.122	0.067	-0.041	-0.083	0.014	0.028	1.331	-0.002	-0.005	-0.03	-0.077	-0.391	-0.011	0.068	0.653	-0.026	0.014	-0.071	-0.025	-0.047	-0.007	-0.005	-0.021	-0.03	0.63	-0.369
MANEAL	149175	1p34.3	0.122	0.067	-0.041	-0.083	0.014	0.028	1.331	-0.002	-0.005	-0.03	-0.077	-0.391	-0.011	0.068	0.653	-0.026	0.014	-0.071	-0.025	-0.047	-0.007	-0.005	-0.021	-0.03	0.63	-0.369
MTF1	4520	1p34.3	0.122	0.067	-0.041	-0.083	0.014	0.028	1.331	-0.002	-0.005	-0.03	-0.077	-0.391	-0.011	0.068	0.653	-0.026	0.014	-0.071	-0.025	-0.047	-0.007	-0.005	-0.021	-0.03	0.63	-0.369
YRDC	79693	1p34.3	0.122	0.067	-0.041	-0.083	0.014	0.028	1.331	-0.002	-0.005	-0.03	-0.077	-0.391	-0.011	0.068	0.653	-0.026	0.014	-0.071	-0.025	-0.047	-0.007	-0.005	-0.021	-0.03	0.63	-0.369
INPP5B	3633	1p34.3	0.122	0.067	-0.041	-0.083	0.014	0.028	1.331	-0.002	-0.005	-0.03	-0.077	-0.391	-0.011	0.068	0.653	-0.026	0.014	-0.071	-0.025	-0.047	-0.007	-0.005	-0.021	-0.03	0.63	-0.369
SF3A3	10946	1p34.3	0.122	0.067	-0.041	-0.083	0.014	0.028	1.331	-0.002	-0.005	-0.03	-0.077	-0.391	-0.011	0.068	0.653	-0.026	0.014	-0.071	-0.025	-0.047	-0.007	-0.005	-0.021	-0.03	0.63	-0.369
FHL3	2275	1p34.3	0.122	0.067	-0.041	-0.083	0.014	0.028	1.331	-0.002	-0.005	-0.03	-0.077	-0.391	-0.011	0.068	0.653	-0.026	0.014	-0.071	-0.025	-0.047	-0.007	-0.005	-0.021	-0.03	0.63	-0.369
UTP11L	51118	1p34.3	0.122	0.067	-0.041	-0.083	0.014	0.028	1.331	-0.002	-0.005	-0.03	-0.077	-0.391	-0.011	0.068	0.653	-0.026	0.014	-0.071	-0.025	-0.047	-0.007	-0.005	-0.021	-0.03	0.63	-0.369
POU3F1	5453	1p34.3	0.122	0.067	-0.041	-0.083	0.014	0.028	1.331	-0.002	-0.005	-0.03	-0.077	-0.391	-0.011	0.068	0.653	-0.026	0.014	-0.071	-0.025	-0.047	-0.007	-0.005	-0.021	-0.03	0.63	-0.369
MIR3659	100500801	1p34.3	0.122	0.067	-0.041	-0.083	0.014	0.028	1.331	-0.002	-0.005	-0.03	-0.077	-0.391	-0.011	0.068	0.653	-0.026	0.014	-0.071	-0.025	-0.047	-0.007	-0.005	-0.021	-0.03	0.63	-0.369
LOC339442	339442	1p34.3	0.122	0.067	-0.041	-0.083	0.014	0.028	1.331	-0.002	-0.005	-0.03	-0.077	-0.391	-0.011	0.068	0.653	-0.026	0.014	-0.071	-0.025	-0.047	-0.007	-0.005	-0.021	-0.03	0.63	-0.369
RRAGC	64121	1p34.3	0.122	0.067	0.77	-0.083	0.014	0.028	1.331	-0.002	-0.005	-0.03	-0.077	-0.391	-0.011	0.068	0.653	-0.026	0.014	-0.071	-0.025	-0.047	-0.007	-0.005	-0.021	-0.03	1.515	-0.369
GJA9-MYCBP	100527950	1p34.3	0.122	0.067	0.77	-0.083	0.014	0.028	1.331	-0.002	-0.005	-0.03	-0.077	-0.391	-0.011	0.068	0.653	-0.026	0.014	-0.071	-0.025	-0.047	-0.007	-0.005	-0.021	-0.03	1.515	-0.369
MYCBP	26292	1p34.3	0.122	0.067	0.77	-0.083	0.014	0.028	1.331	-0.002	-0.005	-0.03	-0.077	-0.391	-0.011	0.068	0.653	-0.026	0.014	-0.071	-0.025	-0.047	-0.007	-0.005	-0.021	-0.03	1.515	-0.369
GJA9	81025	1p34.3	0.122	0.067	0.77	-0.083	0.014	0.028	1.331	-0.002	-0.005	-0.03	-0.077	-0.391	-0.011	0.068	0.653	-0.026	0.014	-0.071	-0.025	-0.047	-0.007	-0.005	-0.021	-0.03	1.515	-0.369
RHBDL2	54933	1p34.3	0.122	0.067	0.77	-0.083	0.014	0.028	1.331	-0.002	-0.005	-0.03	-0.077	-0.391	-0.011	0.068	0.653	-0.026	0.014	-0.071	-0.025	-0.047	-0.007	-0.005	-0.021	-0.03	1.515	-0.369
AKIRIN1	79647	1p34.3	0.122	0.067	0.77	-0.083	0.014	0.028	1.331	-0.002	-0.005	-0.03	-0.077	-0.391	-0.011	0.068	0.653	-0.026	0.014	-0.071	-0.025	-0.047	-0.007	-0.005	-0.021	-0.03	1.515	-0.369
NDUFS5	4725	1p34.3	0.122	0.067	0.77	-0.083	0.014	0.028	1.331	-0.002	-0.005	-0.03	-0.077	-0.391	-0.011	0.068	0.653	-0.026	0.014	-0.071	-0.025	-0.047	-0.007	-0.005	-0.021	-0.03	1.515	-0.369
MACF1	23499	1p34.3	0.122	0.067	0.77	-0.083	0.014	0.028	1.331	-0.002	-0.005	-0.03	-0.077	-0.391	-0.011	0.068	0.653	-0.026	0.014	-0.071	-0.025	-0.047	-0.007	-0.005	-0.021	-0.03	1.515	-0.369
KIAA0754	643314	1p34.3	0.122	0.067	0.77	-0.083	0.014	0.028	1.331	-0.002	-0.005	-0.03	-0.077	-0.391	-0.011	0.068	0.653	-0.026	0.014	-0.071	-0.025	-0.047	-0.007	-0.005	-0.021	-0.03	1.515	-0.369
BMP8A	353500	1p34.3	0.122	0.067	0.77	-0.083	0.014	0.028	1.331	-0.002	-0.005	-0.03	-0.077	-0.391	-0.011	0.068	0.653	-0.026	0.014	-0.071	-0.025	-0.047	-0.007	-0.005	-0.021	-0.03	1.515	-0.369
PPIEL	728448	1p34.3	0.122	0.067	0.77	-0.083	0.014	0.028	1.331	-0.002	-0.005	-0.03	-0.077	-0.391	-0.011	0.068	0.653	-0.026	0.014	-0.071	-0.025	-0.047	-0.007	-0.005	-0.021	-0.03	1.515	-0.369
PABPC4	8761	1p34.3	0.122	0.067	0.77	-0.083	0.014	0.028	1.331	-0.002	-0.005	-0.03	-0.077	-0.391	-0.011	0.068	0.653	-0.026	0.014	-0.071	-0.025	-0.047	-0.007	-0.005	-0.021	-0.03	1.515	-0.369
SNORA55	677834	1p34.3	0.122	0.067	0.77	-0.083	0.014	0.028	1.331	-0.002	-0.005	-0.03	-0.077	-0.391	-0.011	0.068	0.653	-0.026	0.014	-0.071	-0.025	-0.047	-0.007	-0.005	-0.021	-0.03	1.515	-0.369
HEYL	26508	1p34.3	0.122	0.067	-0.015	-0.083	0.014	0.028	1.331	-0.002	-0.005	-0.03	-0.077	-0.391	-0.011	0.068	0.653	-0.026	0.014	-0.071	-0.025	-0.047	-0.007	-0.005	-0.021	-0.03	1.515	-0.369
HPCAL4	51440	1p34.2	0.122	0.067	-0.015	-0.083	0.014	0.028	1.331	-0.002	-0.005	-0.03	-0.077	-0.391	-0.011	0.068	0.653	-0.026	0.014	-0.071	-0.025	-0.047	-0.007	-0.005	-0.021	-0.03	1.515	-0.369
NT5C1A	84618	1p34.2	0.122	0.067	-0.015	-0.083	0.014	0.028	1.331	-0.002	-0.005	-0.03	-0.077	-0.391	-0.011	0.068	0.653	-0.026	0.014	-0.071	-0.025	-0.047	-0.007	-0.005	-0.021	-0.03	1.515	-0.369
PPIE	10450	1p34.2	0.122	0.067	-0.015	-0.083	0.014	0.028	1.331	-0.002	-0.005	-0.03	-0.077	-0.391	-0.011	0.068	0.653	-0.026	0.014	-0.071	-0.025	-0.047	-0.007	-0.005	-0.021	-0.03	1.515	-0.369
BMP8B	656	1p34.2	0.122	0.067	-0.015	-0.083	0.014	0.028	1.331	-0.002	-0.005	-0.03	-0.077	-0.391	-0.011	0.068	0.653	-0.026	0.014	-0.071	-0.025	-0.047	-0.007	-0.005	-0.021	-0.03	1.515	-0.369
OXCT2	64064	1p34.2	0.122	0.067	-0.015	-0.083	0.014	0.028	1.331	-0.002	-0.005	-0.03	-0.077	-0.391	-0.011	0.068	0.653	-0.026	0.014	-0.071	-0.025	-0.047	-0.007	-0.005	-0.021	-0.03	1.515	-0.369
TRIT1	54802	1p34.2	0.122	0.067	-0.015	-0.083	0.014	0.028	1.331	-0.002	-0.005	-0.03	-0.077	-0.391	-0.011	0.068	0.653	-0.026	0.014	-0.071	-0.025	-0.047	-0.007	-0.005	-0.021	-0.03	0.587	-0.369
MYCL1	4610	1p34.2	0.122	0.067	-0.015	-0.083	0.014	0.028	1.331	-0.002	-0.005	-0.03	-0.077	-0.391	-0.011	0.068	0.653	-0.026	0.014	-0.071	-0.025	-0.047	-0.007	-0.005	-0.021	-0.03	0.587	-0.369
MFSD2A	84879	1p34.2	0.122	0.067	-0.015	-0.083	0.014	0.028	1.331	-0.002	-0.005	-0.03	-0.077	-0.391	-0.011	0.068	0.653	-0.026	0.014	-0.071	-0.025	-0.047	-0.007	-0.005	-0.021	-0.03	0.587	-0.369
CAP1	10487	1p34.2	0.122	0.067	-0.015	-0.083	0.014	0.028	1.331	-0.002	-0.005	-0.03	-0.077	-0.391	-0.011	0.068	0.653	-0.026	0.014	-0.071	-0.025	-0.047	-0.007	-0.005	-0.021	-0.03	0.587	-0.369
PPT1	5538	1p34.2	0.122	0.067	-0.015	-0.083	0.014	0.028	1.331	-0.002	-0.005	-0.03	-0.077	-0.391	-0.011	0.068	0.653	-0.026	0.014	-0.071	-0.025	-0.047	-0.007	-0.005	-0.021	-0.03	0.587	-0.369
RLF	6018	1p34.2	0.122	0.067	-0.015	-0.083	0.014	0.028	1.331	-0.002	-0.005	-0.03	-0.077	-0.391	-0.011	0.068	0.653	-0.026	0.014	-0.071	-0.025	-0.047	-0.007	-0.005	-0.021	-0.03	0.587	-0.369
TMCO2	127391	1p34.2	0.122	0.067	-0.015	-0.083	0.014	0.028	1.331	-0.002	-0.005	-0.03	-0.077	-0.391	-0.011	0.068	0.653	-0.026	0.014	-0.071	-0.025	-0.047	-0.007	-0.005	-0.021	-0.03	0.587	-0.369
ZMPSTE24	10269	1p34.2	0.122	0.067	-0.015	-0.083	0.014	0.028	1.331	-0.002	-0.005	-0.03	-0.077	-0.391	-0.011	0.068	0.653	-0.026	0.014	-0.071	-0.025	-0.047	-0.007	-0.005	-0.021	-0.03	0.587	-0.369
COL9A2	1298	1p34.2	0.122	0.067	-0.015	-0.083	0.014	0.028	1.331	-0.002	-0.005	-0.03	-0.077	-0.391	-0.011	0.068	0.653	-0.026	0.014	-0.071	-0.025	-0.047	-0.007	-0.005	-0.021	-0.03	0.587	-0.369
SMAP2	64744	1p34.2	0.122	0.067	-0.015	-0.083	0.014	0.028	1.331	-0.002	-0.005	-0.03	-0.077	-0.391	-0.011	0.068	0.653	-0.026	0.014	-0.071	-0.025	-0.047	-0.007	-0.005	-0.021	-0.03	0.587	-0.369
ZNF643	65243	1p34.2	0.122	0.067	-0.015	-0.083	0.014	0.028	1.331	-0.002	-0.005	-0.03	-0.077	-0.391	-0.011	0.068	0.653	-0.026	0.014	-0.071	-0.025	-0.047	-0.007	-0.005	-0.021	-0.03	0.587	-0.369
ZNF642	339559	1p34.2	0.122	0.067	-0.015	-0.083	0.014	0.028	1.331	-0.002	-0.005	-0.03	-0.077	-0.391	-0.011	0.068	0.653	-0.026	0.014	-0.071	-0.025	-0.047	-0.007	-0.005	-0.021	-0.03	0.587	-0.369
DEM1	64789	1p34.2	0.122	0.067	-0.015	-0.083	0.014	0.028	1.331	-0.002	-0.005	-0.03	-0.077	-0.391	-0.011	0.068	0.653	-0.026	0.014	-0.071	-0.025	-0.047	-0.007	-0.005	-0.021	-0.03	0.587	-0.369
ZNF684	127396	1p34.2	0.122	0.067	-0.015	-0.083	0.014	0.028	1.331	-0.002	-0.005	-0.03	-0.077	-0.391	-0.011	0.068	0.653	-0.026	0.014	-0.071	-0.025	-0.047	-0.007	-0.005	-0.021	-0.03	0.587	-0.369
RIMS3	9783	1p34.2	0.122	1.295	-0.015	-0.083	0.014	0.028	1.331	-0.002	-0.005	-0.03	-0.077	-0.391	-0.011	0.068	0.653	-0.026	0.014	-0.071	-0.025	-0.047	-0.007	-0.005	-0.021	-0.03	0.587	-0.369
LOC100130557	100130557	1p34.2	0.122	1.295	-0.015	-0.083	0.014	0.028	1.331	-0.002	-0.005	-0.03	-0.077	-0.391	-0.011	0.068	0.653	-0.026	0.014	-0.071	-0.025	-0.047	-0.007	-0.005	-0.021	-0.03	0.587	-0.369
NFYC	4802	1p34.2	0.122	1.295	-0.015	-0.083	0.014	0.028	1.331	-0.002	-0.005	-0.03	-0.077	-0.391	-0.011	0.068	0.653	-0.026	0.014	-0.071	-0.025	-0.047	-0.007	-0.005	-0.021	-0.03	0.587	-0.369
MIR30C1	407031	1p34.2	0.122	1.295	-0.015	-0.083	0.014	0.028	1.331	-0.002	-0.005	-0.03	-0.077	-0.391	-0.011	0.068	0.653	-0.026	0.014	-0.071	-0.025	-0.047	-0.007	-0.005	-0.021	-0.03	0.587	-0.369
MIR30E	407034	1p34.2	0.122	1.295	-0.015	-0.083	0.014	0.028	1.331	-0.002	-0.005	-0.03	-0.077	-0.391	-0.011	0.068	0.653	-0.026	0.014	-0.071	-0.025	-0.047	-0.007	-0.005	-0.021	-0.03	0.587	-0.369
hsa-mir-30c-1	-899	1p34.2	0.122	1.295	-0.015	-0.083	0.014	0.028	1.331	-0.002	-0.005	-0.03	-0.077	-0.391	-0.011	0.068	0.653	-0.026	0.014	-0.071	-0.025	-0.047	-0.007	-0.005	-0.021	-0.03	0.587	-0.369
hsa-mir-30e	-899	1p34.2	0.122	1.295	-0.015	-0.083	0.014	0.028	1.331	-0.002	-0.005	-0.03	-0.077	-0.391	-0.011	0.068	0.653	-0.026	0.014	-0.071	-0.025	-0.047	-0.007	-0.005	-0.021	-0.03	0.587	-0.369
KCNQ4	9132	1p34.2	0.122	1.295	-0.015	-0.083	0.014	0.028	1.331	-0.002	-0.005	-0.03	-0.077	-0.391	-0.011	0.068	0.653	-0.026	-0.292	-0.071	-0.025	-0.047	-0.007	-0.005	-0.021	-0.03	0.587	-0.369
CITED4	163732	1p34.2	0.122	1.295	-0.015	-0.083	0.014	0.028	1.331	-0.002	-0.005	-0.03	-0.077	-0.391	-0.011	0.068	0.653	-0.026	-0.292	-0.071	-0.025	-0.047	-0.007	-0.005	-0.021	-0.03	0.587	-0.369
CTPS	1503	1p34.2	0.122	1.295	-0.015	-0.083	0.014	0.028	1.331	-0.002	-0.005	-0.03	-0.077	-0.391	-0.011	0.068	0.653	-0.026	-0.292	-0.071	-0.025	-0.047	-0.007	-0.005	-0.021	-0.03	0.587	-0.369
LOC100507178	100507178	1p34.2	0.122	1.295	-0.015	-0.083	0.014	0.028	1.331	-0.002	-0.005	-0.03	-0.077	-0.391	-0.011	0.068	0.653	-0.026	-0.292	-0.071	-0.025	-0.047	-0.007	-0.005	-0.021	-0.03	0.587	-0.369
SCMH1	22955	1p34.2	0.122	1.295	-0.015	-0.083	0.014	0.028	1.331	-0.002	-0.005	-0.03	-0.077	-0.391	-0.011	0.068	0.653	-0.026	-0.292	-0.071	-0.025	-0.047	-0.007	-0.005	-0.021	-0.03	0.587	-0.369
SLFNL1	200172	1p34.2	0.122	1.295	-0.015	-0.083	0.014	0.028	1.331	-0.002	-0.005	-0.03	-0.077	-0.391	-0.011	0.068	0.653	-0.026	-0.292	-0.071	-0.025	-0.047	-0.007	-0.005	-0.021	-0.03	0.587	-0.369
EDN2	1907	1p34.2	0.122	0.007	-0.015	-0.083	0.014	0.028	0.341	-0.002	-0.005	-0.03	-0.077	-0.391	-0.011	0.068	0.653	-0.026	-0.011	-0.071	-0.025	-0.047	-0.007	-0.005	-0.021	-0.03	0.587	-0.369
HIVEP3	59269	1p34.2	0.122	0.007	-0.015	-0.083	0.014	0.028	0.341	-0.002	-0.005	-0.03	-0.077	-0.391	-0.011	0.068	0.653	-0.026	-0.011	-0.071	-0.025	-0.047	-0.007	-0.005	-0.021	-0.03	0.587	-0.369
FOXJ3	22887	1p34.2	0.122	0.007	-0.015	-0.083	0.014	0.028	0.341	-0.002	-0.005	-0.03	-0.077	-0.391	-0.011	0.068	0.653	-0.026	-0.011	-0.071	-0.025	-0.047	-0.007	-0.005	-0.021	-0.03	0.587	-0.369
GUCA2A	2980	1p34.2	0.122	0.007	-0.015	-0.083	0.014	0.028	0.341	-0.002	-0.005	-0.03	-0.077	-0.391	-0.011	0.068	0.653	-0.026	-0.011	-0.071	-0.025	-0.047	-0.007	-0.005	-0.021	-0.03	0.587	-0.369
GUCA2B	2981	1p34.2	0.122	0.007	-0.015	-0.083	0.014	0.028	0.341	-0.002	-0.005	-0.03	-0.077	-0.391	-0.011	0.068	0.653	-0.026	-0.011	-0.071	-0.025	-0.047	-0.007	-0.005	-0.021	-0.03	0.587	-0.369
RIMKLA	284716	1p34.2	0.122	0.007	-0.015	-0.083	0.014	0.028	0.341	-0.002	-0.005	-0.03	-0.077	-0.391	-0.011	0.068	0.653	-0.026	-0.011	-0.071	-0.025	-0.047	-0.007	-0.005	-0.021	-0.03	0.587	-0.369
ZMYND12	84217	1p34.2	0.122	0.007	-0.015	-0.083	0.014	0.028	0.341	-0.002	-0.005	-0.03	-0.077	-0.391	-0.011	0.068	0.653	-0.026	-0.011	-0.071	-0.025	-0.047	-0.007	-0.005	-0.021	-0.03	0.587	-0.369
PPCS	79717	1p34.2	0.122	0.007	-0.015	-0.083	0.014	0.028	0.341	-0.002	-0.005	-0.03	-0.077	-0.391	-0.011	0.068	0.653	-0.026	-0.011	-0.071	-0.025	-0.047	-0.007	-0.005	-0.021	-0.03	0.587	-0.369
CCDC30	728621	1p34.2	0.122	0.007	-0.015	-0.083	0.014	0.028	0.341	-0.002	-0.005	-0.03	-0.077	-0.391	-0.011	0.068	0.653	-0.026	-0.011	-0.071	-0.025	-0.047	-0.007	-0.005	-0.021	-0.03	0.587	-0.369
PPIH	10465	1p34.2	0.122	0.007	-0.015	-0.083	0.014	0.028	0.341	-0.002	-0.005	-0.03	-0.077	-0.391	-0.011	0.068	0.653	-0.026	-0.011	-0.071	-0.025	-0.047	-0.007	-0.005	-0.021	-0.03	0.587	-0.369
YBX1	4904	1p34.2	0.122	0.007	-0.015	-0.083	0.014	0.028	0.341	-0.002	-0.005	-0.03	-0.077	-0.391	-0.011	0.068	0.653	-0.026	-0.011	-0.071	-0.025	-0.047	-0.007	-0.005	-0.021	-0.03	0.587	-0.369
CLDN19	149461	1p34.2	0.122	0.007	-0.015	-0.083	0.014	0.028	0.341	-0.002	-0.005	-0.03	-0.077	-0.391	-0.011	0.068	0.653	-0.026	-0.011	-0.071	-0.025	-0.047	-0.007	-0.005	-0.021	-0.03	0.587	-0.369
LEPRE1	64175	1p34.2	0.122	0.007	-0.015	-0.083	0.014	0.028	0.341	-0.002	-0.005	-0.03	-0.077	-0.391	-0.011	0.068	0.653	-0.026	-0.011	-0.071	-0.025	-0.047	-0.007	-0.005	-0.021	-0.03	0.587	-0.369
C1orf50	79078	1p34.2	0.122	0.007	-0.015	-0.083	0.014	0.028	0.341	-0.002	-0.005	-0.03	-0.077	-0.391	-0.011	0.068	0.653	-0.026	-0.011	-0.071	-0.025	-0.047	-0.007	-0.005	-0.021	-0.03	0.587	-0.369
LOC100129924	100129924	1p34.2	0.122	0.007	-0.015	-0.083	0.014	0.028	0.341	-0.002	-0.005	-0.03	-0.077	-0.391	-0.011	0.068	0.653	-0.026	-0.011	-0.071	-0.025	-0.047	-0.007	-0.005	-0.021	-0.03	0.587	-0.369
CCDC23	374969	1p34.2	0.122	0.007	-0.015	-0.083	0.014	0.028	0.341	-0.002	-0.005	-0.03	-0.077	-0.391	-0.011	0.068	0.653	-0.026	-0.011	-0.071	-0.025	-0.047	-0.007	-0.005	-0.021	-0.03	0.587	-0.369
ERMAP	114625	1p34.2	0.122	0.007	-0.015	-0.083	0.014	0.028	0.341	-0.002	-0.005	-0.03	-0.077	-0.391	-0.011	0.068	0.653	-0.026	-0.011	-0.071	-0.025	-0.047	-0.007	-0.005	-0.021	-0.03	0.587	-0.369
ZNF691	51058	1p34.2	0.122	0.007	-0.015	-0.083	0.014	0.028	0.341	-0.002	-0.005	-0.03	-0.077	-0.391	-0.011	0.068	0.653	-0.026	-0.011	-0.071	-0.025	-0.047	-0.007	-0.005	-0.021	-0.03	0.587	-0.369
SLC2A1	6513	1p34.2	0.122	0.007	-0.015	-0.083	0.014	0.028	0.341	-0.002	-0.005	-0.03	-0.077	-0.391	-0.011	0.068	0.653	-0.026	-0.011	-0.071	-0.025	-0.047	-0.007	-0.005	-0.021	-0.03	0.587	-0.369
FLJ32224	440584	1p34.2	0.122	0.007	-0.015	-0.083	0.014	0.028	0.341	-0.002	-0.005	-0.03	-0.077	-0.391	-0.011	0.068	0.653	-0.026	-0.011	-0.071	-0.025	-0.047	-0.007	-0.005	-0.021	-0.03	0.587	-0.369
FAM183A	440585	1p34.2	0.122	0.007	-0.015	-0.083	0.014	0.028	0.341	-0.002	-0.005	-0.03	-0.077	-0.391	-0.011	0.068	0.653	-0.026	-0.011	-0.071	-0.025	-0.047	-0.007	-0.005	-0.021	-0.03	0.587	-0.369
EBNA1BP2	10969	1p34.2	0.122	0.007	-0.015	-0.083	0.014	0.028	0.341	-0.002	-0.005	-0.03	-0.077	-0.391	-0.011	0.068	0.653	-0.026	-0.011	-0.071	-0.025	-0.047	-0.007	-0.005	-0.021	-0.03	0.587	-0.369
WDR65	149465	1p34.2	0.122	0.007	-0.015	-0.083	0.014	0.028	0.341	-0.002	-0.005	-0.03	-0.077	-0.391	-0.011	0.068	0.653	-0.026	-0.011	-0.071	-0.025	-0.047	-0.007	-0.005	-0.021	-0.03	0.587	-0.369
TMEM125	128218	1p34.2	0.122	0.007	-0.015	-0.083	0.014	0.028	0.341	-0.002	-0.005	-0.03	-0.077	-0.391	-0.011	0.068	0.653	-0.026	-0.011	-0.071	-0.025	-0.047	-0.007	-0.005	-0.021	-0.03	0.587	-0.369
C1orf210	149466	1p34.2	0.122	0.007	-0.015	-0.083	0.014	0.028	0.341	-0.002	-0.005	-0.03	-0.077	-0.391	-0.011	0.068	0.653	-0.026	-0.011	-0.071	-0.025	-0.047	-0.007	-0.005	-0.021	-0.03	0.587	-0.369
TIE1	7075	1p34.2	0.122	0.007	-0.015	-0.083	0.014	0.028	0.341	-0.002	-0.005	-0.03	-0.077	-0.391	-0.011	0.068	0.653	-0.026	-0.011	-0.071	-0.025	-0.047	-0.007	-0.005	-0.021	-0.03	0.587	-0.369
MPL	4352	1p34.2	0.122	0.007	-0.015	-0.083	0.014	0.028	0.341	-0.002	-0.005	-0.03	-0.077	-0.391	-0.011	0.068	0.653	-0.026	-0.011	-0.071	-0.025	-0.047	-0.007	-0.439	-0.021	-0.03	0.587	-0.369
CDC20	991	1p34.2	0.122	0.007	-0.015	-0.083	0.014	0.028	0.341	-0.002	-0.005	-0.03	-0.077	-0.391	-0.011	0.068	0.653	-0.026	-0.011	-0.071	-0.025	-0.047	-0.007	-0.439	-0.021	-0.03	0.587	-0.369
ELOVL1	64834	1p34.2	0.122	0.007	-0.015	-0.083	0.014	0.028	0.341	-0.002	-0.005	-0.03	-0.077	-0.391	-0.011	0.068	0.653	-0.026	-0.011	-0.071	-0.025	-0.047	-0.007	-0.439	-0.021	-0.03	0.587	-0.369
MED8	112950	1p34.2	0.122	0.007	-0.015	-0.083	0.014	0.028	0.341	-0.002	-0.005	-0.03	-0.077	-0.391	-0.011	0.068	0.653	-0.026	-0.011	-0.071	-0.025	-0.047	-0.007	-0.439	-0.021	-0.03	0.587	-0.369
SZT2	23334	1p34.2	0.122	0.007	-0.015	-0.083	0.014	0.028	0.341	-0.002	-0.005	-0.03	-0.077	-0.391	-0.011	0.068	0.653	-0.026	-0.011	-0.071	-0.025	-0.047	-0.007	-0.439	-0.021	-0.03	0.587	-0.369
HYI	81888	1p34.2	0.122	0.007	-0.015	-0.083	0.014	0.028	0.341	-0.002	-0.005	-0.03	-0.077	-0.391	-0.011	0.068	0.653	-0.026	-0.011	-0.071	-0.025	-0.047	-0.007	-0.07	-0.021	-0.03	0.587	-0.369
PTPRF	5792	1p34.2	0.122	0.007	-0.015	-0.083	0.014	0.028	0.341	-0.002	-0.005	-0.03	-0.077	-0.391	-0.011	0.068	0.653	-0.026	-0.011	-0.071	-0.025	-0.047	-0.007	-0.07	-0.021	-0.03	0.587	-0.369
KDM4A	9682	1p34.1	0.122	0.007	-0.015	-0.083	0.014	0.028	0.341	-0.002	-0.005	-0.03	-0.077	-0.391	-0.011	0.068	0.653	-0.026	-0.011	-0.071	-0.025	-0.047	-0.007	-0.07	-0.021	-0.03	0.587	-0.369
LOC100132774	100132774	1p34.1	0.122	0.007	-0.015	-0.083	0.014	0.028	0.341	-0.002	-0.005	-0.03	-0.077	-0.391	-0.011	0.068	0.653	-0.026	-0.011	-0.071	-0.025	-0.047	-0.007	-0.07	-0.021	-0.03	0.587	-0.369
ST3GAL3	6487	1p34.1	0.122	0.007	-0.015	-0.083	0.014	0.028	0.341	-0.002	-0.005	-0.03	-0.077	-0.391	-0.011	0.068	0.653	-0.026	-0.011	-0.071	-0.025	-0.047	-0.007	-0.07	-0.021	-0.03	0.587	-0.369
ARTN	9048	1p34.1	0.122	0.007	-0.015	-0.083	0.014	0.028	0.341	-0.002	-0.005	-0.03	-0.077	-0.391	-0.011	0.068	0.653	-0.026	-0.011	-0.071	-0.025	-0.047	-0.007	-0.07	-0.021	-0.03	0.587	-0.369
IPO13	9670	1p34.1	0.122	0.007	-0.015	-0.083	0.014	0.028	0.341	-0.002	-0.005	-0.03	-0.077	-0.391	-0.011	0.068	0.653	-0.026	-0.011	-0.071	-0.025	-0.047	-0.007	-0.07	-0.021	-0.03	0.587	-0.369
DPH2	1802	1p34.1	0.122	0.007	-0.015	-0.083	0.014	0.028	0.341	-0.002	-0.005	-0.03	-0.077	-0.391	-0.011	0.068	0.653	-0.026	-0.011	-0.071	-0.025	-0.047	-0.007	-0.07	-0.021	-0.03	0.587	-0.369
ATP6V0B	533	1p34.1	0.122	0.007	-0.015	-0.083	0.014	0.028	0.341	-0.002	-0.005	-0.03	-0.077	-0.391	-0.011	0.068	0.653	-0.026	-0.011	-0.071	-0.025	-0.047	-0.007	-0.07	-0.021	-0.03	0.587	-0.369
B4GALT2	8704	1p34.1	0.122	0.007	-0.015	-0.083	0.014	0.028	0.341	-0.002	-0.005	-0.03	-0.077	-0.391	-0.011	0.068	0.653	-0.026	-0.011	-0.071	-0.025	-0.047	-0.007	-0.07	-0.021	-0.03	0.587	-0.369
CCDC24	149473	1p34.1	0.122	0.007	-0.015	-0.083	0.014	0.028	0.341	-0.002	-0.005	-0.03	-0.077	-0.391	-0.011	0.068	0.653	-0.026	-0.011	-0.071	-0.025	-0.047	-0.007	-0.07	-0.021	-0.03	0.587	-0.369
SLC6A9	6536	1p34.1	0.122	0.007	-0.015	-0.083	0.014	0.028	0.341	-0.002	-0.005	-0.03	-0.077	-0.391	-0.011	0.068	0.653	-0.026	-0.011	-0.071	-0.025	-0.047	-0.007	-0.07	-0.021	-0.03	0.587	-0.369
KLF17	128209	1p34.1	0.122	0.007	-0.015	-0.083	0.014	0.028	0.341	-0.002	-0.005	-0.03	-0.077	-0.391	-0.011	0.068	0.653	-0.026	-0.011	-0.071	-0.025	-0.047	-0.007	-0.07	-0.021	-0.03	0.587	-0.369
DMAP1	55929	1p34.1	0.122	0.007	-0.015	-0.083	0.014	0.028	0.341	-0.002	-0.005	-0.03	-0.077	-0.391	-0.011	0.068	0.653	-0.026	-0.011	-0.071	-0.025	-0.047	-0.007	-0.07	-0.021	-0.03	0.587	-0.369
ERI3	79033	1p34.1	0.122	0.007	-0.015	-0.083	0.014	0.028	0.341	-0.002	-0.005	-0.03	-0.077	-0.391	-0.011	0.068	0.653	-0.026	-0.011	-0.071	-0.025	-0.047	-0.007	-0.07	-0.021	-0.03	0.587	-0.369
RNF220	55182	1p34.1	0.122	0.007	-0.015	-0.083	0.014	0.028	0.341	-0.002	-0.005	-0.03	-0.077	-0.391	-0.011	0.068	0.653	-0.026	-0.011	-0.071	-0.025	-0.047	-0.007	-0.07	-0.021	-0.03	0.587	-0.369
TMEM53	79639	1p34.1	0.122	0.007	-0.015	-0.083	0.014	0.028	0.341	-0.002	-0.005	-0.03	-0.077	-0.391	-0.011	0.068	0.653	-0.026	-0.011	-0.071	-0.025	-0.047	-0.007	-0.07	-0.021	-0.03	0.587	-0.369
C1orf228	339541	1p34.1	0.122	0.007	-0.015	-0.083	0.014	0.028	0.341	-0.002	-0.005	-0.03	-0.077	-0.391	-0.011	0.068	0.653	-0.026	-0.011	-0.071	-0.025	-0.047	-0.007	-0.07	-0.021	-0.03	0.587	-0.369
KIF2C	11004	1p34.1	0.122	0.007	-0.015	-0.083	0.014	0.028	0.341	-0.002	-0.005	-0.03	-0.077	-0.391	-0.011	0.068	0.653	-0.026	-0.011	-0.071	-0.025	-0.047	-0.007	-0.07	-0.021	-0.03	0.587	-0.369
BEST4	266675	1p34.1	0.122	0.007	-0.015	-0.083	0.014	0.028	0.341	-0.002	-0.005	-0.03	-0.077	-0.391	-0.011	0.068	0.653	-0.026	-0.011	-0.071	-0.025	-0.047	-0.007	-0.07	-0.021	-0.03	0.587	-0.369
BTBD19	149478	1p34.1	0.122	0.007	-0.015	-0.083	0.014	0.028	0.341	-0.002	-0.005	-0.03	-0.077	-0.391	-0.011	0.068	0.653	-0.026	-0.011	-0.071	-0.025	-0.047	-0.007	-0.07	-0.021	-0.03	0.587	-0.369
PLK3	1263	1p34.1	0.122	0.007	-0.015	-0.083	0.014	0.028	0.341	-0.002	-0.005	-0.03	-0.077	-0.391	-0.011	0.068	0.653	-0.026	-0.011	-0.071	-0.025	-0.047	-0.007	-0.07	-0.021	-0.03	0.587	-0.369
PTCH2	8643	1p34.1	0.122	0.007	-0.015	-0.083	0.014	0.028	0.341	-0.002	-0.005	-0.03	-0.077	-0.391	-0.011	0.068	0.653	-0.026	-0.011	-0.071	-0.025	-0.047	-0.007	-0.07	-0.021	-0.03	0.587	-0.369
RPS8	6202	1p34.1	0.122	0.007	-0.015	-0.083	0.014	0.028	0.341	-0.002	-0.005	-0.03	-0.077	-0.391	-0.011	0.068	0.653	-0.026	-0.011	-0.071	-0.025	-0.047	-0.007	-0.07	-0.021	-0.03	0.587	-0.369
SNORD38A	94162	1p34.1	0.122	0.007	-0.015	-0.083	0.014	0.028	0.341	-0.002	-0.005	-0.03	-0.077	-0.391	-0.011	0.068	0.653	-0.026	-0.011	-0.071	-0.025	-0.047	-0.007	-0.07	-0.021	-0.03	0.587	-0.369
SNORD38B	94163	1p34.1	0.122	0.007	-0.015	-0.083	0.014	0.028	0.341	-0.002	-0.005	-0.03	-0.077	-0.391	-0.011	0.068	0.653	-0.026	-0.011	-0.071	-0.025	-0.047	-0.007	-0.07	-0.021	-0.03	0.587	-0.369
SNORD46	94161	1p34.1	0.122	0.007	-0.015	-0.083	0.014	0.028	0.341	-0.002	-0.005	-0.03	-0.077	-0.391	-0.011	0.068	0.653	-0.026	-0.011	-0.071	-0.025	-0.047	-0.007	-0.07	-0.021	-0.03	0.587	-0.369
SNORD55	26811	1p34.1	0.122	0.007	-0.015	-0.083	0.014	0.028	0.341	-0.002	-0.005	-0.03	-0.077	-0.391	-0.011	0.068	0.653	-0.026	-0.011	-0.071	-0.025	-0.047	-0.007	-0.07	-0.021	-0.03	0.587	-0.369
TCTEX1D4	343521	1p34.1	0.122	0.007	-0.015	-0.083	0.014	0.028	0.341	-0.002	-0.005	-0.03	-0.077	-0.391	-0.011	0.068	0.653	-0.026	-0.011	-0.071	-0.025	-0.047	-0.007	-0.07	-0.021	-0.03	0.587	-0.369
EIF2B3	8891	1p34.1	0.122	0.007	-0.015	-0.083	0.014	0.028	0.341	-0.002	-0.005	-0.03	-0.077	-0.391	-0.011	0.068	0.653	-0.026	-0.011	-0.071	-0.025	-0.047	-0.007	-0.07	-0.021	-0.03	0.587	-0.369
HECTD3	79654	1p34.1	0.122	0.007	-0.015	-0.083	0.014	0.028	0.341	-0.002	-0.005	-0.03	-0.077	-0.391	-0.011	0.068	0.653	-0.026	-0.011	-0.071	-0.025	-0.047	-0.007	-0.07	-0.021	-0.03	0.587	-0.369
UROD	7389	1p34.1	0.122	0.007	-0.015	-0.083	0.014	0.028	0.341	-0.002	-0.005	-0.03	-0.077	-0.391	-0.011	0.068	0.653	-0.026	-0.011	-0.071	-0.025	-0.047	-0.007	-0.07	-0.021	-0.03	0.587	-0.369
ZSWIM5	57643	1p34.1	0.122	0.007	-0.015	-0.083	0.014	0.028	0.341	-0.002	-0.005	-0.03	-0.077	-0.391	-0.011	0.068	0.653	-0.026	-0.011	-0.071	-0.025	-0.047	-0.007	-0.07	-0.021	-0.03	0.587	-0.369
LOC400752	400752	1p34.1	0.122	0.007	-0.015	-0.083	0.014	0.028	0.341	-0.002	-0.005	-0.03	-0.077	-0.391	-0.011	0.068	0.653	-0.026	-0.011	-0.071	-0.025	-0.047	-0.007	-0.07	-0.021	-0.03	1.171	-0.369
HPDL	84842	1p34.1	0.122	0.007	-0.015	-0.083	0.014	0.028	0.341	-0.002	-0.005	-0.03	-0.077	-0.391	-0.011	0.068	0.653	-0.026	-0.011	-0.071	-0.025	-0.047	-0.007	-0.07	-0.021	-0.03	1.171	-0.369
MUTYH	4595	1p34.1	0.122	0.007	-0.015	-0.083	0.014	0.028	0.341	-0.002	-0.005	-0.03	-0.077	-0.391	-0.011	0.068	0.653	-0.026	-0.011	-0.071	-0.025	-0.047	-0.007	-0.07	-0.021	-0.03	1.171	-0.369
TOE1	114034	1p34.1	0.122	0.007	-0.015	-0.083	0.014	0.028	0.341	-0.002	-0.005	-0.03	-0.077	-0.391	-0.011	0.068	0.653	-0.026	-0.011	-0.071	-0.025	-0.047	-0.007	-0.07	-0.021	-0.03	1.171	-0.369
TESK2	10420	1p34.1	0.122	0.007	-0.015	-0.083	0.014	0.028	0.341	-0.002	-0.005	-0.03	-0.077	-0.391	-0.011	0.068	0.653	-0.026	-0.011	-0.071	-0.025	-0.047	-0.007	-0.07	-0.021	-0.03	1.171	-0.369
CCDC163P	126661	1p34.1	0.122	0.007	-0.015	-0.083	0.014	0.028	0.341	-0.002	-0.005	-0.03	-0.077	-0.391	-0.011	0.068	0.076	-0.026	-0.011	-0.071	-0.025	-0.047	-0.007	-0.07	-0.021	-0.03	1.171	-0.369
MMACHC	25974	1p34.1	0.122	0.007	-0.015	-0.083	0.014	0.028	0.341	-0.002	-0.005	-0.03	-0.077	-0.391	-0.011	0.068	0.076	-0.026	-0.011	-0.071	-0.025	-0.047	-0.007	-0.07	-0.021	-0.03	1.171	-0.369
PRDX1	5052	1p34.1	0.122	0.007	-0.015	-0.083	0.014	0.028	0.341	-0.002	-0.005	-0.03	-0.077	-0.391	-0.011	0.068	0.076	-0.026	-0.011	-0.071	-0.025	-0.047	-0.007	-0.07	-0.021	-0.03	1.171	-0.369
AKR1A1	10327	1p34.1	0.122	0.007	-0.015	-0.083	0.014	0.028	0.341	-0.002	-0.005	-0.03	-0.077	-0.391	-0.011	0.068	0.076	-0.026	-0.011	-0.071	-0.025	-0.047	-0.007	-0.07	-0.021	-0.03	1.171	-0.369
NASP	4678	1p34.1	0.122	0.007	-0.015	-0.083	0.014	0.028	0.341	-0.002	-0.005	-0.03	-0.077	-0.391	-0.011	0.068	0.076	-0.026	-0.011	-0.071	-0.025	-0.047	-0.007	-0.07	-0.021	-0.03	1.171	-0.369
CCDC17	149483	1p34.1	0.122	0.007	-0.015	-0.083	0.014	0.028	0.341	-0.002	-0.005	-0.03	-0.077	-0.391	-0.011	0.068	0.076	-0.026	-0.011	-0.071	-0.025	-0.047	-0.007	-0.07	-0.021	-0.03	1.171	-0.369
GPBP1L1	60313	1p34.1	0.122	0.007	-0.015	-0.083	0.014	0.028	0.341	-0.002	-0.005	-0.03	-0.077	-0.391	-0.011	0.068	0.076	-0.026	-0.011	-0.071	-0.025	-0.047	-0.007	-0.07	-0.021	-0.03	1.171	-0.369
RPS15AP10	728963	1p34.1	0.122	0.007	-0.015	-0.083	0.014	0.028	0.341	-0.002	-0.005	-0.03	-0.077	-0.391	-0.011	0.068	0.076	-0.026	-0.011	-0.071	-0.025	-0.047	-0.007	-0.07	-0.021	-0.03	1.171	-0.369
TMEM69	51249	1p34.1	0.122	0.007	-0.015	-0.083	0.014	0.028	0.341	-0.002	-0.005	-0.03	-0.077	-0.391	-0.011	0.068	0.076	-0.026	-0.011	-0.071	-0.025	-0.047	-0.007	-0.07	-0.021	-0.03	1.171	-0.369
IPP	3652	1p34.1	0.122	0.007	-0.015	-0.083	0.014	0.028	0.341	-0.002	-0.005	-0.03	-0.077	-0.391	-0.011	0.068	0.076	-0.026	-0.011	-0.071	-0.025	-0.047	-0.007	-0.07	-0.021	-0.03	1.171	-0.369
MAST2	23139	1p34.1	0.122	0.007	-0.015	-0.083	0.014	0.028	0.341	-0.002	-0.005	-0.03	-0.077	-0.391	-0.011	0.068	0.076	-0.026	-0.011	-0.071	-0.025	-0.047	-0.007	-0.07	-0.021	-0.03	1.171	-0.369
PIK3R3	8503	1p34.1	0.122	0.007	-0.015	-0.083	0.014	0.028	0.341	-0.002	-0.005	-0.03	-0.077	-0.391	-0.011	0.068	0.076	-0.026	-0.011	-0.071	-0.025	-0.047	-0.007	-0.07	-0.021	-0.03	1.171	-0.369
TSPAN1	10103	1p34.1	0.122	0.007	-0.015	-0.083	0.014	0.028	0.341	-0.002	-0.005	-0.03	-0.077	-0.391	-0.011	0.068	0.076	-0.026	-0.011	-0.071	-0.025	-0.047	-0.007	-0.07	-0.021	-0.03	0.724	-0.369
POMGNT1	55624	1p34.1	0.122	0.007	-0.015	-0.083	0.014	0.028	0.341	-0.002	-0.005	-0.03	-0.077	-0.391	-0.011	0.068	0.076	-0.026	-0.011	-0.071	-0.025	-0.047	-0.007	-0.07	-0.021	-0.03	0.724	-0.369
LURAP1	541468	1p34.1	0.122	0.007	-0.015	-0.083	0.014	0.028	0.341	-0.002	-0.005	-0.03	-0.077	-0.391	-0.011	0.068	0.076	-0.026	-0.011	-0.071	-0.025	-0.047	-0.007	-0.07	-0.021	-0.03	0.724	-0.369
RAD54L	8438	1p34.1	0.122	0.007	-0.015	-0.083	0.014	0.028	0.341	-0.002	-0.005	-0.03	-0.077	-0.391	-0.011	0.068	0.076	-0.026	-0.011	-0.071	-0.025	-0.047	-0.007	-0.07	-0.021	-0.03	0.724	-0.369
LRRC41	10489	1p34.1	0.122	0.007	-0.015	-0.083	0.014	0.028	0.341	-0.002	-0.005	-0.03	-0.077	-0.391	-0.011	0.068	0.076	-0.026	-0.011	-0.071	-0.025	-0.047	-0.007	-0.07	-0.021	-0.03	0.724	-0.369
UQCRH	7388	1p34.1	0.122	0.007	-0.015	-0.083	0.014	0.028	0.341	-0.002	-0.005	-0.03	-0.077	-0.391	-0.011	0.068	0.076	-0.026	-0.011	-0.071	-0.025	-0.047	-0.007	-0.07	-0.021	-0.03	0.724	-0.369
NSUN4	387338	1p33	0.122	0.007	-0.015	-0.083	0.014	0.028	0.341	-0.002	-0.005	-0.03	-0.077	-0.391	-0.011	0.068	0.076	-0.026	-0.011	-0.071	-0.025	-0.047	-0.007	-0.07	-0.021	-0.03	0.724	-0.369
FAAH	2166	1p33	0.122	0.007	-0.015	-0.083	0.014	0.028	0.341	-0.002	-0.005	-0.03	-0.077	-0.391	-0.011	0.068	0.076	-0.026	-0.011	-0.071	-0.025	-0.047	-0.007	-0.07	-0.021	-0.03	0.724	-0.369
LOC729041	729041	1p33	0.122	0.007	-0.015	-0.083	0.014	0.028	0.341	-0.002	-0.005	-0.03	-0.077	-0.391	-0.011	0.068	0.076	-0.026	-0.011	-0.071	-0.025	-0.047	-0.007	-0.07	-0.021	-0.03	0.724	-0.369
DMBX1	127343	1p33	0.122	0.007	-0.015	-0.083	0.014	0.028	0.341	-0.002	-0.005	-0.03	-0.077	-0.391	-0.011	0.068	0.076	-0.026	-0.011	-0.071	-0.025	-0.047	-0.007	-0.07	-0.021	-0.03	0.724	-0.369
KNCN	148930	1p33	0.122	0.007	-0.015	-0.083	0.014	0.028	0.341	-0.002	-0.005	-0.03	-0.077	-0.391	-0.011	0.068	0.076	-0.026	-0.011	-0.071	-0.025	-0.047	-0.007	-0.07	-0.021	-0.03	0.724	-0.369
LOC100507423	100507423	1p33	0.122	0.007	-0.015	-0.083	0.014	0.028	0.341	-0.002	-0.005	-0.03	-0.077	-0.391	-0.011	0.068	0.076	-0.026	-0.011	-0.071	-0.025	-0.047	-0.007	-0.07	-0.021	-0.03	0.724	-0.369
MKNK1	8569	1p33	0.122	0.007	-0.015	-0.083	0.014	0.028	0.341	-0.002	-0.005	-0.03	-0.077	-0.391	-0.011	0.068	0.076	-0.026	-0.011	-0.071	-0.025	-0.047	-0.007	-0.07	-0.021	-0.03	0.724	-0.369
MOB3C	148932	1p33	0.122	0.007	-0.015	-0.083	0.014	0.028	0.341	-0.002	-0.005	-0.03	-0.077	-0.391	-0.011	0.068	0.076	-0.026	-0.011	-0.071	-0.025	-0.047	-0.007	-0.07	-0.021	-0.03	0.724	-0.369
ATPAF1	64756	1p33	0.122	0.007	-0.015	-0.083	0.014	0.028	0.341	-0.002	-0.005	-0.03	-0.077	-0.391	-0.011	0.068	0.076	-0.026	-0.011	-0.071	-0.025	-0.047	-0.007	-0.07	-0.021	-0.03	0.724	-0.369
ATPAF1-AS1	374973	1p33	0.122	0.007	-0.015	-0.083	0.014	0.028	0.341	-0.002	-0.005	-0.03	-0.077	-0.391	-0.011	0.068	0.076	-0.026	-0.011	-0.071	-0.025	-0.047	-0.007	-0.07	-0.021	-0.03	0.724	-0.369
KIAA0494	9813	1p33	0.122	0.007	-0.015	-0.083	0.014	0.028	0.341	-0.002	-0.005	-0.03	-0.077	-0.391	-0.011	0.068	0.076	-0.026	-0.011	-0.071	-0.025	-0.047	-0.007	-0.07	-0.021	-0.03	0.724	-0.369
LOC100130197	100130197	1p33	0.122	0.007	-0.015	-0.083	0.014	0.028	0.341	-0.002	-0.005	-0.03	-0.077	-0.391	-0.011	0.068	0.076	-0.026	-0.011	-0.071	-0.025	-0.047	-0.007	-0.07	-0.021	-0.03	0.724	-0.369
CYP4B1	1580	1p33	0.122	0.007	-0.015	-0.083	0.014	0.028	0.341	-0.002	-0.005	-0.03	-0.077	-0.391	-0.011	0.068	0.076	-0.026	-0.011	-0.071	-0.025	-0.047	-0.007	-0.07	-0.021	-0.03	0.724	-0.369
CYP4Z2P	163720	1p33	0.122	0.007	-0.015	-0.083	0.014	0.028	0.341	-0.002	-0.005	-0.03	-0.077	-0.391	-0.011	0.068	0.076	-0.026	-0.011	-0.071	-0.025	-0.047	-0.007	-0.07	-0.021	-0.03	0.724	-0.369
CYP4A11	1579	1p33	0.122	0.007	-0.015	-0.083	0.014	0.028	0.341	-0.002	-0.005	-0.03	-0.077	-0.391	-0.011	0.068	0.076	-0.026	-0.011	-0.071	-0.025	-0.047	-0.007	-0.07	-0.021	-0.03	0.724	-0.369
CYP4X1	260293	1p33	0.122	0.007	-0.015	-0.083	0.014	0.028	0.341	-0.002	-0.005	-0.03	-0.077	-0.391	-0.011	0.068	0.076	-0.026	-0.011	-0.071	-0.025	-0.047	-0.007	-0.07	-0.021	-0.03	0.724	-0.369
CYP4Z1	199974	1p33	0.122	0.007	-0.015	-0.083	0.014	0.028	0.341	-0.002	-0.005	-0.03	-0.077	-0.391	-0.011	0.068	0.076	-0.026	-0.011	-0.071	-0.025	-0.047	-0.007	-0.07	-0.021	-0.03	0.724	-0.369
CYP4A22	284541	1p33	0.122	0.007	-0.015	-0.083	0.014	0.028	0.341	-0.002	-0.005	-0.03	-0.077	-0.391	-0.011	0.068	0.076	-0.026	-0.011	-0.071	-0.025	-0.047	-0.007	-0.07	-0.021	-0.03	0.724	-0.369
PDZK1IP1	10158	1p33	0.122	0.007	-0.015	-0.083	0.014	0.028	0.341	-0.002	-0.005	-0.03	-0.077	-0.391	-0.011	0.068	0.076	-0.026	-0.011	-0.071	-0.025	-0.047	-0.007	-0.07	-0.021	-0.03	0.724	-0.369
TAL1	6886	1p33	0.122	0.007	-0.015	-0.083	0.014	0.028	0.341	-0.002	-0.005	-0.03	-0.077	-0.391	-0.011	0.068	0.076	-0.026	-0.011	-0.071	-0.025	-0.047	-0.007	-0.07	-0.021	-0.03	0.724	-0.369
STIL	6491	1p33	0.122	0.007	-0.015	-0.083	0.014	0.028	0.341	-0.002	-0.005	-0.03	-0.077	-0.391	-0.011	0.068	0.076	-0.026	-0.011	-0.071	-0.025	-0.047	-0.007	-0.07	-0.021	-0.03	0.724	-0.369
CMPK1	51727	1p33	0.122	0.007	-0.015	-0.083	0.014	0.028	0.341	-0.002	-0.005	-0.03	-0.077	-0.391	-0.011	0.068	0.076	-0.026	-0.011	-0.071	-0.025	-0.047	-0.007	-0.07	-0.021	-0.03	0.724	-0.369
FOXD2	2306	1p33	0.122	0.007	-0.015	-0.083	0.014	0.028	0.341	-0.002	-0.005	-0.03	-0.077	-0.391	-0.011	0.068	0.076	-0.026	-0.011	-0.071	-0.025	-0.047	-0.007	-0.07	-0.021	-0.03	0.724	-0.369
FOXE3	2301	1p33	0.122	0.007	-0.015	-0.083	0.014	0.028	0.341	-0.002	-0.005	-0.03	-0.077	-0.391	-0.011	0.068	0.076	-0.026	-0.011	-0.071	-0.025	-0.047	-0.007	-0.07	-0.021	-0.03	0.724	-0.369
MGC12982	84793	1p33	0.122	0.007	-0.015	-0.083	0.014	0.028	0.341	-0.002	-0.005	-0.03	-0.077	-0.391	-0.011	0.068	0.076	-0.026	-0.011	-0.071	-0.025	-0.047	-0.007	-0.07	-0.021	-0.03	0.724	-0.369
LOC388630	388630	1p33	0.122	0.007	-0.015	-0.083	0.014	0.028	0.341	-0.002	-0.005	-0.03	-0.077	-0.391	-0.011	0.068	0.076	-0.026	-0.011	-0.071	-0.025	-0.047	-0.007	-0.07	-0.021	-0.03	0.724	-0.369
SKINTL	391037	1p33	0.122	0.007	-0.015	-0.083	0.014	0.028	0.341	-0.002	-0.005	-0.03	-0.077	-0.391	-0.011	0.068	0.076	-0.026	-0.011	-0.071	-0.025	-0.047	-0.007	-0.07	-0.021	-0.03	0.724	-0.369
SLC5A9	200010	1p33	0.122	0.007	-0.015	-0.083	0.014	0.028	0.341	-0.002	-0.005	-0.03	-0.077	-0.391	-0.011	0.068	0.076	-0.026	-0.011	-0.071	-0.025	-0.047	-0.007	-0.07	-0.021	-0.03	0.724	-0.369
SPATA6	54558	1p33	0.122	0.007	-0.015	-0.083	0.014	0.028	0.341	-0.002	-0.005	-0.03	-0.077	-0.391	-0.011	0.068	0.076	-0.026	-0.011	-0.071	-0.025	-0.047	-0.007	-0.07	-0.021	-0.03	0.724	-0.369
AGBL4	84871	1p33	0.122	0.007	-0.015	-0.083	0.014	0.028	0.341	-0.002	-0.005	-0.03	-0.077	-0.391	-0.011	-0.11	0.076	-0.026	-0.011	-0.071	-0.025	-0.047	-0.007	-0.07	-0.021	-0.03	0.724	-0.369
BEND5	79656	1p33	0.122	0.007	-0.015	-0.083	0.014	0.028	0.341	-0.002	-0.005	-0.03	-0.077	-0.391	-0.011	0.068	0.076	-0.026	-0.011	-0.071	-0.025	-0.047	-0.007	-0.07	-0.021	-0.03	0.724	-0.369
ELAVL4	1996	1p33	0.122	0.007	-0.015	-0.083	0.014	0.028	0.341	-0.002	-0.005	-0.03	-0.077	-0.391	-0.011	-0.11	0.076	-0.026	-0.011	-0.071	-0.025	-0.047	-0.007	-0.07	-0.021	-0.03	0.724	-0.369
DMRTA2	63950	1p32.3	0.122	0.007	-0.015	-0.083	0.014	0.028	0.341	-0.002	-0.005	-0.03	-0.077	-0.391	-0.011	-0.11	0.076	-0.026	-0.011	-0.071	-0.025	-0.047	-0.007	-0.07	-0.021	-0.03	0.724	-0.369
FAF1	11124	1p32.3	1.063	0.007	-0.015	-0.083	0.014	0.028	0.341	-0.002	-0.005	-0.03	-0.077	-0.391	-0.011	-0.11	0.335	-0.026	-0.011	-0.071	-0.025	-0.047	-0.007	-0.07	-0.021	-0.03	0.724	-0.369
CDKN2C	1031	1p32.3	1.063	0.007	-0.015	-0.083	0.014	0.028	0.341	-0.002	-0.005	-0.03	-0.077	-0.391	-0.011	-0.11	0.335	-0.026	-0.011	-0.071	-0.025	-0.047	-0.007	-0.07	-0.021	-0.03	0.724	-0.369
C1orf185	284546	1p32.3	1.063	0.007	-0.015	-0.083	0.014	0.028	0.341	-0.002	-0.005	-0.03	-0.077	-0.391	-0.011	-0.11	0.335	-0.026	-0.011	-0.071	-0.025	-0.047	-0.007	-0.07	-0.021	-0.03	0.724	-0.369
RNF11	26994	1p32.3	1.063	0.007	-0.015	-0.083	0.014	0.028	0.341	-0.002	-0.005	-0.03	-0.077	-0.391	-0.011	-0.11	0.335	-0.026	-0.011	-0.071	-0.025	-0.047	-0.007	-0.07	-0.021	-0.03	0.724	-0.369
TTC39A	22996	1p32.3	1.063	0.007	-0.015	-0.083	0.014	0.028	0.341	-0.002	-0.005	-0.03	-0.077	-0.391	-0.011	-0.11	0.335	-0.026	-0.011	-0.071	-0.025	-0.047	-0.007	-0.07	-0.021	-0.03	0.724	-0.369
EPS15	2060	1p32.3	1.063	0.007	-0.015	-0.083	0.014	0.028	0.341	-0.002	-0.005	-0.03	-0.077	-0.391	-0.011	-0.11	0.335	-0.026	-0.011	-0.071	-0.025	-0.047	-0.007	-0.07	-0.021	-0.03	0.724	-0.369
OSBPL9	114883	1p32.3	0.222	0.007	-0.015	-0.083	0.014	0.028	0.341	-0.002	-0.005	-0.03	-0.077	-0.391	-0.011	0.09	0.335	-0.026	-0.011	-0.071	-0.025	-0.047	-0.007	-0.07	-0.021	-0.03	0.724	-0.369
NRD1	4898	1p32.3	0.222	0.007	-0.015	-0.083	0.014	0.028	0.341	-0.002	-0.005	-0.03	-0.077	-0.391	-0.011	0.09	0.072	-0.026	-0.011	-0.071	-0.025	-0.047	-0.007	-0.07	-0.021	-0.03	0.724	-0.369
MIR761	100313892	1p32.3	0.222	0.007	-0.015	-0.083	0.014	0.028	0.341	-0.002	-0.005	-0.03	-0.077	-0.391	-0.011	0.09	0.072	-0.026	-0.011	-0.071	-0.025	-0.047	-0.007	-0.07	-0.021	-0.03	0.724	-0.369
hsa-mir-761	-984	1p32.3	0.222	0.007	-0.015	-0.083	0.014	0.028	0.341	-0.002	-0.005	-0.03	-0.077	-0.391	-0.011	0.09	0.072	-0.026	-0.011	-0.071	-0.025	-0.047	-0.007	-0.07	-0.021	-0.03	0.724	-0.369
RAB3B	5865	1p32.3	0.222	0.007	-0.015	-0.083	0.014	0.028	0.341	-0.002	-0.005	-0.03	-0.077	-0.391	-0.011	-0.098	0.072	-0.026	-0.011	-0.071	-0.025	-0.047	-0.007	-0.07	-0.021	-0.03	0.724	-0.369
TXNDC12	51060	1p32.3	0.222	0.007	-0.015	-0.083	0.014	0.028	0.341	-0.002	-0.005	-0.03	-0.077	-0.391	-0.011	-0.098	0.072	-0.026	-0.011	-0.071	-0.025	-0.047	-0.007	-0.07	-0.021	-0.03	0.724	-0.369
KTI12	112970	1p32.3	0.222	0.007	-0.015	-0.083	0.014	0.028	0.341	-0.002	-0.005	-0.03	-0.077	-0.391	-0.011	-0.098	0.072	-0.026	-0.011	-0.071	-0.025	-0.047	-0.007	-0.07	-0.021	-0.03	0.724	-0.369
BTF3L4	91408	1p32.3	0.222	0.007	-0.015	-0.083	0.014	0.028	0.341	-0.002	-0.005	-0.03	-0.077	-0.391	-0.011	-0.098	0.072	-0.026	-0.011	-0.071	-0.025	-0.047	-0.007	-0.07	-0.021	-0.03	0.724	-0.369
ZFYVE9	9372	1p32.3	0.222	0.007	-0.015	-0.083	0.014	0.028	0.341	-0.002	-0.005	-0.03	-0.077	-0.391	-0.011	-0.098	0.072	-0.026	-0.011	-0.071	-0.025	-0.047	-0.007	-0.325	-0.021	-0.03	0.724	-0.369
CC2D1B	200014	1p32.3	0.222	0.007	-0.015	-0.083	0.014	0.028	0.341	-0.002	-0.005	-0.03	-0.077	-0.391	-0.011	0.039	0.072	-0.026	-0.011	-0.071	-0.025	-0.047	-0.007	-0.325	-0.021	-0.03	0.724	-0.369
ORC1	4998	1p32.3	0.222	0.007	-0.015	-0.083	0.014	0.028	0.341	-0.002	-0.005	-0.03	-0.077	-0.391	-0.011	0.039	0.072	-0.026	-0.011	-0.071	-0.025	-0.047	-0.007	-0.325	-0.021	-0.03	0.724	-0.369
PRPF38A	84950	1p32.3	0.222	0.007	-0.015	-0.083	0.014	0.028	0.341	-0.002	-0.005	-0.03	-0.077	-0.391	-0.011	0.039	0.072	-0.026	-0.011	-0.071	-0.025	-0.047	-0.007	-0.325	-0.021	-0.03	0.724	-0.369
ZCCHC11	23318	1p32.3	0.222	0.007	-0.015	-0.083	0.014	0.028	0.341	-0.002	-0.005	-0.03	-0.077	-0.391	-0.011	0.039	0.072	-0.026	-0.011	-0.071	-0.025	-0.254	-0.007	-0.325	-0.021	-0.03	0.724	-0.369
GPX7	2882	1p32.3	0.222	0.007	-0.015	-0.083	0.014	0.028	0.341	-0.002	-0.005	-0.03	-0.077	-0.391	-0.011	0.039	0.072	-0.026	-0.011	-0.071	-0.025	-0.254	-0.007	-0.325	-0.021	-0.03	0.724	-0.369
FAM159A	348378	1p32.3	0.222	0.007	-0.015	-0.083	0.014	0.028	0.341	-0.002	-0.005	-0.03	-0.077	-0.391	-0.011	0.039	0.072	-0.026	-0.011	-0.071	-0.025	-0.254	-0.007	-0.325	-0.021	-0.03	0.724	-0.369
SELRC1	65260	1p32.3	0.222	0.007	-0.015	-0.083	0.014	0.028	0.341	-0.002	-0.005	-0.03	-0.077	-0.391	-0.011	0.039	0.072	-0.026	-0.011	-0.071	-0.025	-0.254	-0.007	-0.096	-0.021	-0.03	0.724	-0.369
ZYG11B	79699	1p32.3	0.222	0.007	-0.015	-0.083	0.014	0.028	0.341	-0.002	-0.005	-0.03	-0.077	-0.391	-0.011	0.039	0.072	-0.026	-0.011	-0.071	-0.025	-0.254	-0.007	-0.096	-0.021	-0.03	0.724	-0.369
ZYG11A	440590	1p32.3	0.222	0.007	-0.015	-0.083	0.014	0.028	0.341	-0.002	-0.005	-0.03	-0.077	-0.391	-0.011	0.039	0.072	-0.026	-0.011	-0.071	-0.025	-0.254	-0.007	-0.096	-0.021	-0.03	0.724	-0.369
ECHDC2	55268	1p32.3	0.222	0.007	-0.015	-0.083	0.014	0.028	0.341	-0.002	-0.005	-0.03	-0.077	-0.391	-0.011	0.039	0.072	-0.026	-0.011	-0.071	-0.025	-0.254	-0.007	-0.096	-0.021	-0.03	0.724	-0.369
SCP2	6342	1p32.3	0.222	0.007	-0.015	-0.083	0.014	0.028	0.341	-0.002	-0.005	-0.03	-0.077	-0.391	-0.011	0.039	0.072	-0.026	-0.011	-0.071	-0.025	-0.254	-0.007	-0.096	-0.021	-0.03	0.724	-0.369
PODN	127435	1p32.3	0.222	0.007	-0.015	-0.083	0.014	0.028	0.341	-0.002	-0.005	-0.03	-0.077	-0.391	-0.011	0.039	0.072	-0.026	-0.011	-0.071	-0.025	-0.254	-0.007	-0.096	-0.021	-0.03	0.724	-0.369
SLC1A7	6512	1p32.3	0.222	0.007	-0.015	-0.083	0.014	0.028	0.341	-0.002	-0.005	-0.03	-0.077	-0.391	-0.011	0.039	0.072	-0.026	-0.011	-0.071	-0.025	-0.254	-0.007	-0.096	-0.021	-0.03	0.724	-0.369
CPT2	1376	1p32.3	0.222	0.007	-0.015	-0.083	0.014	0.028	0.341	-0.002	-0.005	-0.03	-0.077	-0.391	-0.011	0.039	0.072	-0.026	-0.011	-0.071	-0.025	-0.254	-0.007	-0.096	-0.021	-0.03	0.724	-0.369
C1orf123	54987	1p32.3	0.222	0.007	-0.015	-0.083	0.014	0.028	0.341	-0.002	-0.005	-0.03	-0.077	-0.391	-0.011	0.039	0.072	-0.026	-0.011	-0.071	-0.025	-0.254	-0.007	-0.096	-0.021	-0.03	0.724	-0.369
MAGOH	4116	1p32.3	0.222	0.007	-0.015	-0.083	0.014	0.028	0.341	-0.002	-0.005	-0.03	-0.077	-0.391	-0.011	0.039	0.072	-0.026	-0.011	-0.071	-0.025	-0.254	-0.007	-0.096	-0.021	-0.03	0.724	-0.369
LOC100507564	100507564	1p32.3	0.222	0.007	-0.015	-0.083	0.014	0.028	0.341	-0.002	-0.005	-0.03	-0.077	-0.391	-0.011	0.039	0.072	-0.026	-0.011	-0.071	-0.025	-0.254	-0.007	-0.096	-0.021	-0.03	0.724	-0.369
LRP8	7804	1p32.3	0.222	0.007	-0.015	-0.083	0.014	0.028	0.341	-0.002	-0.005	-0.03	-0.077	-0.391	-0.011	0.039	0.072	-0.026	-0.011	-0.071	-0.025	-0.254	-0.007	-0.096	-0.021	-0.03	0.724	-0.369
DMRTB1	63948	1p32.3	0.222	0.007	-0.015	-0.083	0.014	0.028	0.341	-0.002	-0.005	-0.03	-0.077	-0.391	-0.011	0.039	0.072	-0.026	-0.011	-0.071	-0.025	-0.254	-0.007	-0.096	-0.021	-0.03	0.724	-0.369
FLJ40434	163742	1p32.3	0.222	0.007	-0.015	-0.083	0.014	0.028	0.341	-0.002	-0.005	-0.03	-0.077	-0.391	-0.011	0.039	0.072	-0.026	-0.011	-0.071	-0.025	-0.254	-0.007	-0.096	-0.021	-0.03	0.724	-0.369
GLIS1	148979	1p32.3	0.222	0.007	-0.015	-0.083	0.014	0.028	0.341	-0.002	-0.005	-0.03	-0.077	-0.391	-0.011	0.039	0.072	-0.026	-0.011	-0.071	-0.025	-0.254	-0.007	-0.096	-0.021	-0.03	0.724	-0.369
TMEM48	55706	1p32.3	0.222	0.007	-0.015	-0.083	0.014	0.028	0.341	-0.002	-0.005	-0.03	-0.077	-0.391	-0.011	0.039	0.072	-0.026	-0.011	-0.071	-0.025	-0.254	-0.007	-0.096	-0.021	-0.03	0.724	-0.369
YIPF1	54432	1p32.3	0.222	0.007	-0.015	-0.083	0.014	0.028	0.341	-0.002	-0.005	-0.03	-0.077	-0.391	-0.011	0.039	0.072	-0.026	-0.011	-0.071	-0.025	-0.254	-0.007	-0.096	-0.021	-0.03	0.724	-0.369
DIO1	1733	1p32.3	0.222	0.007	-0.015	-0.083	0.014	0.028	0.341	-0.002	-0.005	-0.03	-0.077	-0.391	-0.011	0.039	0.072	-0.026	-0.011	-0.071	-0.025	-0.254	-0.007	-0.096	-0.021	-0.03	0.724	-0.369
HSPB11	51668	1p32.3	0.222	0.007	-0.015	-0.083	0.014	0.028	0.341	-0.002	-0.005	-0.03	-0.077	-0.391	-0.011	0.039	0.072	-0.026	-0.011	-0.071	-0.025	-0.254	-0.007	-0.096	-0.021	-0.03	0.724	-0.369
LRRC42	115353	1p32.3	0.222	0.007	-0.015	-0.083	0.014	0.028	0.341	-0.002	-0.005	-0.03	-0.077	-0.391	-0.011	0.039	0.072	-0.026	-0.011	-0.071	-0.025	-0.254	-0.007	-0.096	-0.021	-0.03	0.724	-0.369
LDLRAD1	388633	1p32.3	0.222	0.007	-0.015	-0.083	0.014	0.028	0.341	-0.002	-0.005	-0.03	-0.077	-0.391	-0.011	0.039	0.072	-0.026	-0.011	-0.071	-0.025	-0.254	-0.007	-0.096	-0.021	-0.03	0.724	-0.369
TMEM59	9528	1p32.3	0.222	0.007	-0.015	-0.083	0.014	0.028	0.341	-0.002	-0.005	-0.03	-0.077	-0.391	-0.011	0.039	0.072	-0.026	-0.011	-0.071	-0.025	-0.254	-0.007	-0.096	-0.021	-0.03	0.724	-0.369
MIR4781	100616315	1p32.3	0.222	0.007	-0.015	-0.083	0.014	0.028	0.341	-0.002	-0.005	-0.03	-0.077	-0.391	-0.011	0.039	0.072	-0.026	-0.011	-0.071	-0.025	-0.254	-0.007	-0.096	-0.021	-0.03	0.724	-0.369
TCEANC2	127428	1p32.3	0.222	0.007	-0.015	-0.083	0.014	0.028	0.341	-0.002	-0.005	-0.03	-0.077	-0.391	-0.011	0.039	0.072	-0.026	-0.011	-0.071	-0.025	-0.254	-0.007	-0.096	-0.021	-0.03	0.724	-0.369
CDCP2	200008	1p32.3	0.222	0.007	-0.015	-0.083	0.014	0.028	0.341	-0.002	-0.005	-0.03	-0.077	-0.391	-0.011	0.039	0.072	-0.026	-0.011	-0.071	-0.025	-0.254	-0.007	-0.096	-0.021	-0.03	0.724	-0.369
CYB5RL	606495	1p32.3	0.222	0.007	-0.015	-0.083	0.014	0.028	0.341	-0.002	-0.005	-0.03	-0.077	-0.391	-0.011	0.039	0.072	-0.026	-0.011	-0.071	-0.025	-0.254	-0.007	-0.096	-0.021	-0.03	0.724	-0.369
MRPL37	51253	1p32.3	0.222	0.007	-0.015	-0.083	0.014	0.028	0.341	-0.002	-0.005	-0.03	-0.077	-0.391	-0.011	0.039	0.072	-0.026	-0.011	-0.071	-0.025	-0.254	-0.007	-0.096	-0.021	-0.03	0.724	-0.369
SSBP3	23648	1p32.3	0.222	0.007	-0.015	-0.083	0.014	0.028	0.341	-0.002	-0.005	-0.03	-0.077	-0.391	-0.011	0.039	0.072	-0.026	-0.011	-0.071	-0.025	-0.254	-0.007	-0.096	-0.021	-0.03	0.724	-0.369
ACOT11	26027	1p32.3	0.222	0.007	-0.015	-0.083	0.014	0.028	0.341	-0.002	-0.005	-0.03	-0.077	-0.391	-0.011	0.039	0.072	-0.026	-0.011	-0.071	-0.025	-0.254	-0.007	-0.096	-0.021	-0.03	0.724	-0.369
FAM151A	338094	1p32.3	0.222	0.007	-0.015	-0.083	0.014	0.028	0.341	-0.002	-0.005	-0.03	-0.077	-0.391	-0.011	0.039	0.072	-0.026	-0.011	-0.071	-0.025	-0.254	-0.007	-0.096	-0.021	-0.03	0.724	-0.369
HEATR8-TTC4	100527960	1p32.3	0.222	0.007	-0.015	-0.083	0.014	0.028	0.341	-0.002	-0.005	-0.03	-0.077	-0.391	-0.011	0.039	0.072	-0.026	-0.011	-0.071	-0.025	-0.254	-0.007	-0.096	-0.021	-0.03	0.724	-0.369
HEATR8	374977	1p32.3	0.222	0.007	-0.015	-0.083	0.014	0.028	0.341	-0.002	-0.005	-0.03	-0.077	-0.391	-0.011	0.039	0.072	-0.026	-0.011	-0.071	-0.025	-0.254	-0.007	-0.096	-0.021	-0.03	0.724	-0.369
TTC4	7268	1p32.3	0.222	0.007	-0.015	-0.083	0.014	0.028	0.341	-0.002	-0.005	-0.03	-0.077	-0.391	-0.011	0.039	0.072	-0.026	-0.011	-0.071	-0.025	-0.254	-0.007	-0.096	-0.021	-0.03	0.724	-0.369
C1orf177	163747	1p32.3	0.222	0.007	-0.015	-0.083	0.014	0.028	0.341	-0.002	-0.005	-0.03	-0.077	-0.391	-0.011	0.039	0.072	-0.026	-0.011	-0.071	-0.025	-0.254	-0.007	-0.096	-0.021	-0.03	0.724	-0.369
PARS2	25973	1p32.3	0.222	0.007	-0.015	-0.083	0.014	0.028	0.341	-0.002	-0.005	-0.03	-0.077	-0.391	-0.011	0.039	0.072	-0.026	-0.011	-0.071	-0.025	-0.254	-0.007	-0.096	-0.021	-0.03	0.724	-0.369
TTC22	55001	1p32.3	0.222	0.007	-0.015	-0.083	0.014	0.028	0.341	-0.002	-0.005	-0.03	-0.077	-0.391	-0.011	0.039	0.072	-0.026	-0.011	-0.071	-0.025	-0.254	-0.007	-0.096	-0.021	-0.03	0.724	-0.369
DHCR24	1718	1p32.3	0.222	0.007	-0.015	-0.083	0.014	0.028	0.341	-0.002	-0.005	-0.03	-0.077	-0.391	-0.011	0.039	0.072	-0.026	-0.011	-0.071	-0.025	-0.254	-0.007	-0.096	-0.021	-0.03	0.724	-0.369
BSND	7809	1p32.3	0.222	0.007	-0.015	-0.083	0.014	0.028	0.341	-0.002	-0.005	-0.03	-0.077	-0.391	-0.011	0.039	0.072	-0.026	-0.011	-0.071	-0.025	-0.254	-0.007	-0.096	-0.021	-0.03	0.724	-0.369
TMEM61	199964	1p32.3	0.222	0.007	-0.015	-0.083	0.014	0.028	0.341	-0.002	-0.005	-0.03	-0.077	-0.391	-0.011	0.039	0.072	-0.026	-0.011	-0.071	-0.025	-0.254	-0.007	-0.096	-0.021	-0.03	0.724	-0.369
PCSK9	255738	1p32.3	0.222	0.007	-0.015	-0.083	0.014	0.028	0.341	-0.002	-0.005	-0.03	-0.077	-0.391	-0.011	0.039	0.072	-0.026	-0.011	-0.35	-0.025	-0.254	-0.007	-0.096	-0.021	-0.03	0.724	-0.369
USP24	23358	1p32.3	0.222	0.007	-0.015	-0.083	0.014	0.028	0.341	-0.002	-0.005	-0.03	-0.077	-0.391	-0.011	0.039	0.072	-0.026	-0.011	-0.35	-0.025	-0.254	-0.007	-0.096	-0.021	-0.03	0.724	-0.369
LOC100507634	100507634	1p32.3	0.222	0.007	-0.015	-0.083	0.014	0.028	0.341	-0.002	-0.005	-0.03	-0.077	-0.391	-0.011	0.039	0.072	-0.026	-0.011	-0.35	-0.025	-0.254	-0.007	-0.096	-0.021	-0.03	0.724	-0.369
MIR4422	100616272	1p32.3	0.222	0.007	-0.015	-0.083	0.014	0.028	0.341	-0.002	-0.005	-0.03	-0.077	-0.391	-0.011	0.039	0.072	-0.026	-0.011	-0.35	-0.025	-0.254	-0.007	-0.096	-0.021	-0.03	0.724	-0.369
PPAP2B	8613	1p32.2	0.222	0.007	-0.015	-0.083	0.014	0.028	0.341	-0.002	-0.005	-0.03	-0.077	-0.391	-0.011	0.039	0.072	-0.026	-0.011	-0.35	-0.025	-0.254	-0.007	-0.096	-0.021	-0.03	0.724	-0.369
PRKAA2	5563	1p32.2	0.222	0.007	-0.015	-0.083	0.014	0.028	0.341	-0.002	-0.005	-0.03	-0.077	-0.391	-0.011	0.039	0.072	-0.026	-0.011	-0.35	-0.025	-0.254	-0.007	-0.096	-0.021	-0.03	0.724	-0.369
C1orf168	199920	1p32.2	0.222	0.007	-0.015	-0.083	0.014	0.028	0.341	-0.002	-0.005	-0.03	-0.077	-0.391	-0.011	0.039	0.072	-0.026	-0.011	-0.35	-0.025	-0.254	-0.007	-0.096	-0.021	-0.03	0.724	-0.369
C8A	731	1p32.2	0.222	0.007	-0.015	-0.083	0.014	0.028	0.341	-0.002	-0.005	-0.03	-0.077	-0.391	-0.011	0.039	0.072	-0.026	-0.011	-0.35	-0.025	-0.254	-0.007	-0.096	-0.021	-0.03	0.724	-0.369
C8B	732	1p32.2	0.222	0.007	-0.015	-0.083	0.014	0.028	0.341	-0.002	-0.005	-0.03	-0.077	-0.391	-0.011	0.039	0.072	-0.026	-0.011	-0.35	-0.025	-0.254	-0.007	-0.096	-0.021	-0.03	0.724	-0.369
DAB1	1600	1p32.2	0.222	0.007	-0.015	-0.083	0.014	0.028	0.341	-0.002	-0.005	-0.03	-0.077	-0.391	-0.011	0.039	0.072	-0.026	-0.011	-0.35	-0.025	-0.254	-0.007	-0.096	-0.021	-0.03	0.724	-0.369
OMA1	115209	1p32.2	0.222	0.007	-0.015	-0.083	0.014	0.028	0.341	-0.002	-0.005	-0.03	-0.077	-0.391	-0.011	0.039	0.072	-0.026	-0.011	-0.35	-0.025	-0.254	-0.007	-0.096	-0.021	-0.03	0.724	-0.369
TACSTD2	4070	1p32.1	0.222	0.007	-0.015	-0.083	0.014	0.028	0.341	-0.002	-0.005	-0.03	-0.077	-0.391	-0.011	0.039	0.072	-0.026	-0.011	-0.35	-0.025	-0.254	-0.007	-0.096	-0.021	-0.03	0.724	-0.369
MYSM1	114803	1p32.1	0.222	0.007	-0.015	-0.083	0.014	0.028	0.341	-0.002	-0.005	-0.03	-0.077	-0.391	-0.011	0.039	0.072	-0.026	-0.011	-0.35	-0.025	-0.254	-0.007	-0.096	-0.021	-0.03	0.724	-0.369
JUN	3725	1p32.1	0.222	0.007	-0.015	-0.083	0.014	0.028	0.341	-0.002	-0.005	-0.03	-0.077	-0.391	-0.011	0.039	0.072	-0.026	-0.011	-0.35	-0.025	-0.254	-0.007	-0.096	-0.021	-0.03	0.724	-0.369
LOC100131060	100131060	1p32.1	0.222	0.007	-0.015	-0.083	0.014	0.028	0.341	-0.002	-0.005	-0.03	-0.077	-0.391	-0.011	0.039	0.072	-0.026	-0.011	-0.35	-0.025	-0.254	-0.007	-0.096	-0.021	-0.03	0.724	-0.369
HSD52	729467	1p32.1	0.222	0.007	-0.015	-0.083	0.014	0.028	0.341	-0.002	-0.005	-0.03	-0.077	-0.391	-0.011	0.039	0.072	-0.026	-0.011	-0.35	-0.025	-0.254	-0.007	-0.096	-0.021	-0.03	0.724	-0.369
FGGY	55277	1p32.1	0.222	0.007	-0.015	-0.083	0.014	0.028	0.341	-0.002	-0.005	-0.03	-0.077	-0.391	-0.011	0.039	0.072	-0.026	-0.011	-0.35	-0.025	-0.254	-0.007	-0.096	-0.021	-0.03	0.724	-0.369
MIR4711	100616409	1p32.1	0.222	0.007	-0.015	-0.083	0.014	0.028	0.341	-0.002	-0.005	-0.03	-0.077	-0.391	-0.011	0.039	0.072	-0.026	-0.011	-0.35	-0.025	-0.254	-0.007	-0.096	-0.021	-0.03	0.724	-0.369
HOOK1	51361	1p32.1	0.222	0.007	-0.015	-0.083	0.014	0.028	0.341	-0.002	-0.005	-0.03	-0.077	-0.391	-0.011	0.039	0.072	-0.026	-0.011	-0.35	-0.025	-0.254	-0.007	-0.096	-0.021	-0.03	0.724	-0.369
CYP2J2	1573	1p32.1	0.222	0.007	-0.015	-0.083	0.014	0.028	0.341	-0.002	-0.005	-0.03	-0.077	-0.391	-0.011	0.039	0.072	-0.026	-0.011	-0.35	-0.025	-0.254	-0.007	-0.096	-0.021	-0.03	0.724	-0.369
C1orf87	127795	1p32.1	0.222	0.007	-0.015	-0.083	0.014	0.028	0.341	-0.002	-0.005	-0.03	-0.077	-0.391	-0.011	0.039	0.072	-0.026	-0.011	-0.35	-0.025	-0.254	-0.007	-0.096	-0.021	-0.03	0.724	-0.369
NFIA	4774	1p31.3	0.222	0.007	-0.015	-0.083	0.014	0.028	0.341	-0.002	-0.005	-0.03	-0.077	-0.391	-0.011	0.039	0.072	-0.026	-0.011	-0.35	-0.025	-0.254	-0.007	-0.096	-0.021	-0.03	0.724	-0.369
TM2D1	83941	1p31.3	0.222	0.007	-0.015	-0.083	0.014	0.028	0.341	-0.002	-0.005	-0.03	-0.077	-0.391	-0.011	0.039	0.072	-0.026	-0.011	-0.35	-0.025	-0.254	-0.007	-0.096	-0.021	-0.03	0.724	-0.369
INADL	10207	1p31.3	0.222	0.007	-0.015	-0.083	0.014	0.028	0.341	-0.002	-0.005	-0.03	-0.077	-0.391	-0.011	0.039	0.072	-0.026	-0.011	-0.35	-0.025	-0.254	-0.007	-0.096	-0.021	-0.03	0.724	-0.369
hsa-mir-3116-1	-1062	1p31.3	0.222	0.007	-0.015	-0.083	0.014	0.028	0.341	-0.002	-0.005	-0.03	-0.077	-0.391	-0.011	0.039	0.072	-0.026	-0.011	-0.35	-0.025	-0.254	-0.007	-0.096	-0.021	-0.03	0.724	-0.369
hsa-mir-3116-2	-1062	1p31.3	0.222	0.007	-0.015	-0.083	0.014	0.028	0.341	-0.002	-0.005	-0.03	-0.077	-0.391	-0.011	0.039	0.072	-0.026	-0.011	-0.35	-0.025	-0.254	-0.007	-0.096	-0.021	-0.03	0.724	-0.369
L1TD1	54596	1p31.3	0.222	0.007	-0.015	-0.083	0.014	0.028	0.341	-0.002	-0.005	-0.03	-0.077	-0.391	-0.011	0.039	0.072	-0.026	-0.011	-0.35	-0.025	-0.254	-0.007	-0.096	-0.021	-0.03	0.724	-0.369
KANK4	163782	1p31.3	0.222	0.007	-0.015	-0.083	0.014	0.028	0.341	-0.002	-0.005	-0.03	-0.077	-0.391	-0.011	0.039	0.072	-0.026	-0.011	-0.35	-0.025	-0.254	-0.007	-0.096	-0.021	-0.03	0.724	-0.369
USP1	7398	1p31.3	0.222	0.007	-0.015	-0.083	0.014	0.028	0.341	-0.002	-0.005	-0.03	-0.077	-0.391	-0.011	0.039	0.072	-0.026	-0.011	-0.35	-0.025	-0.254	-0.007	-0.096	-0.021	-0.03	0.724	-0.369
DOCK7	85440	1p31.3	0.222	0.007	-0.015	-0.083	0.014	0.028	0.341	-0.002	-0.005	-0.03	-0.077	-0.391	-0.011	-0.312	0.072	-0.026	-0.011	-0.35	-0.025	-0.254	-0.007	-0.096	-0.021	-0.03	0.724	-0.369
ANGPTL3	27329	1p31.3	0.222	0.007	-0.015	-0.083	0.014	0.028	0.341	-0.002	-0.005	-0.03	-0.077	-0.391	-0.011	-0.312	0.072	-0.026	-0.011	-0.35	-0.025	-0.254	-0.007	-0.096	-0.021	-0.03	0.724	-0.369
ATG4C	84938	1p31.3	0.222	0.007	-0.015	-0.083	0.014	0.028	0.341	-0.002	-0.005	-0.03	-0.077	-0.391	-0.011	-0.312	0.072	-0.026	-0.011	-0.35	-0.025	-0.254	-0.007	-0.544	-0.021	-0.03	0.724	-0.369
LINC00466	199899	1p31.3	0.222	0.007	-0.015	-0.083	0.014	0.028	0.341	-0.002	-0.005	-0.03	-0.077	-0.391	-0.011	-0.312	0.072	-0.026	-0.011	-0.35	-0.025	-0.254	-0.007	-0.544	-0.021	-0.03	0.724	-0.369
FOXD3	27022	1p31.3	0.222	0.007	-0.015	-0.083	0.014	0.028	0.341	-0.002	-0.005	-0.03	-0.077	-0.391	-0.011	-0.312	0.072	-0.026	-0.011	-0.35	-0.025	-0.254	-0.007	-0.544	-0.021	-0.03	0.724	-0.369
ALG6	29929	1p31.3	0.222	0.007	-0.015	-0.083	0.014	0.028	0.341	-0.002	-0.005	-0.03	-0.077	-0.391	-0.011	-0.312	0.072	-0.026	-0.011	-0.35	-0.025	-0.254	-0.007	-0.092	-0.021	-0.03	0.724	-0.369
ITGB3BP	23421	1p31.3	0.222	0.007	-0.015	-0.083	0.014	0.028	0.341	-0.002	-0.005	-0.03	-0.077	-0.391	-0.011	-0.312	0.072	-0.026	-0.011	-0.35	-0.025	-0.254	-0.007	-0.092	-0.021	-0.03	0.724	-0.369
EFCAB7	84455	1p31.3	0.222	0.007	-0.015	-0.083	0.014	0.028	0.341	-0.002	-0.005	-0.03	-0.077	-0.391	-0.011	-0.312	0.072	-0.026	-0.011	-0.35	-0.025	-0.254	-0.007	-0.092	-0.021	-0.03	0.724	-0.369
DLEU2L	79469	1p31.3	0.222	0.007	-0.015	-0.083	0.014	0.028	0.341	-0.002	-0.005	-0.03	-0.077	-0.391	-0.011	-0.312	0.072	-0.026	-0.011	-0.35	-0.025	-0.254	-0.007	-0.092	-0.021	-0.03	0.724	-0.369
PGM1	5236	1p31.3	0.222	0.007	-0.015	-0.083	0.014	0.028	0.341	-0.002	-0.005	-0.03	-0.077	-0.391	-0.011	-0.312	0.072	-0.026	-0.011	-0.35	-0.025	-0.254	-0.007	-0.092	-0.021	-0.03	0.724	-0.369
ROR1	4919	1p31.3	0.222	0.007	-0.015	-0.083	0.014	0.028	0.341	-0.002	-0.005	-0.03	-0.077	-0.391	-0.011	-0.312	0.756	-0.026	-0.011	-0.35	-0.025	-0.254	-0.007	-0.092	-0.021	-0.03	0.724	-0.369
UBE2U	148581	1p31.3	0.222	0.007	-0.015	-0.083	0.014	0.028	0.341	-0.002	-0.005	-0.03	-0.077	-0.391	-0.011	-0.312	0.756	-0.026	-0.011	-0.35	-0.025	-0.254	-0.007	-0.092	-0.021	-0.03	0.724	-0.369
CACHD1	57685	1p31.3	0.222	0.007	-0.015	-0.083	0.014	0.028	0.341	-0.002	-0.005	-0.03	-0.077	-0.391	-0.011	-0.312	0.756	-0.026	-0.011	-0.35	-0.025	-0.254	-0.007	-0.092	-0.021	-0.03	0.724	-0.369
MIR4794	100616338	1p31.3	0.222	0.007	-0.015	-0.083	0.014	0.028	0.341	-0.002	-0.005	-0.03	-0.077	-0.391	-0.011	-0.312	0.756	-0.026	-0.011	-0.35	-0.025	-0.254	-0.007	-0.092	-0.021	-0.03	0.724	-0.369
RAVER2	55225	1p31.3	0.222	0.007	-0.015	-0.083	0.014	0.028	0.341	-0.002	-0.005	-0.03	-0.077	-0.391	-0.011	-0.312	0.756	-0.026	-0.011	-0.35	-0.025	-0.254	-0.007	-0.092	-0.021	-0.03	0.724	-0.369
JAK1	3716	1p31.3	0.222	0.007	-0.015	-0.083	0.014	0.028	0.341	-0.002	-0.005	-0.03	-0.077	-0.391	-0.011	-0.312	0.756	-0.026	-0.011	-0.35	-0.025	-0.254	-0.007	-0.092	-0.021	-0.03	0.724	-0.369
MIR101-1	406893	1p31.3	0.222	0.007	-0.015	-0.083	0.014	0.028	0.341	-0.002	-0.005	-0.03	-0.077	-0.391	-0.011	-0.312	0.756	-0.026	-0.011	-0.35	-0.025	-0.254	-0.007	-0.092	-0.021	-0.03	0.724	-0.369
MIR3671	100500854	1p31.3	0.222	0.007	-0.015	-0.083	0.014	0.028	0.341	-0.002	-0.005	-0.03	-0.077	-0.391	-0.011	-0.312	0.756	-0.026	-0.011	-0.35	-0.025	-0.254	-0.007	-0.092	-0.021	-0.03	0.724	-0.369
hsa-mir-101-1	-1084	1p31.3	0.222	0.007	-0.015	-0.083	0.014	0.028	0.341	-0.002	-0.005	-0.03	-0.077	-0.391	-0.011	-0.312	0.756	-0.026	-0.011	-0.35	-0.025	-0.254	-0.007	-0.092	-0.021	-0.03	0.724	-0.369
AK4	205	1p31.3	0.222	0.007	-0.015	-0.083	0.014	0.028	0.341	-0.002	-0.005	-0.03	-0.077	-0.391	-0.011	-0.312	0.756	-0.026	-0.011	-0.35	-0.025	-0.254	-0.007	-0.092	-0.021	-0.03	0.724	-0.369
DNAJC6	9829	1p31.3	0.222	0.007	-0.015	-0.083	0.014	0.028	0.341	-0.002	-0.005	-0.03	-0.077	-0.391	-0.011	-0.312	0.756	-0.026	-0.011	-0.35	-0.025	-0.254	-0.007	-0.092	-0.021	-0.03	0.724	-0.369
LEPROT	54741	1p31.3	0.222	0.007	-0.015	-0.083	0.014	0.028	0.341	-0.002	-0.005	-0.03	-0.077	-0.391	-0.011	-0.312	0.756	-0.026	-0.011	-0.35	-0.025	-0.254	-0.007	-0.092	-0.021	-0.03	0.724	-0.369
LEPR	3953	1p31.3	0.222	0.007	-0.015	-0.083	0.014	0.028	0.341	-0.002	-0.005	-0.03	-0.077	-0.391	-0.011	-0.312	0.756	-0.026	-0.011	-0.35	-0.025	-0.254	-0.007	-0.092	-0.021	-0.03	0.724	-0.369
PDE4B	5142	1p31.3	0.222	0.007	-0.015	-0.083	0.014	0.028	0.341	-0.002	-0.005	-0.03	-0.077	-0.391	-0.011	-0.312	0.062	-0.026	-0.011	-0.35	-0.025	-0.254	-0.007	-0.092	-0.021	-0.03	0.724	-0.369
SGIP1	84251	1p31.3	0.222	0.007	-0.015	-0.083	0.014	0.028	0.341	-0.002	-0.005	-0.03	-0.077	-0.391	-0.011	-0.312	0.062	-0.026	-0.011	-0.35	-0.025	-0.254	-0.007	-0.092	-0.021	-0.03	0.724	-0.369
MIR3117	100422871	1p31.3	0.222	0.007	-0.015	-0.083	0.014	0.028	0.341	-0.002	-0.005	-0.03	-0.077	-0.391	-0.011	-0.312	0.062	-0.026	-0.011	-0.35	-0.025	-0.254	-0.007	-0.092	-0.021	-0.03	0.724	-0.369
hsa-mir-3117	-1096	1p31.3	0.222	0.007	-0.015	-0.083	0.014	0.028	0.341	-0.002	-0.005	-0.03	-0.077	-0.391	-0.011	-0.312	0.062	-0.026	-0.011	-0.35	-0.025	-0.254	-0.007	-0.092	-0.021	-0.03	0.724	-0.369
TCTEX1D1	200132	1p31.3	0.222	0.007	-0.015	-0.083	0.014	0.028	0.341	-0.002	-0.005	-0.03	-0.077	-0.391	-0.011	-0.312	0.062	-0.026	-0.011	-0.35	-0.025	-0.254	-0.007	-0.092	-0.021	-0.03	0.724	-0.369
INSL5	10022	1p31.3	0.222	0.007	-0.015	-0.083	0.014	0.028	0.341	-0.002	-0.005	-0.03	-0.077	-0.391	-0.011	-0.312	0.062	-0.026	-0.011	-0.35	-0.025	-0.254	-0.007	-0.092	-0.021	-0.03	0.724	-0.369
WDR78	79819	1p31.3	0.222	0.007	-0.015	-0.083	0.014	0.028	0.341	-0.002	-0.005	-0.03	-0.077	-0.391	-0.011	-0.312	0.062	-0.026	-0.011	-0.35	-0.025	-0.254	-0.007	-0.092	-0.021	-0.03	0.724	-0.369
MIER1	57708	1p31.3	0.222	0.007	-0.015	-0.083	0.014	0.028	0.341	-0.002	-0.005	-0.03	-0.077	-0.391	-0.011	-0.312	0.062	-0.026	-0.011	-0.35	-0.025	-0.254	-0.007	-0.092	-0.021	-0.03	0.724	-0.369
SLC35D1	23169	1p31.3	0.222	0.007	-0.015	-0.083	0.014	0.028	0.341	-0.002	-0.005	-0.03	-0.077	-0.391	-0.011	-0.312	0.062	-0.026	-0.011	-0.35	-0.025	-0.254	-0.007	-0.092	-0.021	-0.03	0.724	-0.369
C1orf141	400757	1p31.3	0.222	0.007	-0.015	-0.083	0.014	0.028	0.341	-0.002	-0.005	-0.03	-0.077	-0.391	-0.011	-0.312	0.062	-0.026	-0.011	-0.35	-0.025	-0.254	-0.007	-0.092	-0.021	-0.03	0.724	-0.369
IL23R	149233	1p31.3	0.222	0.007	-0.015	-0.083	0.014	0.028	0.341	-0.002	-0.005	-0.03	-0.077	-0.391	-0.011	-0.312	0.062	-0.026	-0.011	-0.35	-0.025	-0.254	-0.007	-0.092	-0.021	-0.03	0.724	-0.369
IL12RB2	3595	1p31.3	0.222	0.007	-0.015	-0.083	0.014	0.028	0.341	-0.002	-0.005	-0.03	-0.077	-0.391	-0.011	-0.312	0.062	-0.026	-0.011	-0.35	-0.025	-0.254	-0.007	-0.092	-0.021	-0.03	0.724	-0.369
SERBP1	26135	1p31.3	0.222	0.007	-0.015	-0.083	0.014	0.028	0.341	-0.002	-0.005	-0.03	-0.077	-0.391	-0.011	-0.312	0.062	-0.026	-0.011	-0.35	-0.025	-0.254	-0.007	-0.092	-0.021	-0.03	0.724	-0.369
GADD45A	1647	1p31.3	0.222	0.007	-0.015	-0.083	0.014	0.028	0.341	-0.002	-0.005	-0.03	-0.077	-0.391	-0.011	-0.312	0.062	-0.026	-0.011	-0.35	-0.025	-0.254	-0.007	-0.092	-0.021	-0.03	0.724	-0.369
GNG12	55970	1p31.3	0.222	0.007	-0.015	-0.083	0.014	0.028	0.341	-0.002	-0.005	-0.03	-0.077	-0.391	-0.011	-0.312	0.062	-0.026	-0.011	-0.35	-0.025	-0.254	-0.007	-0.092	-0.021	-0.03	0.724	-0.369
LOC100289178	100289178	1p31.3	0.222	0.007	-0.015	-0.083	0.014	0.028	0.341	-0.002	-0.005	-0.03	-0.077	-0.391	-0.011	-0.312	0.062	-0.026	-0.011	-0.35	-0.025	-0.254	-0.007	-0.092	-0.021	-0.03	0.724	-0.369
DIRAS3	9077	1p31.3	0.222	0.007	-0.015	-0.083	0.014	0.028	0.341	-0.002	-0.005	-0.03	-0.077	-0.391	-0.011	-0.312	0.062	-0.026	-0.011	-0.35	-0.025	-0.254	-0.007	-0.092	-0.021	-0.03	0.724	-0.369
WLS	79971	1p31.3	0.222	0.007	-0.015	-0.083	0.014	0.028	0.341	-0.002	-0.005	-0.03	-0.077	-0.391	-0.011	-0.312	0.062	-0.026	-0.011	-0.35	-0.025	-0.254	-0.007	-0.092	-0.021	-0.03	0.724	-0.369
MIR1262	100302279	1p31.3	0.222	0.007	-0.015	-0.083	0.014	0.028	0.341	-0.002	-0.005	-0.03	-0.077	-0.391	-0.011	-0.312	0.062	-0.026	-0.011	-0.35	-0.025	-0.254	-0.007	-0.092	-0.021	-0.03	0.724	-0.369
hsa-mir-1262	-1108	1p31.3	0.222	0.007	-0.015	-0.083	0.014	0.028	0.341	-0.002	-0.005	-0.03	-0.077	-0.391	-0.011	-0.312	0.062	-0.026	-0.011	-0.35	-0.025	-0.254	-0.007	-0.092	-0.021	-0.03	0.724	-0.369
RPE65	6121	1p31.3	0.222	0.007	-0.015	-0.083	0.014	0.028	0.341	-0.002	-0.005	-0.03	-0.077	-0.391	-0.011	-0.312	0.062	-0.026	-0.011	-0.35	-0.025	-0.254	-0.007	-0.092	-0.021	-0.03	0.724	-0.369
DEPDC1	55635	1p31.2	0.222	0.007	-0.015	-0.083	0.014	0.028	0.341	-0.002	-0.005	-0.03	-0.077	-0.391	-0.011	-0.312	0.062	-0.026	-0.011	-0.35	-0.025	-0.254	-0.007	-0.092	-0.021	-0.03	0.724	-0.369
LRRC7	57554	1p31.1	0.222	0.007	-0.015	-0.083	0.014	0.028	0.341	-0.002	-0.005	-0.03	-0.077	-0.391	-0.011	-0.312	0.062	-0.026	-0.011	-0.332	-0.025	-0.254	-0.007	-0.092	-0.021	-0.03	0.724	-0.369
PIN1P1	5301	1p31.1	0.222	0.007	-0.015	-0.083	0.014	0.028	0.341	-0.002	-0.005	-0.03	-0.077	-0.391	-0.011	-0.312	0.062	-0.026	-0.011	-0.332	-0.025	-0.254	-0.007	-0.092	-0.021	-0.03	0.724	-0.369
LRRC40	55631	1p31.1	0.222	0.007	-0.015	-0.083	0.014	0.028	0.341	-0.002	-0.005	-0.03	-0.077	-0.391	-0.011	-0.312	0.062	-0.026	-0.011	-0.332	-0.025	-0.254	-0.007	-0.092	-0.021	-0.03	0.724	-0.369
ANKRD13C	81573	1p31.1	0.222	0.007	-0.015	-0.083	0.014	0.028	0.341	-0.002	-0.005	-0.03	-0.077	-0.391	-0.011	-0.312	0.062	-0.026	-0.011	-0.332	-0.025	-0.254	-0.007	-0.092	-0.021	-0.03	0.724	-0.369
SRSF11	9295	1p31.1	0.222	0.007	-0.015	-0.083	0.014	0.028	0.341	-0.002	-0.005	-0.03	-0.077	-0.391	-0.011	-0.312	0.062	-0.026	-0.011	-0.332	-0.025	-0.254	-0.007	-0.092	-0.021	-0.03	0.724	-0.369
HHLA3	11147	1p31.1	0.222	0.007	-0.015	-0.083	0.014	0.028	0.341	-0.002	-0.005	-0.03	-0.077	-0.391	-0.011	-0.312	0.062	-0.026	-0.011	-0.332	-0.025	-0.254	-0.007	-0.092	-0.021	-0.03	0.724	-0.369
CTH	1491	1p31.1	0.222	0.007	-0.015	-0.083	0.014	0.028	0.341	-0.002	-0.005	-0.03	-0.077	-0.391	-0.011	-0.312	0.062	-0.026	-0.011	-0.332	-0.025	-0.254	-0.007	-0.092	-0.021	-0.03	0.724	-0.369
PTGER3	5733	1p31.1	0.222	0.007	-0.015	-0.083	0.014	0.028	0.341	-0.002	-0.005	-0.03	-0.077	-0.391	-0.011	-0.312	0.062	-0.026	-0.011	-0.332	-0.025	-0.254	-0.007	-0.092	-0.021	-0.03	0.724	-0.369
ZRANB2-AS1	100132618	1p31.1	0.222	0.007	-0.015	-0.083	0.014	0.028	0.341	-0.002	-0.005	-0.03	-0.077	-0.391	-0.011	-0.312	0.062	-0.026	-0.011	-0.332	-0.025	-0.254	-0.007	-0.092	-0.021	-0.03	0.724	-0.369
ZRANB2	9406	1p31.1	0.222	0.007	-0.015	-0.083	0.014	0.028	0.341	-0.002	-0.005	-0.03	-0.077	-0.391	-0.011	-0.312	0.062	-0.026	-0.011	-0.332	-0.025	-0.254	-0.007	-0.092	-0.021	-0.03	0.724	-0.369
MIR186	406962	1p31.1	0.222	0.007	-0.015	-0.083	0.014	0.028	0.341	-0.002	-0.005	-0.03	-0.077	-0.391	-0.011	-0.312	0.062	-0.026	-0.011	-0.332	-0.025	-0.254	-0.007	-0.092	-0.021	-0.03	0.724	-0.369
ZRANB2-AS2	100852410	1p31.1	0.222	0.007	-0.015	-0.083	0.014	0.028	0.341	-0.002	-0.005	-0.03	-0.077	-0.391	-0.011	-0.312	0.062	-0.026	-0.011	-0.332	-0.025	-0.254	-0.007	-0.092	-0.021	-0.03	0.724	-0.369
hsa-mir-186	-1130	1p31.1	0.222	0.007	-0.015	-0.083	0.014	0.028	0.341	-0.002	-0.005	-0.03	-0.077	-0.391	-0.011	-0.312	0.062	-0.026	-0.011	-0.332	-0.025	-0.254	-0.007	-0.092	-0.021	-0.03	0.724	-0.369
NEGR1	257194	1p31.1	0.222	0.007	-0.015	-0.083	0.014	0.028	0.341	-0.002	-0.005	-0.03	-0.077	-0.391	-0.011	-0.312	0.062	-0.026	-0.011	-0.332	-0.025	-0.254	-0.007	-0.092	-0.021	-0.03	0.724	-0.369
NEGR1-IT1	100852409	1p31.1	0.222	0.007	-0.015	-0.083	0.014	0.028	0.341	-0.002	-0.005	-0.03	-0.077	-0.391	-0.011	-0.312	0.062	-0.026	-0.011	-0.332	-0.025	-0.254	-0.007	-0.092	-0.021	-0.03	0.724	-0.369
LRRIQ3	127255	1p31.1	0.222	0.007	-0.015	-0.083	0.014	0.028	0.341	-0.002	-0.005	-0.03	-0.077	-0.391	-0.011	-0.312	0.062	-0.026	-0.011	-0.332	-0.025	-0.254	-0.007	-0.092	-0.021	-0.03	0.724	-0.369
FPGT-TNNI3K	100526835	1p31.1	0.222	0.007	-0.015	-0.083	0.014	0.028	0.341	-0.002	-0.005	-0.03	-0.077	-0.391	-0.011	-0.312	0.062	-0.026	-0.011	-0.332	-0.025	-0.254	-0.007	-0.092	-0.021	-0.03	0.724	-0.369
FPGT	8790	1p31.1	0.222	0.007	-0.015	-0.083	0.014	0.028	0.341	-0.002	-0.005	-0.03	-0.077	-0.391	-0.011	-0.312	0.062	-0.026	-0.011	-0.332	-0.025	-0.254	-0.007	-0.092	-0.021	-0.03	0.724	-0.369
TNNI3K	51086	1p31.1	0.222	0.007	-0.015	-0.083	0.014	0.028	0.341	-0.002	-0.005	-0.03	-0.077	-0.391	-0.011	-0.312	0.062	-0.026	-0.011	-0.332	-0.025	-0.254	-0.007	-0.092	-0.021	-0.03	0.724	-0.369
C1orf173	127254	1p31.1	0.222	0.007	-0.015	-0.083	0.014	0.028	0.341	-0.002	-0.005	-0.03	-0.077	-0.391	-0.011	-0.312	0.062	-0.026	-0.011	-0.332	-0.025	-0.254	-0.007	-0.092	-0.021	-0.03	0.724	-0.369
CRYZ	1429	1p31.1	0.222	0.007	-0.015	-0.083	0.014	0.028	0.341	-0.002	-0.005	-0.03	-0.077	-0.391	-0.011	-0.312	0.062	-0.026	-0.011	-0.332	-0.025	-0.254	-0.007	-0.092	-0.021	-0.03	0.724	-0.369
TYW3	127253	1p31.1	0.222	0.007	-0.015	-0.083	0.014	0.028	0.341	-0.002	-0.005	-0.03	-0.077	-0.391	-0.011	-0.312	0.062	-0.026	-0.011	-0.332	-0.025	-0.254	-0.007	-0.092	-0.021	-0.03	0.724	-0.369
LHX8	431707	1p31.1	0.222	0.007	-0.015	-0.083	0.014	0.028	0.341	-0.002	-0.005	-0.03	-0.077	-0.391	-0.011	-0.312	0.062	-0.026	-0.011	-0.332	-0.025	-0.254	-0.007	-0.092	-0.021	-0.03	0.724	-0.369
SLC44A5	204962	1p31.1	0.222	0.007	-0.015	-0.083	0.014	0.028	0.341	-0.002	-0.005	-0.03	-0.077	-0.391	-0.011	-0.312	0.062	-0.026	-0.011	-0.332	-0.025	-0.254	-0.007	-0.092	-0.021	-0.03	0.724	-0.369
ACADM	34	1p31.1	0.222	0.007	-0.015	-0.083	0.014	0.028	0.341	-0.002	-0.005	-0.03	-0.077	-0.391	-0.011	-0.312	0.062	-0.026	-0.011	-0.332	-0.025	-0.254	-0.007	-0.092	-0.021	-0.03	0.724	-0.369
RABGGTB	5876	1p31.1	0.222	0.007	-0.015	-0.083	0.014	0.028	0.341	-0.002	-0.005	-0.03	-0.077	-0.391	-0.011	-0.312	0.062	-0.026	-0.011	-0.332	-0.025	-0.254	-0.007	-0.092	-0.021	-0.03	0.724	-0.369
SNORD45A	26805	1p31.1	0.222	0.007	-0.015	-0.083	0.014	0.028	0.341	-0.002	-0.005	-0.03	-0.077	-0.391	-0.011	-0.312	0.062	-0.026	-0.011	-0.332	-0.025	-0.254	-0.007	-0.092	-0.021	-0.03	0.724	-0.369
SNORD45C	692085	1p31.1	0.222	0.007	-0.015	-0.083	0.014	0.028	0.341	-0.002	-0.005	-0.03	-0.077	-0.391	-0.011	-0.312	0.062	-0.026	-0.011	-0.332	-0.025	-0.254	-0.007	-0.092	-0.021	-0.03	0.724	-0.369
SNORD45B	26804	1p31.1	0.222	0.007	-0.015	-0.083	0.014	0.028	0.341	-0.002	-0.005	-0.03	-0.077	-0.391	-0.011	-0.312	0.062	-0.026	-0.011	-0.332	-0.025	-0.254	-0.007	-0.092	-0.021	-0.03	0.724	-0.369
MSH4	4438	1p31.1	0.222	0.007	-0.015	-0.083	0.014	0.028	0.341	-0.002	-0.005	-0.03	-0.077	-0.391	-0.011	-0.312	0.062	-0.026	-0.011	-0.332	-0.025	-0.254	-0.007	-0.092	-0.021	-0.03	0.724	-0.369
ASB17	127247	1p31.1	0.222	0.007	-0.015	-0.083	0.014	0.028	0.341	-0.002	-0.005	-0.03	-0.077	-0.391	-0.011	-0.312	0.062	-0.026	-0.011	-0.332	-0.025	-0.254	-0.007	-0.092	-0.021	-0.03	0.724	-0.369
ST6GALNAC3	256435	1p31.1	0.222	0.007	-0.015	-0.083	0.014	0.028	0.341	-0.002	-0.005	-0.03	-0.077	-0.391	-0.011	-0.312	0.062	-0.026	-0.011	-0.332	-0.025	-0.254	-0.007	-0.092	-0.021	-0.03	0.724	-0.369
ST6GALNAC5	81849	1p31.1	0.222	0.007	-0.015	-0.083	0.014	0.028	0.341	-0.002	-0.005	-0.03	-0.077	-0.391	-0.011	-0.312	0.062	-0.026	-0.011	-0.332	-0.025	-0.254	-0.007	-0.092	-0.021	-0.03	0.724	-0.369
PIGK	10026	1p31.1	0.222	0.007	-0.015	-0.083	0.014	0.028	0.341	-0.002	-0.005	-0.03	-0.077	-0.391	-0.011	-0.312	0.062	-0.026	-0.011	-0.332	-0.025	-0.254	-0.007	-0.092	-0.021	-0.03	0.724	-0.369
AK5	26289	1p31.1	0.222	0.007	-0.015	-0.083	0.014	0.028	0.341	-0.002	-0.005	-0.03	-0.077	-0.391	-0.011	-0.312	0.062	-0.026	-0.011	-0.332	-0.025	-0.254	-0.007	-0.092	-0.021	-0.03	1.843	-0.369
ZZZ3	26009	1p31.1	0.222	0.007	-0.015	-0.083	0.014	0.028	0.341	-0.002	-0.005	-0.03	-0.077	-0.391	-0.011	-0.312	0.062	-0.026	-0.011	-0.332	-0.025	-0.254	-0.007	-0.092	-0.021	-0.03	1.843	-0.369
USP33	23032	1p31.1	0.222	0.007	-0.015	-0.083	0.014	0.028	0.341	-0.002	-0.005	-0.03	-0.077	-0.391	-0.011	-0.312	0.062	-0.026	-0.011	-0.332	-0.025	-0.254	-0.007	-0.092	-0.021	-0.03	1.843	-0.369
FAM73A	374986	1p31.1	0.222	0.007	-0.015	-0.083	0.014	0.028	0.341	-0.002	-0.005	-0.03	-0.077	-0.391	-0.011	-0.312	0.062	-0.026	-0.011	-0.332	-0.025	-0.254	-0.007	-0.092	-0.021	-0.03	1.843	-0.369
NEXN	91624	1p31.1	0.222	0.007	-0.015	-0.083	0.014	0.028	0.341	-0.002	-0.005	-0.03	-0.077	-0.391	-0.011	-0.312	0.062	-0.026	-0.011	-0.332	-0.025	-0.254	-0.007	-0.092	-0.021	-0.03	1.843	-0.369
FUBP1	8880	1p31.1	0.222	0.007	-0.015	-0.083	0.014	0.028	-0.751	-0.002	-0.005	-0.03	-0.077	-0.391	-0.011	-0.312	0.062	-0.026	-0.011	-0.332	-0.025	-0.254	-0.007	-0.092	-0.021	-0.03	1.843	-0.369
DNAJB4	11080	1p31.1	0.222	0.007	-0.015	-0.083	0.014	0.028	-0.751	-0.002	-0.005	-0.03	-0.077	-0.391	-0.011	-0.312	0.062	-0.026	-0.011	-0.332	-0.025	-0.254	-0.007	-0.092	-0.021	-0.03	1.843	-0.369
GIPC2	54810	1p31.1	0.222	0.007	-0.015	-0.083	0.014	0.028	-0.751	-0.002	-0.005	-0.03	-0.077	-0.391	-0.011	-0.312	0.062	-0.026	-0.011	-0.332	-0.025	-0.254	-0.007	-0.092	-0.021	-0.03	1.843	-0.369
MGC27382	149047	1p31.1	0.222	0.007	-0.015	-0.083	0.014	0.028	-0.751	-0.002	-0.005	-0.03	-0.077	-0.391	-0.011	-0.312	0.062	-0.026	-0.011	-0.332	-0.025	-0.254	-0.007	-0.092	-0.021	-0.03	0.82	-0.369
PTGFR	5737	1p31.1	0.222	0.007	-0.015	-0.083	0.014	0.028	-0.751	-0.002	-0.005	-0.03	-0.077	-0.391	-0.011	-0.312	0.062	-0.026	-0.011	-0.332	-0.025	-0.254	-0.007	-0.092	-0.021	-0.03	0.82	-0.369
IFI44L	10964	1p31.1	0.222	0.007	-0.015	-0.083	0.014	0.028	-0.751	-0.002	-0.005	-0.03	-0.077	-0.391	-0.011	-0.312	0.062	-0.026	-0.011	-0.332	-0.025	-0.254	-0.007	-0.092	-0.021	-0.03	0.82	-0.369
IFI44	10561	1p31.1	0.222	0.007	-0.015	-0.083	0.014	0.028	-0.751	-0.002	-0.005	-0.03	-0.077	-0.391	-0.011	-0.312	0.062	-0.026	-0.011	-0.332	-0.025	-0.254	-0.007	-0.092	-0.021	-0.03	0.82	-0.369
ELTD1	64123	1p31.1	0.222	0.007	-0.015	-0.083	0.014	0.028	-0.751	-0.002	-0.005	-0.03	-0.077	-0.391	-0.011	-0.312	0.062	-0.026	-0.011	-0.332	-0.025	-0.254	-0.007	-0.092	-0.021	-0.03	0.82	-0.369
LPHN2	23266	1p31.1	0.222	0.007	-0.015	-0.083	0.014	0.028	-0.751	-0.002	-0.005	-0.03	-0.077	-0.391	-0.011	-0.312	0.062	-0.026	-0.011	-0.371	-0.025	-0.254	-0.007	-0.092	-0.021	-0.03	0.82	-0.369
TTLL7	79739	1p31.1	0.222	0.007	-0.015	-0.083	0.014	0.028	-0.751	-0.002	-0.005	-0.03	-0.077	-0.391	-0.011	-0.312	0.062	-0.026	-0.011	-0.371	-0.025	-0.254	-0.007	-0.092	-0.021	-0.03	0.82	-0.369
PRKACB	5567	1p31.1	0.222	0.007	-0.015	-0.083	0.014	0.028	-0.751	-0.002	-0.005	-0.03	-0.077	-0.391	-0.011	-0.312	0.062	-0.026	-0.011	-0.371	-0.025	-0.254	-0.007	-0.092	-0.021	-0.03	0.82	-0.369
SAMD13	148418	1p31.1	0.222	0.007	-0.015	-0.083	0.014	0.028	-0.751	-0.002	-0.005	-0.03	-0.077	-0.391	-0.011	-0.312	0.062	-0.026	-0.011	-0.371	-0.025	-0.254	-0.007	-0.092	-0.021	-0.03	0.82	-0.369
UOX	391051	1p31.1	0.222	0.007	-0.015	-0.083	0.014	0.028	-0.751	-0.002	-0.005	-0.03	-0.077	-0.391	-0.011	-0.312	0.062	-0.026	-0.011	-0.371	-0.025	-0.254	-0.007	-0.092	-0.021	-0.03	0.82	-0.369
DNASE2B	58511	1p31.1	0.222	0.007	-0.015	-0.083	0.014	0.028	-0.751	-0.002	-0.005	-0.03	-0.077	-0.391	-0.011	-0.312	0.062	-0.026	-0.011	-0.371	-0.23	-0.254	-0.007	-0.092	-0.021	-0.03	0.82	-0.369
RPF1	80135	1p22.3	0.222	0.007	-0.015	-0.083	0.014	0.028	-0.751	-0.002	-0.005	-0.03	-0.077	-0.391	-0.011	-0.312	0.062	-0.026	-0.011	-0.371	-0.23	-0.254	-0.007	-0.092	-0.021	-0.03	0.82	-0.369
GNG5	2787	1p22.3	0.222	0.007	-0.015	-0.083	0.014	0.028	-0.751	-0.002	-0.005	-0.03	-0.077	-0.391	-0.011	-0.312	0.062	-0.026	-0.011	-0.371	-0.23	-0.254	-0.007	-0.092	-0.021	-0.03	0.82	-0.369
CTBS	1486	1p22.3	0.222	0.007	-0.015	-0.083	0.014	0.028	-0.751	-0.002	-0.005	-0.03	-0.077	-0.391	-0.011	-0.312	0.062	-0.026	-0.011	-0.371	-0.23	-0.254	-0.007	-0.092	-0.021	-0.03	0.82	-0.369
C1orf180	439927	1p22.3	0.222	0.007	-0.015	-0.083	0.014	0.028	-0.751	-0.002	-0.005	-0.03	-0.077	-0.391	-0.011	-0.312	0.062	-0.026	-0.011	-0.371	-0.23	-0.254	-0.007	-0.092	-0.021	-0.03	0.82	-0.369
SSX2IP	117178	1p22.3	0.222	0.007	-0.015	-0.083	0.014	0.028	-0.751	-0.002	-0.005	-0.03	-0.077	-0.391	-0.011	-0.312	0.062	-0.026	-0.011	-0.371	-0.23	-0.254	-0.007	-0.092	-0.021	-0.03	0.82	-0.369
LPAR3	23566	1p22.3	0.222	0.007	-0.015	-0.083	0.014	0.028	-0.751	-0.002	-0.005	-0.03	-0.077	-0.391	-0.011	-0.312	0.062	-0.026	-0.011	-0.371	-0.23	-0.254	-0.007	-0.092	-0.021	-0.03	0.82	-0.369
MCOLN2	255231	1p22.3	0.222	0.007	-0.015	-0.083	0.014	0.028	-0.751	-0.002	-0.005	-0.03	-0.077	-0.391	-0.011	-0.312	0.062	-0.026	-0.011	-0.371	-0.23	-0.254	-0.007	-0.092	-0.021	-0.03	0.82	-0.369
MCOLN3	55283	1p22.3	0.222	0.007	-0.015	-0.083	0.014	0.028	-0.751	-0.002	-0.005	-0.03	-0.077	-0.391	-0.011	-0.312	0.062	-0.026	-0.011	-0.371	-0.23	-0.254	-0.007	-0.092	-0.021	-0.03	0.82	-0.369
WDR63	126820	1p22.3	0.222	0.007	-0.015	-0.083	0.014	0.028	-0.751	-0.002	-0.005	-0.03	-0.077	-0.391	-0.011	-0.312	0.062	-0.026	-0.011	-0.371	-0.23	-0.254	-0.007	-0.092	-0.021	-0.03	0.82	-0.369
MIR4423	100616481	1p22.3	0.222	0.007	-0.015	-0.083	0.014	0.028	-0.751	-0.002	-0.005	-0.03	-0.077	-0.391	-0.011	-0.312	0.062	-0.026	-0.011	-0.371	-0.23	-0.254	-0.007	-0.092	-0.021	-0.03	0.82	-0.369
SYDE2	84144	1p22.3	0.222	0.007	-0.015	-0.083	0.014	0.028	-0.751	-0.002	-0.005	-0.03	-0.077	-0.391	-0.011	-0.312	0.062	-0.026	-0.011	-0.371	-0.23	-0.254	-0.007	-0.092	-0.021	-0.03	0.82	-0.369
C1orf52	148423	1p22.3	0.222	0.007	-0.015	-0.083	0.014	0.028	-0.751	-0.002	-0.005	-0.03	-0.077	-0.391	-0.011	-0.312	0.062	-0.026	-0.011	-0.371	-0.23	-0.254	-0.007	-0.092	-0.021	-0.03	0.82	-0.369
BCL10	8915	1p22.3	0.222	0.007	-0.015	-0.083	0.014	0.028	-0.751	-0.002	-0.005	-0.03	-0.077	-0.391	-0.011	-0.312	0.062	-0.026	-0.011	-0.371	-0.23	-0.254	-0.007	-0.092	-0.021	-0.03	0.82	-0.369
LOC646626	646626	1p22.3	0.222	0.007	-0.015	-0.083	0.014	0.028	-0.751	-0.002	-0.005	-0.03	-0.077	-0.391	-0.011	-0.312	0.062	-0.026	-0.011	-0.371	-0.23	-0.254	-0.007	-0.092	-0.021	-0.03	0.82	-0.369
DDAH1	23576	1p22.3	0.222	0.007	-0.015	-0.083	0.014	0.028	-0.751	-0.002	-0.005	-0.03	-0.077	-0.391	-0.011	-0.312	0.062	-0.026	-0.011	-0.371	-0.23	-0.254	-0.007	-0.092	-0.021	-0.03	0.82	-0.369
CYR61	3491	1p22.3	0.222	0.007	-0.015	-0.083	0.014	0.028	-0.751	-0.002	-0.005	-0.03	-0.077	-0.391	-0.011	-0.312	0.062	-0.026	-0.011	-0.371	-0.23	-0.254	-0.007	-0.092	-0.021	-0.03	0.82	-0.369
ZNHIT6	54680	1p22.3	0.222	0.007	-0.015	-0.083	0.014	0.028	-0.751	-0.002	-0.005	-0.03	-0.077	-0.391	-0.011	-0.312	0.062	-0.026	-0.011	-0.371	-0.23	-0.254	-0.007	-0.092	-0.021	-0.03	0.82	-0.369
COL24A1	255631	1p22.3	0.222	0.007	-0.015	-0.083	0.014	0.028	-0.751	-0.002	-0.005	-0.03	-0.077	-0.391	-0.011	-0.312	0.062	-0.026	-0.011	-0.371	-0.23	-0.254	-0.007	-0.092	-0.021	-0.03	0.82	-0.369
ODF2L	57489	1p22.3	0.222	0.007	-0.015	-0.083	0.014	0.028	-0.751	-0.002	-0.005	-0.03	-0.077	-0.391	-0.011	-0.312	0.062	-0.026	-0.011	-0.371	-0.23	-0.254	-0.007	-0.092	-0.021	-0.03	0.82	-0.369
CLCA2	9635	1p22.3	0.222	0.007	-0.015	-0.083	0.014	0.028	-0.751	-0.002	-0.005	-0.03	-0.077	-0.391	-0.011	-0.312	0.062	-0.026	-0.011	-0.371	-0.23	-0.254	-0.007	-0.092	-0.021	-0.03	0.82	-0.369
CLCA1	1179	1p22.3	0.222	0.007	-0.015	-0.083	0.014	0.028	-0.751	-0.002	-0.005	-0.03	-0.077	-0.391	-0.011	-0.312	0.062	-0.026	-0.011	-0.371	-0.23	-0.254	-0.007	-0.092	-0.021	-0.03	0.82	-0.369
CLCA4	22802	1p22.3	0.222	0.007	-0.015	-0.083	0.014	0.028	-0.751	-0.002	-0.005	-0.03	-0.077	-0.391	-0.011	-0.312	0.062	-0.026	-0.011	-0.371	-0.23	-0.254	-0.007	-0.092	-0.021	-0.03	0.82	-0.369
CLCA3P	9629	1p22.3	0.222	0.007	-0.015	-0.083	0.014	0.028	-0.751	-0.002	-0.005	-0.03	-0.077	-0.391	-0.011	-0.312	0.062	-0.026	-0.011	-0.371	-0.23	-0.254	-0.007	-0.092	-0.021	-0.03	0.82	-0.369
SH3GLB1	51100	1p22.3	0.222	0.007	-0.015	-0.083	0.014	0.028	-0.751	-0.002	-0.005	-0.03	-0.077	-0.391	-0.011	-0.312	0.062	-0.026	-0.011	-0.371	-0.23	-0.254	-0.007	-0.092	-0.021	-0.03	0.82	-0.369
SEP15	9403	1p22.3	0.222	0.007	-0.015	-0.083	0.014	0.028	-0.751	-0.002	-0.005	-0.03	-0.077	-0.391	-0.011	-0.312	0.062	-0.026	-0.011	-0.371	-0.23	-0.254	-0.007	-0.092	-0.021	-0.03	0.82	-0.369
HS2ST1	9653	1p22.3	0.222	0.007	-0.015	-0.083	0.014	0.028	-0.751	-0.002	-0.005	-0.03	-0.077	-0.391	-0.011	-0.312	0.062	-0.026	-0.011	-0.371	-0.23	-0.254	-0.007	-0.092	-0.021	-0.03	0.82	-0.369
LOC339524	339524	1p22.3	0.222	0.007	-0.015	-0.083	0.014	0.028	-0.751	-0.002	-0.005	-0.03	-0.077	-0.391	-0.011	-0.312	0.062	-0.026	-0.011	-0.371	-0.23	-0.254	-0.007	-0.092	-0.021	-0.03	0.82	-0.369
LMO4	8543	1p22.3	0.222	0.007	-0.015	-0.083	0.014	0.028	-0.751	-0.002	-0.005	-0.03	-0.077	-0.391	-0.011	-0.312	0.062	-0.026	-0.011	-0.371	-0.23	-0.254	-0.007	-0.092	-0.021	-0.03	0.82	-0.369
LOC100505768	100505768	1p22.3	0.222	0.007	-0.015	-0.083	0.014	0.028	-0.751	-0.002	-0.005	-0.03	-0.077	-0.391	-0.011	-0.312	0.062	-0.026	-0.011	-0.371	-0.23	-0.254	-0.007	-0.092	-0.021	-0.03	0.82	-0.369
PKN2	5586	1p22.2	0.222	0.007	-0.004	-0.083	0.014	0.028	-0.751	-0.002	-0.005	-0.03	-0.077	-0.391	-0.011	-0.312	0.062	-0.026	-0.011	-0.371	-0.23	-0.254	-0.007	-0.092	-0.021	-0.03	0.82	-0.369
GTF2B	2959	1p22.2	0.222	0.007	-0.004	-0.083	0.014	0.028	-0.751	-0.002	-0.005	-0.03	-0.077	-0.391	-0.011	-0.312	0.062	-0.026	-0.011	-0.371	-0.23	-0.254	-0.007	-0.092	-0.021	-0.03	0.82	-0.369
CCBL2	56267	1p22.2	0.222	0.007	-0.004	-0.083	0.014	0.028	-0.751	-0.002	-0.005	-0.03	-0.077	-0.391	-0.011	-0.312	0.062	-0.026	-0.011	-0.371	-0.23	-0.254	-0.007	-0.092	-0.021	-0.03	0.82	-0.369
RBMXL1	494115	1p22.2	0.222	0.007	-0.004	-0.083	0.014	0.028	-0.751	-0.002	-0.005	-0.03	-0.077	-0.391	-0.011	-0.312	0.062	-0.026	-0.011	-0.371	-0.23	-0.254	-0.007	-0.092	-0.021	-0.03	0.82	-0.369
GBP3	2635	1p22.2	0.222	0.007	-0.004	-0.083	0.014	0.028	-0.751	-0.002	-0.005	-0.03	-0.077	-0.391	-0.011	-0.312	0.062	-0.026	-0.011	-0.371	-0.23	-0.254	-0.007	-0.092	-0.021	-0.03	0.82	-0.369
GBP1	2633	1p22.2	0.222	0.007	-0.004	-0.083	0.014	0.028	-0.751	-0.002	-0.005	-0.03	-0.077	-0.391	-0.011	-0.312	0.062	-0.026	-0.011	-0.371	-0.23	-0.254	-0.007	-0.092	-0.021	-0.03	0.82	-0.369
GBP2	2634	1p22.2	0.222	0.007	-0.004	-0.083	0.014	0.028	-0.751	-0.002	-0.005	-0.03	-0.077	-0.391	-0.011	-0.312	0.062	-0.026	-0.011	-0.371	-0.23	-0.254	-0.007	-0.092	-0.021	-0.03	0.82	-0.369
GBP7	388646	1p22.2	0.222	0.007	-0.004	-0.083	0.014	0.028	-0.751	-0.002	-0.005	-0.03	-0.077	-0.391	-0.011	-0.312	0.062	-0.026	-0.011	-0.371	-0.23	-0.254	-0.007	-0.092	-0.021	-0.03	0.82	-0.369
GBP4	115361	1p22.2	0.222	0.007	-0.004	-0.083	0.014	0.028	-0.751	-0.002	-0.005	-0.03	-0.077	-0.391	-0.011	-0.312	0.062	-0.026	-0.011	-0.371	-0.23	-0.254	-0.007	-0.092	-0.021	-0.03	0.82	-0.369
GBP5	115362	1p22.2	0.222	0.007	-0.004	-0.083	0.014	0.028	-0.751	-0.002	-0.005	-0.03	-0.077	-0.391	-0.011	-0.312	0.062	-0.026	-0.011	-0.371	-0.23	-0.254	-0.007	-0.092	-0.021	-0.03	0.82	-0.369
GBP6	163351	1p22.2	0.222	0.007	-0.004	-0.083	0.014	0.028	-0.751	-0.002	-0.005	-0.03	-0.077	-0.391	-0.011	-0.312	0.062	-0.026	-0.011	-0.371	-0.23	-0.254	-0.007	-0.092	-0.021	-0.03	0.82	-0.369
GBP1P1	400759	1p22.2	0.222	0.007	-0.004	-0.083	0.014	0.028	-0.751	-0.002	-0.005	-0.03	-0.077	-0.391	-0.011	-0.312	0.062	-0.026	-0.011	-0.371	-0.23	-0.254	-0.007	-0.092	-0.021	-0.03	0.82	-0.369
LRRC8B	23507	1p22.2	0.222	0.007	-0.004	-0.083	0.014	0.028	-0.751	-0.002	-0.005	-0.03	-0.077	-0.391	-0.011	-0.312	0.062	-0.026	-0.011	-0.371	-0.23	-0.254	-0.007	-0.092	-0.021	-0.03	0.82	-0.369
FLJ27354	400761	1p22.2	0.222	0.007	-0.004	-0.083	0.014	0.028	-0.751	-0.002	-0.005	-0.03	-0.077	-0.391	-0.011	-0.312	0.062	-0.026	-0.011	-0.371	-0.23	-0.254	-0.007	-0.092	-0.021	-0.03	0.82	-0.369
LRRC8C	84230	1p22.2	0.222	0.007	-0.004	-0.083	0.014	0.028	-0.751	-0.002	-0.005	-0.03	-0.077	-0.391	-0.011	-0.312	0.062	-0.026	-0.011	-0.371	-0.23	-0.254	-0.007	-0.092	-0.021	-0.03	0.82	-0.369
LRRC8D	55144	1p22.2	0.222	0.007	-0.004	-0.083	0.014	0.028	-0.751	-0.002	-0.005	-0.03	-0.077	-0.391	-0.011	-0.312	0.062	-0.026	-0.011	-0.371	-0.23	-0.254	-0.007	-0.092	-0.021	-0.03	0.82	-0.369
GEMIN8P4	492303	1p22.2	0.222	0.007	-0.004	-0.083	0.014	0.028	-0.751	-0.002	-0.005	-0.03	-0.077	-0.391	-0.011	-0.312	0.062	-0.026	-0.011	-0.371	-0.23	-0.254	-0.007	-0.092	-0.021	-0.03	0.82	-0.369
ZNF326	284695	1p22.2	0.222	0.007	-0.004	-0.083	0.014	0.028	-0.751	-0.002	-0.005	-0.03	-0.077	-0.391	-0.011	-0.312	0.062	-0.026	-0.011	-0.371	-0.23	-0.254	-0.007	-0.092	-0.021	-0.03	0.82	-0.369
BARHL2	343472	1p22.2	0.222	0.007	-0.004	-0.083	0.014	0.028	-0.751	-0.002	-0.005	-0.03	-0.077	-0.391	-0.011	-0.312	0.062	-0.026	-0.011	-0.371	-0.23	-0.254	-0.007	-0.092	-0.021	-0.03	0.82	-0.369
ZNF644	84146	1p22.2	0.222	0.007	-0.004	-0.083	0.014	0.028	-0.751	-0.002	-0.005	-0.03	-0.077	-0.391	-0.011	-0.312	0.062	-0.026	-0.011	-0.371	-0.23	-0.254	-0.007	-0.092	-0.021	-0.03	0.82	-0.369
HFM1	164045	1p22.2	0.222	0.007	-0.004	-0.083	0.014	0.028	-0.751	-0.002	-0.005	-0.03	-0.077	-0.391	-0.011	-0.312	0.062	-0.026	-0.011	-0.371	-0.23	-0.254	-0.007	-0.092	-0.021	-0.03	0.82	-0.369
CDC7	8317	1p22.2	0.222	0.007	-0.004	-0.083	0.014	0.028	-0.751	-0.002	-0.005	-0.03	-0.077	-0.391	-0.011	-0.312	0.062	-0.026	-0.011	-0.371	-0.23	-0.254	-0.007	-0.092	-0.021	-0.03	0.82	-0.369
HSP90B3P	343477	1p22.1	0.222	0.007	-0.004	-0.083	0.014	0.028	-0.751	-0.002	-0.005	-0.03	-0.077	-0.391	-0.011	-0.312	0.062	-0.026	-0.011	-0.371	-0.23	-0.254	-0.007	-0.092	-0.021	-0.03	0.82	-0.369
TGFBR3	7049	1p22.1	0.222	0.007	-0.004	-0.083	0.014	0.028	-0.751	-0.002	-0.005	-0.03	-0.077	-0.391	-0.011	-0.312	0.062	-0.026	-0.011	-0.371	-0.23	-0.254	-0.007	-0.092	-0.021	-0.03	0.82	-0.369
BRDT	676	1p22.1	0.222	0.007	-0.004	-0.083	0.014	0.028	-0.751	-0.002	-0.005	-0.03	-0.077	-0.391	-0.011	-0.312	0.062	-0.026	-0.011	-0.371	-0.23	-0.254	-0.007	-0.092	-0.021	-0.03	0.82	-0.369
EPHX4	253152	1p22.1	0.222	0.007	-0.004	-0.083	0.014	0.028	-0.751	-0.002	-0.005	-0.03	-0.077	-0.391	-0.011	-0.312	0.062	-0.026	-0.011	-0.371	-0.23	-0.254	-0.007	-0.092	-0.021	-0.03	0.82	-0.369
BTBD8	284697	1p22.1	0.222	0.007	-0.004	-0.083	0.014	0.028	-0.751	-0.002	-0.005	-0.03	-0.077	-0.391	-0.011	-0.312	0.062	-0.026	-0.011	-0.371	-0.23	-0.254	-0.007	-0.092	-0.021	-0.03	0.82	-0.369
KIAA1107	23285	1p22.1	0.222	0.007	-0.004	-0.083	0.014	0.028	-0.751	-0.002	-0.005	-0.03	-0.077	-0.391	-0.011	-0.312	0.062	-0.026	-0.011	-0.371	-0.23	-0.254	-0.007	-0.092	-0.021	-0.03	0.82	-0.369
C1orf146	388649	1p22.1	0.222	0.007	-0.004	-0.083	0.014	0.028	-0.751	-0.002	-0.005	-0.03	-0.077	-0.391	-0.011	-0.312	0.062	-0.026	-0.011	-0.371	-0.23	-0.254	-0.007	-0.092	-0.021	-0.03	0.82	-0.369
GLMN	11146	1p22.1	0.222	0.007	-0.004	-0.083	0.014	0.028	-0.751	-0.002	-0.005	-0.03	-0.077	-0.391	-0.011	-0.312	0.062	-0.026	-0.011	-0.371	-0.23	-0.254	-0.007	-0.092	-0.021	-0.03	0.82	-0.369
RPAP2	79871	1p22.1	0.222	0.007	-0.004	-0.083	0.014	0.028	-0.751	-0.002	-0.005	-0.03	-0.077	-0.391	-0.011	-0.312	0.062	-0.026	-0.011	-0.371	-0.23	-0.254	-0.007	-0.092	-0.021	-0.03	0.82	-0.369
GFI1	2672	1p22.1	0.222	0.007	-0.004	-0.083	0.014	0.028	-0.751	-0.002	-0.005	-0.03	-0.077	-0.391	-0.011	-0.312	0.062	-0.026	-0.011	-0.371	-0.23	-0.254	-0.007	-0.092	-0.021	-0.03	0.82	-0.369
EVI5	7813	1p22.1	0.222	0.007	-0.004	-0.083	0.014	0.028	-0.751	-0.002	-0.005	-0.03	-0.077	-0.391	-0.011	-0.312	0.062	-0.026	-0.011	-0.371	-0.23	-0.254	-0.007	-0.092	-0.021	-0.03	0.82	-0.369
FAM69A	388650	1p22.1	0.222	0.007	-0.004	-0.083	0.014	0.028	-0.751	-0.002	-0.005	-0.03	-0.077	-0.391	-0.011	-0.312	0.062	-0.026	-0.011	-0.371	-0.23	-0.254	-0.007	-0.092	-0.021	-0.03	0.82	-0.369
RPL5	6125	1p22.1	0.222	0.007	-0.004	-0.083	0.014	0.028	-0.751	-0.002	-0.005	-0.03	-0.077	-0.391	-0.011	-0.312	0.062	-0.026	-0.011	-0.371	-0.23	-0.254	-0.007	-0.092	-0.021	-0.03	0.82	-0.369
SNORD21	6083	1p22.1	0.222	0.007	-0.004	-0.083	0.014	0.028	-0.751	-0.002	-0.005	-0.03	-0.077	-0.391	-0.011	-0.312	0.062	-0.026	-0.011	-0.371	-0.23	-0.254	-0.007	-0.092	-0.021	-0.03	0.82	-0.369
SNORA66	26782	1p22.1	0.222	0.007	-0.004	-0.083	0.014	0.028	-0.751	-0.002	-0.005	-0.03	-0.077	-0.391	-0.011	-0.312	0.062	-0.026	-0.011	-0.371	-0.23	-0.254	-0.007	-0.092	-0.021	-0.03	0.82	-0.369
MTF2	22823	1p22.1	0.222	0.007	-0.004	-0.083	0.014	0.028	-0.751	-0.002	-0.005	-0.03	-0.077	-0.391	-0.011	-0.312	0.062	-0.026	-0.011	-0.371	-0.23	-0.254	-0.007	-0.092	-0.021	-0.03	0.82	-0.369
TMED5	50999	1p22.1	0.222	0.007	-0.004	-0.083	0.014	0.028	-0.751	-0.002	-0.005	-0.03	-0.077	-0.391	-0.011	-0.312	0.062	-0.026	-0.011	-0.371	-0.23	-0.254	-0.007	-0.092	-0.021	-0.03	0.82	-0.369
CCDC18	343099	1p22.1	0.222	0.007	-0.004	-0.083	0.014	0.028	-0.751	-0.002	-0.005	-0.03	-0.077	-0.391	-0.011	-0.312	0.062	-0.026	-0.011	-0.371	-0.23	-0.254	-0.007	-0.092	-0.021	-0.03	0.82	-0.369
LOC100131564	100131564	1p22.1	0.222	0.007	-0.004	-0.083	0.014	0.028	-0.751	-0.002	-0.005	-0.03	-0.077	-0.391	-0.011	-0.312	0.062	-0.026	-0.011	-0.371	-0.23	-0.254	-0.007	-0.092	-0.021	-0.03	0.82	-0.369
DR1	1810	1p22.1	0.222	0.007	-0.004	-0.083	0.014	0.028	-0.751	-0.002	-0.005	-0.03	-0.077	-0.391	-0.011	-0.312	0.062	-0.026	-0.011	-0.371	-0.23	-0.254	-0.007	-0.092	-0.021	-0.03	0.82	-0.369
FNBP1L	54874	1p22.1	0.222	0.007	-0.004	-0.083	0.014	0.028	-0.751	-0.002	-0.005	-0.03	-0.077	-0.391	-0.011	-0.312	0.062	-0.026	-0.011	-0.371	-0.23	-0.254	-0.007	-0.092	-0.021	-0.03	0.82	-0.369
BCAR3	8412	1p22.1	0.222	0.007	-0.004	-0.083	0.014	0.028	-0.751	-0.002	-0.005	-0.03	-0.077	-0.391	-0.011	-0.312	0.062	-0.026	-0.011	-0.371	-0.23	-0.254	-0.007	-0.092	-0.021	-0.03	0.82	-0.369
LOC100129046	100129046	1p22.1	0.222	0.007	-0.004	-0.083	0.014	0.028	-0.751	-0.002	-0.005	-0.03	-0.077	-0.391	-0.011	-0.312	0.062	-0.026	-0.011	-0.371	-0.23	-0.254	-0.007	-0.092	-0.021	-0.03	0.82	-0.369
DNTTIP2	30836	1p22.1	0.222	0.007	1.422	-0.083	0.014	0.028	-0.751	-0.002	-0.005	-0.03	-0.077	-0.391	-0.011	-0.312	0.062	-0.026	-0.011	-0.371	-0.23	-0.254	-0.007	-0.092	-0.021	-0.03	0.82	-0.369
GCLM	2730	1p22.1	0.222	0.007	1.422	-0.083	0.014	0.028	-0.751	-0.002	-0.005	-0.03	-0.077	-0.391	-0.011	-0.312	0.062	-0.026	-0.011	-0.371	-0.23	-0.254	-0.007	-0.092	-0.021	-0.03	0.82	-0.369
MIR760	100126348	1p22.1	0.222	0.007	1.422	-0.083	0.014	0.028	-0.751	-0.002	-0.005	-0.03	-0.077	-0.391	-0.011	-0.312	0.062	-0.026	-0.011	-0.371	-0.23	-0.254	-0.007	-0.092	-0.021	-0.03	0.82	-0.369
hsa-mir-760	-1304	1p22.1	0.222	0.007	1.422	-0.083	0.014	0.028	-0.751	-0.002	-0.005	-0.03	-0.077	-0.391	-0.011	-0.312	0.062	-0.026	-0.011	-0.371	-0.23	-0.254	-0.007	-0.092	-0.021	-0.03	0.82	-0.369
ABCA4	24	1p22.1	0.222	1.005	1.422	-0.083	0.014	0.028	-0.751	-0.002	-0.005	-0.03	-0.077	-0.391	-0.011	-0.312	1.48	-0.026	-0.011	-0.371	-0.23	-0.254	-0.007	-0.092	-0.021	-0.03	1.758	-0.369
ARHGAP29	9411	1p22.1	0.222	1.005	1.422	-0.083	0.014	0.028	-0.751	-0.002	-0.005	-0.03	-0.077	-0.391	-0.011	-0.312	1.48	-0.026	-0.011	-0.371	-0.23	-0.254	-0.007	-0.092	-0.021	-0.03	1.758	-0.369
ABCD3	5825	1p21.3	0.222	1.005	1.422	-0.083	0.014	0.028	-0.751	-0.002	-0.005	-0.03	-0.077	-0.391	-0.011	-0.312	1.48	-0.026	-0.011	-0.371	-0.23	-0.254	-0.007	-0.092	-0.021	-0.03	1.758	-0.369
F3	2152	1p21.3	0.222	1.005	1.422	-0.083	0.014	0.028	-0.751	-0.002	-0.005	-0.03	-0.077	-0.391	-0.011	-0.312	1.48	-0.026	-0.011	-0.371	-0.23	-0.254	-0.007	-0.092	-0.021	-0.03	1.758	-0.369
SLC44A3	126969	1p21.3	0.222	0.029	-0.011	-0.083	0.014	0.028	-0.751	-0.002	-0.005	-0.03	-0.077	-0.391	-0.011	-0.312	0.044	-0.026	-0.011	-0.371	-0.23	-0.254	-0.007	-0.092	-0.021	-0.03	0.74	-0.369
CNN3	1266	1p21.3	0.222	0.029	-0.011	-0.083	0.014	0.028	-0.751	-0.002	-0.005	-0.03	-0.077	-0.391	-0.011	-0.312	0.044	-0.026	-0.011	-0.371	-0.23	-0.254	-0.007	-0.092	-0.021	-0.03	0.74	-0.369
LOC729970	729970	1p21.3	0.222	0.029	-0.011	-0.083	0.014	0.028	-0.751	-0.002	-0.005	-0.03	-0.077	-0.391	-0.011	-0.312	0.044	-0.026	-0.011	-0.371	-0.23	-0.254	-0.007	-0.092	-0.021	-0.03	0.74	-0.369
ALG14	199857	1p21.3	0.222	0.029	-0.011	-0.083	0.014	0.028	-0.751	-0.002	-0.005	-0.03	-0.077	-0.391	-0.011	-0.312	0.044	-0.026	-0.011	-0.371	-0.23	-0.254	-0.007	-0.092	-0.021	-0.03	0.74	-0.369
TMEM56	148534	1p21.3	0.222	0.029	-0.011	-0.083	0.014	0.028	-0.751	-0.002	-0.005	-0.03	-0.077	-0.391	-0.011	-0.312	0.044	-0.026	-0.011	-0.371	-0.23	-0.254	-0.007	-0.092	-0.021	-0.03	0.74	-0.369
TMEM56-RWDD3	100527978	1p21.3	0.222	0.029	-0.011	-0.083	0.014	0.028	-0.751	-0.002	-0.005	-0.03	-0.077	-0.391	-0.011	-0.312	0.044	-0.026	-0.011	-0.371	-0.23	-0.254	-0.007	-0.092	-0.021	-0.03	0.74	-0.369
RWDD3	25950	1p21.3	0.222	0.029	-0.011	-0.083	0.014	0.028	-0.751	-0.002	-0.005	-0.03	-0.077	-0.391	-0.011	-0.312	0.044	-0.026	-0.011	-0.371	-0.23	-0.254	-0.007	-0.092	-0.021	-0.03	0.74	-0.369
FLJ31662	440594	1p21.3	0.222	0.029	-0.011	-0.083	0.014	0.028	-0.751	-0.002	-0.005	-0.03	-0.077	-0.391	-0.011	-0.312	0.044	-0.026	-0.011	-0.371	-0.23	-0.254	-0.007	-0.092	-0.021	-0.03	0.74	-0.369
PTBP2	58155	1p21.3	0.222	0.029	-0.011	-0.083	0.014	0.028	-0.751	-0.002	-0.005	-0.03	-0.077	-0.391	-0.011	-0.312	0.044	-0.026	-0.011	-0.371	-0.23	-0.254	-0.007	-0.092	-0.021	-0.03	0.74	-0.369
DPYD	1806	1p21.3	0.222	0.029	-0.011	-0.083	0.014	0.028	-0.751	-0.002	-0.005	-0.03	-0.077	-0.391	-0.011	-0.312	0.044	-0.026	-0.011	-0.371	-0.052	-0.254	-0.007	-0.092	-0.021	-0.03	0.74	-0.369
MIR137HG	400765	1p21.3	0.222	0.029	-0.011	-0.083	0.014	0.028	-0.751	-0.002	-0.005	-0.03	-0.077	-0.391	-0.011	-0.312	0.044	-0.026	-0.011	-0.371	-0.052	-0.254	-0.007	-0.092	-0.021	-0.03	0.74	-0.369
MIR137	406928	1p21.3	0.222	0.029	-0.011	-0.083	0.014	0.028	-0.751	-0.002	-0.005	-0.03	-0.077	-0.391	-0.011	-0.312	0.044	-0.026	-0.011	-0.371	-0.052	-0.254	-0.007	-0.092	-0.021	-0.03	0.74	-0.369
MIR2682	100616452	1p21.3	0.222	0.029	-0.011	-0.083	0.014	0.028	-0.751	-0.002	-0.005	-0.03	-0.077	-0.391	-0.011	-0.312	0.044	-0.026	-0.011	-0.371	-0.052	-0.254	-0.007	-0.092	-0.021	-0.03	0.74	-0.369
hsa-mir-137	-1336	1p21.3	0.222	0.029	-0.011	-0.083	0.014	0.028	-0.751	-0.002	-0.005	-0.03	-0.077	-0.391	-0.011	-0.312	0.044	-0.026	-0.011	-0.371	-0.052	-0.254	-0.007	-0.092	-0.021	-0.03	0.74	-0.369
LOC729987	729987	1p21.3	0.222	0.029	-0.011	-0.083	0.014	0.028	-0.751	-0.002	-0.005	-0.03	-0.077	-0.391	-0.011	-0.312	0.044	-0.026	-0.011	-0.371	-0.052	-0.254	-0.007	-0.092	-0.021	-0.03	0.74	-0.369
SNX7	51375	1p21.3	0.222	0.029	-0.011	-0.083	0.014	0.028	-0.751	-0.002	-0.005	-0.03	-0.077	-0.391	-0.011	-0.312	0.044	-0.026	-0.011	-0.371	-0.052	-0.254	-0.007	-0.092	-0.021	-0.03	0.74	-0.369
LPPR5	163404	1p21.3	0.222	0.029	-0.011	-0.083	0.014	0.028	-0.751	-0.002	-0.005	-0.03	-0.077	-0.391	-0.011	-0.312	0.044	-0.026	-0.011	-0.371	-0.052	-0.254	-0.007	-0.092	-0.021	-0.03	0.74	-0.369
LOC100129620	100129620	1p21.3	0.222	0.029	-0.011	-0.083	0.014	0.028	-0.751	-0.002	-0.005	-0.03	-0.077	-0.391	-0.011	-0.312	0.044	-0.026	-0.011	-0.371	-0.052	-0.254	-0.007	-0.092	-0.021	-0.03	0.74	-0.369
LPPR4	9890	1p21.2	0.222	0.029	-0.011	-0.083	0.014	0.028	-0.751	-0.002	-0.005	-0.03	-0.077	-0.391	-0.011	-0.312	0.044	-0.026	-0.011	-0.371	-0.052	-0.254	-0.007	-0.092	-0.021	-0.03	0.74	-0.369
PALMD	54873	1p21.2	0.222	0.029	-0.011	-0.083	0.014	0.028	-0.751	-0.002	-0.005	-0.03	-0.077	-0.391	-0.011	-0.312	0.044	-0.026	-0.011	-0.371	-0.052	-0.254	-0.007	-0.092	-0.021	-0.03	0.74	-0.369
MIR548AA1	100500863	1p21.2	0.222	0.029	-0.011	-0.083	0.014	0.028	-0.751	-0.002	-0.005	-0.03	-0.077	-0.391	-0.011	-0.312	0.044	-0.026	-0.011	-0.371	-0.052	-0.254	-0.007	-0.092	-0.021	-0.03	0.74	-0.369
MIR548D1	693130	1p21.2	0.222	0.029	-0.011	-0.083	0.014	0.028	-0.751	-0.002	-0.005	-0.03	-0.077	-0.391	-0.011	-0.312	0.044	-0.026	-0.011	-0.371	-0.052	-0.254	-0.007	-0.092	-0.021	-0.03	0.74	-0.369
FRRS1	391059	1p21.2	0.222	0.029	-0.011	-0.083	0.014	0.028	-0.751	-0.002	-0.005	-0.03	-0.077	-0.391	-0.011	-0.312	0.044	-0.026	-0.011	-0.371	-0.052	-0.254	-0.007	-0.092	-0.021	-0.03	0.74	-0.369
AGL	178	1p21.2	0.222	0.029	-0.011	-0.083	0.014	0.028	-0.751	-0.002	-0.005	-0.03	-0.077	-0.391	-0.011	-0.312	0.044	-0.026	-0.011	-0.371	-0.052	-0.254	-0.007	-0.092	-0.021	-0.03	0.74	-0.369
SLC35A3	23443	1p21.2	0.222	0.029	-0.011	-0.083	0.014	0.028	-0.751	-0.002	-0.005	-0.03	-0.077	-0.391	-0.011	-0.312	0.044	-0.026	-0.011	-0.371	-0.052	-0.254	-0.007	-0.092	-0.021	-0.03	0.74	-0.369
HIAT1	64645	1p21.2	0.222	0.029	-0.011	-0.083	0.014	0.028	-0.751	-0.002	-0.005	-0.03	-0.077	-0.391	-0.011	-0.312	0.044	-0.026	-0.011	-0.371	-0.052	-0.254	-0.007	-0.092	-0.021	-0.03	0.74	-0.369
SASS6	163786	1p21.2	0.222	0.029	-0.011	-0.083	0.014	0.028	-0.751	-0.002	-0.005	-0.03	-0.077	-0.391	-0.011	-0.312	0.044	-0.026	-0.011	-0.371	-0.052	-0.254	-0.007	-0.092	-0.021	-0.03	0.74	-0.369
CCDC76	54482	1p21.2	0.222	0.029	-0.011	-0.083	0.014	0.028	-0.751	-0.002	-0.005	-0.03	-0.077	-0.391	-0.011	-0.312	0.044	-0.026	-0.011	-0.371	-0.052	-0.254	-0.007	-0.092	-0.021	-0.03	0.74	-0.369
LRRC39	127495	1p21.2	0.222	0.029	-0.011	-0.083	0.014	0.028	-0.751	-0.002	-0.005	-0.03	-0.077	-0.391	-0.011	-0.312	0.044	-0.026	-0.011	-0.371	-0.052	-0.254	-0.007	-0.092	-0.021	-0.03	0.74	-0.369
DBT	1629	1p21.2	0.222	0.029	-0.011	-0.083	0.014	0.028	-0.751	-0.002	-0.005	-0.03	-0.077	-0.391	-0.011	-0.312	0.044	-0.026	-0.011	-0.371	-0.052	-0.254	-0.007	-0.092	-0.021	-0.03	0.74	-0.369
RTCD1	8634	1p21.2	0.222	0.029	-0.011	-0.083	0.014	0.028	-0.751	-0.002	-0.005	-0.03	-0.077	-0.391	-0.011	-0.312	0.044	-0.026	-0.011	-0.371	-0.052	-0.254	-0.007	-0.092	-0.021	-0.03	0.74	-0.369
MIR553	693138	1p21.2	0.222	0.029	-0.011	-0.083	0.014	0.028	-0.751	-0.002	-0.005	-0.03	-0.077	-0.391	-0.011	-0.312	0.044	-0.026	-0.011	-0.371	-0.052	-0.254	-0.007	-0.092	-0.021	-0.03	0.74	-0.369
hsa-mir-553	-1353	1p21.2	0.222	0.029	-0.011	-0.083	0.014	0.028	-0.751	-0.002	-0.005	-0.03	-0.077	-0.391	-0.011	-0.312	0.044	-0.026	-0.011	-0.371	-0.052	-0.254	-0.007	-0.092	-0.021	-0.03	0.74	-0.369
CDC14A	8556	1p21.2	0.222	0.029	-0.011	-0.083	0.014	0.028	-0.751	-0.002	-0.005	-0.03	-0.077	-0.391	-0.011	-0.312	0.044	-0.026	-0.011	-0.371	-0.052	-0.254	-0.007	-0.092	-0.021	-0.03	0.74	-0.369
GPR88	54112	1p21.2	0.222	0.029	-0.011	-0.083	0.014	0.028	-0.751	-0.002	-0.005	-0.03	-0.077	-0.391	-0.011	-0.312	0.044	-0.026	-0.011	-0.371	-0.052	-0.254	-0.007	-0.092	-0.021	-0.03	0.74	-0.369
LOC100128787	100128787	1p21.2	0.222	0.029	-0.011	-0.083	0.014	0.028	-0.751	-0.002	-0.005	-0.03	-0.077	-0.391	-0.011	-0.312	0.044	-0.026	-0.011	-0.371	-0.052	-0.254	-0.007	-0.092	-0.021	-0.03	0.74	-0.369
VCAM1	7412	1p21.2	0.222	0.029	-0.011	-0.083	0.014	0.028	-0.751	-0.002	-0.005	-0.03	-0.077	-0.391	-0.011	-0.312	0.044	-0.026	-0.011	-0.371	-0.052	-0.254	-0.007	-0.092	-0.021	-0.03	0.74	-0.369
EXTL2	2135	1p21.2	0.222	0.029	-0.011	-0.083	0.014	0.028	-0.751	-0.002	-0.005	-0.03	-0.077	-0.391	-0.011	-0.312	0.044	-0.026	-0.011	-0.371	-0.052	-0.254	-0.007	-0.092	-0.021	-0.03	0.74	-0.369
SLC30A7	148867	1p21.2	0.222	0.029	-0.011	-0.083	0.014	0.028	-0.751	-0.002	-0.005	-0.03	-0.077	-0.391	-0.011	-0.312	0.044	-0.026	-0.011	-0.371	-0.052	-0.254	-0.007	-0.092	-0.021	-0.03	0.74	-0.369
DPH5	51611	1p21.2	0.222	0.029	-0.011	-0.083	0.014	0.028	-0.751	-0.002	-0.005	-0.03	-0.077	-0.391	-0.011	-0.312	0.044	-0.026	-0.011	-0.371	-0.052	-0.254	-0.007	-0.092	-0.021	-0.03	0.74	-0.369
S1PR1	1901	1p21.2	0.222	0.029	-0.011	-0.083	0.014	0.028	-0.751	-0.002	-0.005	-0.03	-0.077	-0.391	-0.011	-0.312	0.044	-0.026	-0.011	-0.371	-0.052	-0.254	-0.007	-0.092	-0.021	-0.03	0.74	-0.369
OLFM3	118427	1p21.1	0.222	0.029	-0.011	-0.083	0.014	0.028	-0.751	-0.002	-0.005	-0.03	-0.077	-0.391	-0.011	-0.312	0.044	-0.026	-0.011	-0.371	-0.052	-0.254	-0.007	-0.092	-0.021	-0.03	0.74	-0.369
DNAJA1P5	94236	1p21.1	0.222	0.029	-0.011	-0.083	0.014	0.028	-0.751	-0.002	-0.005	-0.03	-0.077	-0.391	-0.011	-0.312	0.044	-0.026	-0.011	-0.371	-0.052	-0.254	-0.007	-0.092	-0.021	-0.03	0.74	-0.369
COL11A1	1301	1p21.1	0.222	0.029	-0.011	-0.083	0.014	0.028	-0.751	-0.002	-0.005	-0.03	-0.077	-0.391	-0.011	-0.312	0.044	-0.026	-0.011	-0.371	-0.052	-0.254	-0.007	-0.092	-0.021	-0.03	0.74	-0.369
AMY1A	276	1p21.1	0.222	0.029	-0.011	-0.083	0.014	0.028	-0.751	-0.002	-0.005	-0.03	-0.077	-0.391	-0.011	-0.312	0.044	-0.026	-0.011	-0.371	-0.052	-0.254	-0.007	-0.092	-0.021	-0.03	0.74	-0.369
AMY1B	277	1p21.1	0.222	0.029	-0.011	-0.083	0.014	0.028	-0.751	-0.002	-0.005	-0.03	-0.077	-0.391	-0.011	-0.312	0.044	-0.026	-0.011	-0.371	-0.052	-0.254	-0.007	-0.092	-0.021	-0.03	0.74	-0.369
AMY1C	278	1p21.1	0.222	0.029	-0.011	-0.083	0.014	0.028	-0.751	-0.002	-0.005	-0.03	-0.077	-0.391	-0.011	-0.312	0.044	-0.026	-0.011	-0.371	-0.052	-0.254	-0.007	-0.092	-0.021	-0.03	0.74	-0.369
AMY2A	279	1p21.1	0.222	0.029	-0.011	-0.083	0.014	0.028	-0.751	-0.002	-0.005	-0.03	-0.077	-0.391	-0.011	-0.312	0.044	-0.026	-0.011	-0.371	-0.052	-0.254	-0.007	-0.092	-0.021	-0.03	0.74	-0.369
AMY2B	280	1p21.1	0.222	0.029	-0.011	-0.083	0.014	0.028	-0.751	-0.002	-0.005	-0.03	-0.077	-0.391	-0.011	-0.312	0.044	-0.026	-0.011	-0.371	-0.052	-0.254	-0.007	-0.092	-0.021	-0.03	0.74	-0.369
LOC648740	648740	1p21.1	0.222	0.029	-0.011	-0.083	0.014	0.028	-0.751	-0.002	-0.005	-0.03	-0.077	-0.391	-0.011	-0.312	0.044	-0.026	-0.011	-0.371	-0.052	-0.254	-0.007	-0.092	-0.021	-0.03	0.74	-0.369
RNPC3	55599	1p21.1	0.222	0.029	-0.011	-0.083	0.014	0.028	-0.751	-0.002	-0.005	-0.03	-0.077	-0.391	-0.011	-0.312	0.044	-0.026	-0.011	-0.371	-0.052	-0.254	-0.007	-0.092	-0.021	-0.03	0.74	-0.369
LOC100129138	100129138	1p21.1	0.222	0.029	-0.011	-0.083	0.014	0.028	-0.751	-0.002	-0.005	-0.03	-0.077	-0.391	-0.011	-0.312	0.044	-0.026	-0.011	-0.371	-0.052	-0.254	-0.007	-0.092	-0.021	-0.03	0.74	-0.369
PRMT6	55170	1p13.3	0.222	0.029	-0.011	-0.083	0.014	0.028	-0.751	-0.002	-0.005	-0.03	-0.077	-0.391	-0.011	-0.312	0.044	-0.026	-0.011	-0.371	-0.052	0.025	-0.007	-0.092	-0.021	-0.03	0.74	-0.369
NTNG1	22854	1p13.3	0.222	0.029	-0.011	-0.083	0.014	0.028	-0.751	-0.002	-0.005	-0.03	-0.077	-0.391	-0.011	-0.312	0.044	-0.026	-0.011	-0.371	-0.052	0.025	-0.007	-0.092	-0.021	-0.03	0.74	-0.369
VAV3	10451	1p13.3	0.222	0.029	-0.011	-0.083	0.014	0.028	-0.751	-0.002	-0.005	-0.03	-0.077	-0.391	-0.011	-0.312	0.044	-0.026	-0.011	-0.371	-0.052	0.025	-0.007	-0.092	-0.021	-0.03	0.74	-0.369
SLC25A24	29957	1p13.3	0.222	0.029	-0.011	-0.083	0.014	0.028	-0.751	-0.002	-0.005	-0.03	-0.077	-0.391	-0.011	-0.312	0.044	-0.026	-0.011	-0.371	-0.052	0.025	-0.007	-0.092	-0.021	-0.03	0.74	-0.369
NBPF4	148545	1p13.3	0.222	0.029	-0.011	-0.083	0.014	0.028	-0.751	-0.002	-0.005	-0.03	-0.077	-0.391	-0.011	-0.312	0.044	-0.026	-0.011	-0.371	-0.052	0.025	-0.007	-0.092	-0.021	-0.03	0.74	-0.369
NBPF6	653149	1p13.3	0.222	0.029	-0.011	-0.083	0.014	0.028	-0.751	-0.002	-0.005	-0.03	-0.077	-0.391	-0.011	-0.312	0.044	-0.026	-0.011	-0.371	-0.052	0.025	-0.007	-0.092	-0.021	-0.03	0.74	-0.369
FAM102B	284611	1p13.3	0.222	0.029	-0.011	-0.083	0.014	0.028	-0.751	-0.002	-0.005	-0.03	-0.077	-0.391	-0.011	-0.312	0.044	-0.026	-0.011	-0.371	-0.052	0.025	-0.007	-0.092	-0.021	-0.03	0.74	-0.369
HENMT1	113802	1p13.3	0.222	0.029	-0.011	-0.083	0.014	0.028	-0.751	-0.002	-0.005	-0.03	-0.077	-0.391	-0.011	-0.312	0.044	-0.026	-0.011	-0.371	-0.052	0.025	-0.007	-0.092	-0.021	-0.03	0.74	-0.369
FNDC7	163479	1p13.3	0.222	0.029	-0.011	-0.083	0.014	0.028	-0.751	-0.002	-0.005	-0.03	-0.077	-0.391	-0.011	-0.312	0.044	-0.026	-0.011	-0.371	-0.052	0.025	-0.007	-0.092	-0.021	-0.03	0.74	-0.369
PRPF38B	55119	1p13.3	0.222	0.029	-0.011	-0.083	0.014	0.028	-0.751	-0.002	-0.005	-0.03	-0.077	-0.391	-0.011	-0.312	0.044	-0.026	-0.011	-0.371	-0.052	0.025	-0.007	-0.092	-0.021	-0.03	0.74	-0.369
STXBP3	6814	1p13.3	0.222	0.029	-0.011	-0.083	0.014	0.028	-0.751	-0.002	-0.005	-0.03	-0.077	-0.391	-0.011	-0.312	0.044	-0.026	-0.011	-0.371	-0.052	0.025	-0.007	-0.092	-0.021	-0.03	0.74	-0.369
AKNAD1	254268	1p13.3	0.222	0.029	-0.011	-0.083	0.014	0.028	-0.751	-0.002	-0.005	-0.03	-0.077	-0.391	-0.011	-0.312	0.044	-0.026	-0.011	-0.371	-0.052	0.025	-0.007	-0.092	-0.021	-0.03	0.74	-0.369
SRG7	642864	1p13.3	0.222	0.029	-0.011	-0.083	0.014	0.028	-0.751	-0.002	-0.005	-0.03	-0.077	-0.391	-0.011	-0.312	0.044	-0.026	-0.011	-0.371	-0.052	0.025	-0.007	-0.092	-0.021	-0.03	0.74	-0.369
GPSM2	29899	1p13.3	0.222	0.029	-0.011	-0.083	0.014	0.028	-0.751	-0.002	-0.005	-0.03	-0.077	-0.391	-0.011	-0.312	0.044	-0.026	-0.011	-0.371	-0.052	0.025	-0.007	-0.092	-0.021	-0.03	0.74	-0.369
CLCC1	23155	1p13.3	0.222	0.029	-0.011	-0.083	0.014	0.028	-0.751	-0.002	-0.005	-0.03	-0.077	-0.391	-0.011	-0.312	0.044	-0.026	-0.011	-0.371	-0.052	0.025	-0.007	-0.092	-0.021	-0.03	0.74	-0.369
WDR47	22911	1p13.3	0.322	0.029	-0.011	-0.083	0.014	0.028	-0.751	-0.002	-0.005	-0.03	-0.077	-0.391	-0.011	-0.312	0.044	-0.026	-0.011	-0.371	-0.052	0.025	-0.007	-0.092	-0.021	-0.03	0.74	-0.369
TAF13	6884	1p13.3	0.322	0.029	-0.011	-0.083	0.014	0.028	-0.751	-0.002	-0.005	-0.03	-0.077	-0.391	-0.011	-0.312	0.044	-0.026	-0.011	-0.371	-0.052	0.025	-0.007	-0.092	-0.021	-0.03	0.74	-0.369
C1orf194	127003	1p13.3	0.322	0.029	-0.011	-0.083	0.014	0.028	-0.751	-0.002	-0.005	-0.03	-0.077	-0.391	-0.011	-0.312	0.044	-0.026	-0.011	-0.371	-0.052	0.025	-0.007	-0.092	-0.021	-0.03	0.74	-0.369
KIAA1324	57535	1p13.3	0.322	0.029	-0.011	-0.083	0.014	0.028	-0.751	-0.002	-0.005	-0.03	-0.077	-0.391	-0.011	-0.312	0.044	-0.026	-0.011	-0.371	-0.052	0.025	-0.007	-0.092	-0.021	-0.03	0.74	-0.369
SCARNA2	677766	1p13.3	0.322	0.029	-0.011	-0.083	0.014	0.028	-0.751	-0.002	-0.005	-0.03	-0.077	-0.391	-0.011	-0.312	0.044	-0.026	-0.011	-0.371	-0.052	0.025	-0.007	-0.092	-0.021	-0.03	0.74	-0.369
TMEM167B	56900	1p13.3	0.322	0.029	-0.011	-0.083	0.014	0.028	-0.751	-0.002	-0.005	-0.03	-0.077	-0.391	-0.011	-0.312	0.044	-0.026	-0.011	-0.371	-0.052	0.025	-0.007	-0.092	-0.021	-0.03	0.74	-0.369
SARS	6301	1p13.3	0.322	0.029	-0.011	-0.083	0.014	0.028	-0.751	-0.002	-0.005	-0.03	-0.077	-0.391	-0.011	-0.312	0.044	-0.026	-0.011	-0.371	-0.052	0.025	-0.007	-0.092	-0.021	-0.03	0.74	-0.369
CELSR2	1952	1p13.3	0.322	0.029	-0.011	-0.083	0.014	0.028	-0.751	-0.002	-0.005	-0.03	-0.077	-0.391	-0.011	-0.312	0.044	-0.026	-0.011	-0.371	-0.052	0.025	-0.007	-0.092	-0.021	-0.03	0.74	-0.369
PSRC1	84722	1p13.3	0.322	0.029	-0.011	-0.083	0.014	0.028	-0.751	-0.002	-0.005	-0.03	-0.077	-0.391	-0.011	-0.312	0.044	-0.026	-0.011	-0.371	-0.052	0.025	-0.007	-0.092	-0.021	-0.03	0.74	-0.369
MYBPHL	343263	1p13.3	0.322	0.029	-0.011	-0.083	0.014	0.028	-0.751	-0.002	-0.005	-0.03	-0.077	-0.391	-0.011	-0.312	0.044	-0.026	-0.011	-0.371	-0.052	0.025	-0.007	-0.092	-0.021	-0.03	0.74	-0.369
SORT1	6272	1p13.3	0.322	0.029	-0.011	-0.083	0.014	0.028	-0.751	-0.002	-0.005	-0.03	-0.077	-0.391	-0.011	-0.312	0.044	-0.026	-0.011	-0.371	-0.052	0.025	-0.007	-0.092	-0.021	-0.03	0.74	-0.369
PSMA5	5686	1p13.3	0.322	0.029	-0.011	-0.083	0.014	0.028	-0.751	-0.002	-0.005	-0.03	-0.077	-0.391	-0.011	-0.312	0.044	-0.026	-0.011	-0.371	-0.052	0.025	-0.007	-0.092	-0.021	-0.03	0.74	-0.369
SYPL2	284612	1p13.3	0.322	0.029	-0.011	-0.083	0.014	0.028	-0.751	-0.002	-0.005	-0.03	-0.077	-0.391	-0.011	-0.312	0.044	-0.026	-0.011	-0.371	-0.052	0.025	-0.007	-0.092	-0.021	-0.03	0.74	-0.369
ATXN7L2	127002	1p13.3	0.322	0.029	-0.011	-0.083	0.014	0.028	-0.751	-0.002	-0.005	-0.03	-0.077	-0.391	-0.011	-0.312	0.044	-0.026	-0.011	-0.371	-0.052	0.025	-0.007	-0.092	-0.021	-0.03	0.74	-0.369
CYB561D1	284613	1p13.3	0.322	0.029	-0.011	-0.083	0.014	0.028	-0.751	-0.002	-0.005	-0.03	-0.077	-0.391	-0.011	-0.312	0.044	-0.026	-0.011	-0.371	-0.052	0.025	-0.007	-0.092	-0.021	-0.03	1.319	-0.369
AMIGO1	57463	1p13.3	0.322	0.029	-0.011	-0.083	0.014	0.028	-0.751	-0.002	-0.005	-0.03	-0.077	-0.391	-0.011	-0.312	0.044	-0.026	-0.011	-0.371	-0.052	0.025	-0.007	-0.092	-0.021	-0.03	1.319	-0.369
GNAI3	2773	1p13.3	0.322	0.029	-0.011	-0.083	0.014	0.028	-0.751	-0.002	-0.005	-0.03	-0.077	-0.391	-0.011	-0.312	0.044	-0.026	-0.011	-0.371	-0.052	0.025	-0.007	-0.092	-0.021	-0.03	1.319	-0.369
GPR61	83873	1p13.3	0.322	0.029	-0.011	-0.083	0.014	0.028	-0.751	-0.002	-0.005	-0.03	-0.077	-0.391	-0.011	-0.312	0.044	-0.026	-0.011	-0.371	-0.052	0.025	-0.007	-0.092	-0.021	-0.03	1.319	-0.369
AMPD2	271	1p13.3	0.322	0.029	-0.011	-0.083	0.014	0.028	-0.751	-0.002	-0.005	-0.03	-0.077	-0.391	-0.011	-0.312	0.044	-0.026	-0.011	-0.371	-0.052	0.025	-0.007	-0.092	-0.021	-0.03	1.319	-0.369
GNAT2	2780	1p13.3	0.322	0.029	-0.011	-0.083	0.014	0.028	-0.751	-0.002	-0.005	-0.03	-0.077	-0.391	-0.011	-0.312	0.044	-0.026	-0.011	-0.371	-0.052	0.025	-0.007	-0.092	-0.021	-0.03	1.319	-0.369
MIR197	406974	1p13.3	0.322	0.029	-0.011	-0.083	0.014	0.028	-0.751	-0.002	-0.005	-0.03	-0.077	-0.391	-0.011	-0.312	0.044	-0.026	-0.011	-0.371	-0.052	0.025	-0.007	-0.092	-0.021	-0.03	1.319	-0.369
hsa-mir-197	-1425	1p13.3	0.322	0.029	-0.011	-0.083	0.014	0.028	-0.751	-0.002	-0.005	-0.03	-0.077	-0.391	-0.011	-0.312	0.044	-0.026	-0.011	-0.371	-0.052	0.025	-0.007	-0.092	-0.021	-0.03	1.319	-0.369
GSTM1	2944	1p13.3	0.322	0.029	-0.011	-0.083	0.014	0.028	-0.751	-0.002	-0.005	-0.03	-0.077	-0.391	-0.011	-0.312	0.044	-0.026	-0.011	-0.371	-0.052	0.025	-0.007	-0.092	-0.021	-0.03	1.319	-0.369
GSTM2	2946	1p13.3	0.322	0.029	-0.011	-0.083	0.014	0.028	-0.751	-0.002	-0.005	-0.03	-0.077	-0.391	-0.011	-0.312	0.044	-0.026	-0.011	-0.371	-0.052	0.025	-0.007	-0.092	-0.021	-0.03	1.319	-0.369
GSTM4	2948	1p13.3	0.322	0.029	-0.011	-0.083	0.014	0.028	-0.751	-0.002	-0.005	-0.03	-0.077	-0.391	-0.011	-0.312	0.044	-0.026	-0.011	-0.371	-0.052	0.025	-0.007	-0.092	-0.021	-0.03	1.319	-0.369
GSTM5	2949	1p13.3	0.322	0.029	-0.011	-0.083	0.014	0.028	-0.751	-0.002	-0.005	-0.03	-0.077	-0.391	-0.011	-0.312	0.044	-0.026	-0.011	-0.371	-0.052	0.025	-0.007	-0.092	-0.021	-0.03	1.319	-0.369
GSTM3	2947	1p13.3	0.322	0.029	-0.011	-0.083	-0.006	0.028	-0.751	-0.002	-0.005	-0.03	-0.077	-0.391	-0.011	-0.312	0.044	-0.026	-0.011	-0.371	-0.052	0.025	-0.007	-0.092	-0.021	-0.03	1.319	-0.369
EPS8L3	79574	1p13.3	0.322	0.029	-0.011	-0.083	-0.006	0.028	-0.751	-0.002	-0.005	-0.03	-0.077	-0.391	-0.011	-0.312	0.044	-0.026	-0.011	-0.371	-0.052	0.025	-0.007	-0.092	-0.021	-0.03	1.319	-0.369
CSF1	1435	1p13.3	0.322	0.029	-0.011	-0.083	-0.006	0.028	-0.751	-0.002	-0.005	-0.03	-0.077	-0.391	-0.011	-0.312	0.044	-0.026	-0.011	-0.371	-0.052	0.025	-0.007	-0.092	-0.021	-0.03	0.726	-0.369
AHCYL1	10768	1p13.3	0.322	0.029	-0.011	-0.083	-0.006	0.028	-0.751	-0.002	-0.005	-0.03	-0.077	-0.391	-0.011	-0.312	0.044	-0.026	-0.011	-0.371	-0.052	0.025	-0.007	-0.092	-0.021	-0.03	0.726	-0.369
FAM40A	85369	1p13.3	0.322	0.029	-0.011	-0.083	-0.006	0.028	-0.751	-0.002	-0.005	-0.03	-0.077	-0.391	-0.011	-0.312	0.044	-0.026	-0.011	-0.371	-0.052	0.025	-0.007	-0.092	-0.021	-0.03	0.726	-0.369
ALX3	257	1p13.3	0.322	0.029	-0.011	-0.083	-0.006	0.028	-0.751	-0.002	-0.005	-0.03	-0.077	-0.391	-0.011	-0.312	0.044	-0.026	-0.011	-0.371	-0.052	0.025	-0.007	-0.092	-0.021	-0.03	0.726	-0.369
UBL4B	164153	1p13.3	0.322	0.029	-0.011	-0.083	-0.006	0.028	-0.751	-0.002	-0.005	-0.03	-0.077	-0.391	-0.011	-0.312	0.044	-0.026	-0.011	-0.371	-0.052	0.025	-0.007	-0.092	-0.021	-0.03	0.726	-0.369
SLC6A17	388662	1p13.3	0.322	0.029	-0.011	-0.083	-0.006	0.028	-0.751	-0.002	-0.005	-0.03	-0.077	-0.391	-0.011	-0.312	0.044	-0.026	-0.011	-0.371	-0.052	0.025	-0.007	-0.092	-0.021	-0.03	0.726	-0.369
KCNC4	3749	1p13.3	0.322	0.029	-0.011	-0.083	-0.006	0.028	-0.751	-0.002	-0.005	-0.03	-0.077	-0.391	-0.011	-0.312	0.044	-0.026	-0.011	-0.371	-0.052	0.025	-0.007	-0.092	-0.021	-0.03	0.726	-0.369
LOC440600	440600	1p13.3	0.322	0.029	-0.011	-0.083	-0.006	0.028	-0.751	-0.002	-0.005	-0.03	-0.077	-0.391	-0.011	-0.312	0.044	-0.026	-0.011	-0.371	-0.052	0.025	-0.007	-0.092	-0.021	-0.03	0.726	-0.369
RBM15	64783	1p13.3	0.322	0.029	-0.011	-0.083	-0.006	0.028	-0.751	-0.002	-0.005	-0.03	-0.077	-0.391	-0.011	-0.312	0.044	-0.026	-0.011	-0.371	-0.052	0.025	-0.007	-0.092	-0.021	-0.03	0.726	-0.369
SLC16A4	9122	1p13.3	0.322	0.029	-0.011	-0.083	-0.006	0.028	-0.751	-0.002	-0.005	-0.03	-0.077	-0.391	-0.011	-0.312	0.044	-0.026	-0.011	-0.371	-0.052	0.025	-0.007	-0.092	-0.021	-0.03	0.726	-0.369
HBXIP	10542	1p13.3	0.322	0.029	-0.011	-0.083	-0.006	0.028	-0.751	-0.002	-0.005	-0.03	-0.077	-0.391	-0.011	-0.312	0.044	-0.026	-0.011	-0.371	-0.052	0.025	-0.007	-0.092	-0.021	-0.03	0.726	-0.369
PROK1	84432	1p13.3	0.322	0.029	-0.011	-0.083	-0.006	0.028	-0.751	-0.002	-0.005	-0.03	-0.077	-0.391	-0.011	-0.312	0.044	-0.026	-0.011	-0.371	-0.052	0.025	-0.007	-0.092	-0.021	-0.03	0.726	-0.369
CYMP	643160	1p13.3	0.322	0.029	-0.011	-0.083	-0.006	0.028	-0.751	-0.002	-0.005	-0.03	-0.077	-0.391	-0.011	-0.312	0.044	-0.026	-0.011	-0.371	-0.052	0.025	-0.007	-0.092	-0.021	-0.03	0.726	-0.369
KCNA10	3744	1p13.3	0.322	0.029	-0.011	-0.083	-0.006	0.028	-0.751	-0.002	-0.005	-0.03	-0.077	-0.391	-0.011	-0.312	0.044	-0.026	-0.011	-0.371	-0.052	0.025	-0.007	-0.092	-0.021	-0.03	0.726	-0.369
KCNA2	3737	1p13.3	0.322	0.029	-0.011	-0.083	-0.006	0.028	-0.751	-0.002	-0.005	-0.03	-0.077	-0.391	-0.011	-0.312	0.044	-0.026	-0.011	-0.371	-0.052	0.025	-0.007	-0.092	-0.021	-0.03	0.726	-0.369
KCNA3	3738	1p13.3	0.322	0.029	-0.011	-0.083	-0.006	0.028	-0.751	-0.002	-0.005	-0.03	-0.077	-0.391	-0.011	-0.312	0.044	-0.026	-0.011	-0.371	-0.052	0.025	-0.007	-0.092	-0.021	-0.03	0.726	-0.369
CD53	963	1p13.3	0.322	0.029	-0.011	-0.083	-0.006	0.028	-0.751	-0.002	-0.005	-0.03	-0.077	-0.391	-0.011	-0.312	0.044	-0.026	-0.011	-0.371	-0.052	0.025	-0.007	-0.092	-0.021	-0.03	0.726	-0.369
LRIF1	55791	1p13.3	0.322	0.029	-0.011	-0.083	-0.006	0.028	-0.751	-0.002	-0.005	-0.03	-0.077	-0.391	-0.011	-0.312	0.044	-0.026	-0.011	-0.371	-0.052	0.025	-0.007	-0.092	-0.021	-0.03	0.726	-0.369
DRAM2	128338	1p13.3	0.322	0.029	-0.011	-0.083	-0.006	0.028	-0.751	-0.002	-0.005	-0.03	-0.077	-0.391	-0.011	-0.312	0.044	-0.026	-0.011	-0.371	-0.052	0.025	-0.007	-0.092	-0.021	-0.03	0.726	-0.369
CEPT1	10390	1p13.3	0.322	0.029	-0.011	-0.083	-0.006	0.028	-0.751	-0.002	-0.005	-0.03	-0.077	-0.391	-0.011	-0.312	0.044	-0.026	-0.011	-0.371	-0.052	0.025	-0.007	-0.092	-0.021	-0.03	0.726	-0.369
DENND2D	79961	1p13.3	0.322	0.029	-0.011	-0.083	-0.006	0.028	-0.751	-0.002	-0.005	-0.03	-0.077	-0.391	-0.011	-0.312	0.044	-0.026	-0.011	-0.371	-0.052	0.025	-0.007	-0.092	-0.021	-0.03	0.726	-0.369
CHI3L2	1117	1p13.3	0.322	0.029	-0.011	-0.083	-0.006	0.028	-0.751	-0.002	-0.005	-0.03	-0.077	-0.391	-0.011	-0.312	0.044	-0.026	-0.011	-0.371	-0.052	0.025	-0.007	-0.092	-0.021	-0.03	0.726	-0.369
RP11-165H20.1	149620	1p13.2	0.322	0.029	-0.011	-0.083	-0.006	0.028	-0.751	-0.002	-0.005	-0.03	-0.077	-0.391	-0.011	-0.312	0.044	-0.026	-0.011	-0.371	-0.052	0.025	-0.007	-0.092	-0.021	-0.03	0.726	-0.369
CHIA	27159	1p13.2	0.322	0.029	-0.011	-0.083	-0.006	0.028	-0.751	-0.002	-0.005	-0.03	-0.077	-0.391	-0.011	-0.312	0.044	-0.026	-0.011	-0.371	-0.052	0.025	-0.007	-0.092	-0.021	-0.03	0.726	-0.369
C1orf88	128344	1p13.2	0.322	0.029	-0.011	-0.083	-0.006	0.028	-0.751	-0.002	-0.005	-0.03	-0.077	-0.391	-0.011	-0.312	0.044	-0.026	-0.011	-0.371	-0.052	0.025	-0.007	-0.092	-0.021	-0.03	0.726	-0.369
OVGP1	5016	1p13.2	0.322	0.029	-0.011	-0.083	-0.006	0.028	-0.751	-0.002	-0.005	-0.03	-0.077	-0.391	-0.011	-0.312	0.044	-0.026	-0.011	-0.371	-0.052	0.025	-0.007	-0.092	-0.021	-0.03	0.726	-0.369
PGCP1	441897	1p13.2	0.322	0.029	-0.011	-0.083	-0.006	0.028	-0.751	-0.002	-0.005	-0.03	-0.077	-0.391	-0.011	-0.312	0.044	-0.026	-0.011	-0.371	-0.052	0.025	-0.007	-0.092	-0.021	-0.03	0.726	-0.369
WDR77	79084	1p13.2	0.322	0.029	-0.011	-0.083	-0.006	0.028	-0.751	-0.002	-0.005	-0.03	-0.077	-0.391	-0.011	-0.312	0.044	-0.026	-0.011	-0.371	-0.052	0.025	-0.007	-0.092	-0.021	-0.03	0.726	-0.369
ATP5F1	515	1p13.2	0.322	0.029	-0.011	-0.083	-0.006	0.028	-0.751	-0.002	-0.005	-0.03	-0.077	-0.391	-0.011	-0.312	0.044	-0.026	-0.011	-0.371	-0.052	0.025	-0.007	-0.092	-0.021	-0.03	0.726	-0.369
C1orf162	128346	1p13.2	0.322	0.029	-0.011	-0.083	-0.006	0.028	-0.751	-0.002	-0.005	-0.03	-0.077	-0.391	-0.011	-0.312	0.044	-0.026	-0.011	-0.371	-0.052	0.025	-0.007	-0.092	-0.021	-0.03	0.726	-0.369
ADORA3	140	1p13.2	0.322	0.029	-0.011	-0.083	-0.006	0.028	-0.751	-0.002	-0.005	-0.03	-0.077	-0.391	-0.011	-0.312	0.044	-0.026	-0.011	-0.371	-0.052	0.025	-0.007	-0.092	-0.021	-0.03	0.726	-0.369
LOC100129269	100129269	1p13.2	0.322	0.029	-0.011	-0.083	-0.006	0.028	-0.751	-0.002	-0.005	-0.03	-0.077	-0.391	-0.011	-0.312	0.044	-0.026	-0.011	-0.371	-0.052	0.025	-0.007	-0.092	-0.021	-0.03	0.726	-0.369
RAP1A	5906	1p13.2	0.322	0.029	-0.011	-0.083	-0.006	0.028	-0.751	-0.002	-0.005	-0.03	-0.077	-0.391	-0.011	-0.312	0.044	-0.026	-0.011	-0.371	-0.052	0.025	-0.007	-0.092	-0.021	-0.03	0.726	-0.369
DDX20	11218	1p13.2	0.322	0.029	-0.011	-0.083	-0.006	0.028	-0.751	-0.002	-0.005	-0.03	-0.077	-0.391	-0.011	-0.312	0.044	-0.026	-0.011	-0.371	-0.052	0.025	-0.007	-0.092	-0.021	-0.03	0.726	-0.369
FAM212B	55924	1p13.2	0.322	0.029	-0.011	-0.083	-0.006	0.028	-0.751	-0.002	-0.005	-0.03	-0.077	-0.391	-0.011	-0.312	0.044	-0.026	-0.011	-0.371	-0.052	0.025	-0.007	-0.092	-0.021	-0.03	0.726	-0.369
LOC100506343	100506343	1p13.2	0.322	0.029	-0.011	-0.083	-0.006	0.028	-0.751	-0.002	-0.005	-0.03	-0.077	-0.391	-0.011	-0.312	0.044	-0.026	-0.011	-0.371	-0.052	0.025	-0.007	-0.092	-0.021	-0.03	0.726	-0.369
KCND3	3752	1p13.2	0.322	0.029	-0.011	-0.083	-0.006	0.028	-0.751	-0.002	-0.005	-0.03	-0.077	-0.391	-0.011	-0.312	0.044	-0.026	-0.011	-0.371	-0.052	0.025	-0.007	-0.092	-0.021	-0.03	0.726	-0.369
CTTNBP2NL	55917	1p13.2	0.322	0.029	-0.011	-0.083	-0.006	0.028	-0.751	-0.002	-0.005	-0.03	-0.077	-0.391	-0.011	-0.312	0.044	-0.026	-0.011	-0.371	-0.052	0.025	-0.007	-0.092	-0.021	-0.03	0.726	-0.369
MIR4256	100422976	1p13.2	0.322	0.029	-0.011	-0.083	-0.006	0.028	-0.751	-0.002	-0.005	-0.03	-0.077	-0.391	-0.011	-0.312	0.044	-0.026	-0.011	-0.371	-0.052	0.025	-0.007	-0.092	-0.021	-0.03	0.726	-0.369
hsa-mir-4256	-1447	1p13.2	0.322	0.029	-0.011	-0.083	-0.006	0.028	-0.751	-0.002	-0.005	-0.03	-0.077	-0.391	-0.011	-0.312	0.044	-0.026	-0.011	-0.371	-0.052	0.025	-0.007	-0.092	-0.021	-0.03	0.726	-0.369
WNT2B	7482	1p13.2	0.322	0.029	-0.011	-0.083	-0.006	0.028	-0.751	-0.002	-0.005	-0.03	-0.077	-0.391	-0.011	-0.312	0.044	-0.026	-0.011	-0.371	-0.052	0.025	-0.007	-0.092	-0.021	-0.03	0.726	-0.369
ST7L	54879	1p13.2	0.322	0.029	-0.011	-0.083	-0.006	0.028	-0.751	-0.002	-0.005	-0.03	-0.077	-0.391	-0.011	-0.312	0.044	-0.026	-0.011	-0.371	-0.052	0.025	-0.007	-0.092	-0.021	-0.03	0.726	-0.369
CAPZA1	829	1p13.2	0.322	0.029	-0.011	-0.083	-0.006	0.028	-0.751	-0.002	-0.005	-0.03	-0.077	-0.391	-0.011	-0.312	0.044	-0.026	-0.011	-0.371	-0.052	0.025	-0.007	-0.092	-0.021	-0.03	0.726	-0.369
MOV10	4343	1p13.2	0.322	0.029	-0.011	-0.083	-0.006	0.028	-0.751	-0.002	-0.005	-0.03	-0.077	-0.391	-0.011	-0.312	0.044	-0.026	-0.011	-0.371	-0.052	0.025	-0.007	-0.092	-0.021	-0.03	0.726	-0.369
PPM1J	333926	1p13.2	0.322	0.029	-0.011	-0.083	-0.006	0.028	-0.751	-0.002	-0.005	-0.03	-0.077	-0.391	-0.011	-0.312	0.044	-0.026	-0.011	-0.371	-0.052	0.025	-0.007	-0.092	-0.021	-0.03	0.726	-0.369
RHOC	389	1p13.2	0.322	0.029	-0.011	-0.083	-0.006	0.028	-0.751	-0.002	-0.005	-0.03	-0.077	-0.391	-0.011	-0.312	0.044	-0.026	-0.011	-0.371	-0.052	0.025	-0.007	-0.092	-0.021	-0.03	0.726	-0.369
FAM19A3	284467	1p13.2	0.322	0.029	-0.011	-0.083	-0.006	0.028	-0.751	-0.002	-0.005	-0.03	-0.077	-0.391	-0.011	-0.312	0.044	-0.026	-0.011	-0.371	-0.052	0.025	-0.007	-0.092	-0.021	-0.03	0.726	-0.369
SLC16A1	6566	1p13.2	0.322	0.029	-0.011	-0.083	-0.006	0.028	-0.751	-0.002	-0.005	-0.03	-0.077	-0.391	-0.011	-0.312	0.044	-0.026	-0.011	-0.371	-0.052	0.025	-0.007	-0.092	-0.021	-0.03	0.726	-0.369
AKR7A2P1	246182	1p13.2	0.322	0.029	-0.011	-0.083	-0.006	0.028	-0.751	-0.002	-0.005	-0.03	-0.077	-0.391	-0.011	-0.312	0.044	-0.026	-0.011	-0.371	-0.052	0.025	-0.007	-0.092	-0.021	-0.03	0.726	-0.369
LRIG2	9860	1p13.2	0.322	0.029	-0.011	-0.083	-0.006	0.028	-0.751	-0.002	-0.005	-0.03	-0.077	-0.391	-0.011	-0.312	0.044	-0.026	-0.011	-0.371	-0.052	0.025	-0.007	-0.092	-0.021	-0.03	0.726	-0.369
LOC643441	643441	1p13.2	0.322	0.029	-0.011	-0.083	-0.006	0.028	-0.751	-0.002	-0.005	-0.03	-0.077	-0.391	-0.011	-0.312	0.044	-0.026	-0.011	-0.371	-0.052	0.025	-0.007	-0.092	-0.021	-0.03	0.726	-0.369
MAGI3	260425	1p13.2	0.322	0.029	-0.011	-0.083	-0.006	0.028	-0.751	-0.002	-0.005	-0.03	-0.077	-0.391	-0.011	-0.312	0.044	-0.026	-0.011	-0.371	-0.052	0.025	-0.007	-0.092	-0.021	-0.03	0.726	-0.369
PHTF1	10745	1p13.2	0.322	0.029	-0.011	-0.083	-0.006	0.028	-0.751	-0.002	-0.005	-0.03	-0.077	-0.391	-0.011	-0.312	0.044	-0.026	-0.011	-0.371	-0.052	0.025	-0.007	-0.092	-0.021	-0.03	0.726	-0.369
RSBN1	54665	1p13.2	0.322	0.029	-0.011	-0.083	-0.006	0.028	-0.751	-0.002	-0.005	-0.03	-0.077	-0.391	-0.011	-0.312	0.044	-0.026	-0.011	-0.371	-0.052	0.025	-0.007	-0.092	-0.021	-0.03	0.726	-0.369
PTPN22	26191	1p13.2	0.322	0.029	-0.011	-0.083	-0.006	0.028	-0.751	-0.002	-0.005	-0.03	-0.077	-0.391	-0.011	-0.312	0.044	-0.026	-0.011	-0.371	-0.052	0.025	-0.007	-0.092	-0.021	-0.03	0.726	-0.369
LOC100287722	100287722	1p13.2	0.322	0.029	-0.011	-0.083	-0.006	0.028	-0.751	-0.002	-0.005	-0.03	-0.077	-0.391	-0.011	-0.312	0.044	-0.026	-0.011	-0.371	-0.052	0.025	-0.007	-0.092	-0.021	-0.03	0.726	-0.369
BCL2L15	440603	1p13.2	0.322	0.029	-0.011	-0.083	-0.006	0.028	-0.751	-0.002	-0.005	-0.03	-0.077	-0.391	-0.011	-0.312	0.044	-0.026	-0.011	-0.371	-0.052	0.025	-0.007	-0.092	-0.021	-0.03	0.726	-0.369
AP4B1	10717	1p13.2	0.322	0.029	-0.011	-0.083	-0.006	0.028	-0.751	-0.002	-0.005	-0.03	-0.077	-0.391	-0.011	-0.312	0.044	-0.026	-0.011	-0.371	-0.052	0.025	-0.007	-0.092	-0.021	-0.03	0.726	-0.369
DCLRE1B	64858	1p13.2	0.322	0.029	-0.011	-0.083	-0.006	0.028	-0.751	-0.002	-0.005	-0.03	-0.077	-0.391	-0.011	-0.312	0.044	-0.026	-0.011	-0.371	-0.052	0.025	-0.007	-0.092	-0.021	-0.03	0.726	-0.369
HIPK1	204851	1p13.2	0.322	0.029	-0.011	-0.083	-0.006	0.028	-0.751	-0.002	-0.005	-0.03	-0.077	-0.391	-0.011	-0.312	0.044	-0.026	-0.011	-0.371	-0.052	0.025	-0.007	-0.092	-0.021	-0.03	0.726	-0.369
OLFML3	56944	1p13.2	0.322	0.029	-0.011	-0.083	-0.006	0.028	-0.751	-0.002	-0.005	-0.03	-0.077	-0.391	-0.011	-0.312	0.044	-0.026	-0.011	-0.371	-0.052	0.025	-0.007	-0.092	-0.021	-0.03	0.726	-0.369
SYT6	148281	1p13.2	0.322	0.029	-0.011	-0.083	-0.006	0.028	-0.751	-0.002	-0.005	-0.03	-0.077	-0.391	-0.011	-0.312	0.044	-0.026	-0.011	-0.371	-0.052	0.025	-0.007	-0.092	-0.021	-0.03	0.726	-0.369
TRIM33	51592	1p13.2	0.322	0.029	-0.011	-0.083	-0.006	0.028	-0.751	-0.002	-0.005	-0.03	-0.077	-0.391	-0.011	-0.312	0.044	-0.026	-0.011	-0.371	-0.052	0.025	-0.007	-0.092	-0.021	-0.03	0.726	-0.369
BCAS2	10286	1p13.2	0.322	0.029	-0.011	-0.083	-0.006	0.028	-0.751	-0.002	-0.005	-0.03	-0.077	-0.391	-0.011	-0.312	0.044	-0.026	-0.011	-0.371	-0.052	0.025	-0.007	-0.092	-0.021	-0.03	0.726	-0.369
DENND2C	163259	1p13.2	0.322	0.029	-0.011	-0.083	-0.006	0.028	-0.751	-0.002	-0.005	-0.03	-0.077	-0.391	-0.011	-0.312	0.044	-0.026	-0.011	-0.371	-0.052	0.025	-0.007	-0.092	-0.021	-0.03	0.726	-0.369
AMPD1	270	1p13.2	0.322	0.029	-0.011	-0.083	-0.006	0.028	-0.751	-0.002	-0.005	-0.03	-0.077	-0.391	-0.011	-0.312	0.044	-0.026	-0.011	-0.371	-0.052	0.025	-0.007	-0.092	-0.021	-0.03	0.726	-0.369
NRAS	4893	1p13.2	0.322	0.029	-0.011	-0.083	-0.006	0.028	-0.751	-0.002	-0.005	-0.03	-0.077	-0.391	-0.011	-0.312	0.044	-0.026	-0.011	-0.371	-0.052	0.025	-0.007	-0.092	-0.021	-0.03	0.726	-0.369
CSDE1	7812	1p13.2	0.322	0.029	-0.011	-0.083	-0.006	0.028	-0.751	-0.002	-0.005	-0.03	-0.077	-0.391	-0.011	-0.312	0.044	-0.026	-0.011	-0.371	-0.052	0.025	-0.007	-0.092	-0.021	-0.03	0.726	-0.369
SIKE1	80143	1p13.2	0.322	0.029	-0.011	-0.083	-0.006	0.028	-0.751	-0.002	-0.005	-0.03	-0.077	-0.391	-0.011	-0.312	0.044	-0.026	-0.011	-0.371	-0.052	0.025	-0.007	-0.092	-0.021	-0.03	0.726	-0.369
SYCP1	6847	1p13.2	0.322	0.029	-0.011	-0.083	-0.006	0.028	-0.751	-0.002	-0.005	-0.03	-0.077	-0.391	-0.011	-0.312	0.044	-0.026	-0.011	-0.371	-0.052	0.025	-0.007	-0.092	-0.021	-0.03	0.726	-0.369
TSHB	7252	1p13.2	0.322	0.029	-0.011	-0.083	-0.006	0.028	-0.751	-0.002	-0.005	-0.03	-0.077	-0.391	-0.011	-0.312	0.044	-0.026	-0.011	-0.371	-0.052	0.025	-0.007	-0.092	-0.021	-0.03	0.726	-0.369
TSPAN2	10100	1p13.2	0.322	0.029	-0.011	-0.083	-0.006	0.028	-0.751	-0.002	-0.005	-0.03	-0.077	-0.391	-0.011	-0.312	0.044	-0.026	-0.011	-0.371	-0.052	0.025	-0.007	-0.092	-0.021	-0.03	0.726	-0.369
NGF	4803	1p13.2	0.322	0.029	-0.011	-0.083	-0.006	0.028	-0.751	-0.002	-0.005	-0.03	-0.077	-0.391	-0.011	-0.312	0.044	-0.026	-0.011	-0.371	-0.052	0.025	-0.007	-0.092	-0.021	-0.03	0.726	-0.369
VANGL1	81839	1p13.1	0.322	0.029	-0.011	-0.083	-0.006	0.028	-0.751	-0.002	-0.005	-0.03	-0.077	-0.391	-0.011	-0.312	0.044	-0.026	-0.011	-0.371	-0.052	0.025	-0.007	-0.092	-0.021	-0.03	0.726	-0.369
CASQ2	845	1p13.1	0.322	0.029	-0.011	-0.083	-0.006	0.028	-0.751	-0.002	-0.005	-0.03	-0.077	-0.391	-0.011	-0.312	0.044	-0.026	-0.011	-0.371	-0.052	0.025	-0.007	-0.092	-0.021	-0.03	0.726	-0.369
NHLH2	4808	1p13.1	0.322	0.029	-0.011	-0.083	-0.006	0.028	-0.751	-0.002	-0.005	-0.03	-0.077	-0.391	-0.011	-0.312	0.044	-0.026	-0.011	-0.371	-0.052	0.025	-0.007	-0.092	-0.021	-0.03	0.726	-0.369
SLC22A15	55356	1p13.1	0.322	0.029	-0.011	-0.083	-0.006	0.028	-0.751	-0.002	-0.005	-0.03	-0.077	-0.391	-0.011	-0.312	0.044	-0.026	-0.011	-0.371	-0.052	0.025	-0.007	-0.092	-0.021	-0.03	0.726	-0.369
MAB21L3	126868	1p13.1	0.322	0.029	-0.011	-0.083	-0.006	0.028	-0.751	-0.002	-0.005	-0.03	-0.077	-0.391	-0.011	-0.312	0.044	-0.026	-0.011	-0.371	-0.052	0.025	-0.007	-0.092	-0.021	-0.03	0.726	-0.369
ATP1A1	476	1p13.1	0.322	0.029	-0.011	-0.083	-0.006	0.028	-0.751	-0.002	-0.005	-0.03	-0.077	-0.391	-0.011	-0.312	0.044	-0.026	-0.011	-0.371	-0.052	0.025	-0.007	-0.092	-0.021	-0.03	0.726	3.507
ATP1A1OS	84852	1p13.1	0.322	0.029	-0.011	-0.083	-0.006	0.028	-0.751	-0.002	-0.005	-0.03	-0.077	-0.391	-0.011	-0.312	0.044	-0.026	-0.011	-0.371	-0.052	0.025	-0.007	-0.092	-0.021	-0.03	0.726	3.507
CD58	965	1p13.1	0.322	0.029	-0.011	-0.083	-0.006	0.028	-0.751	-0.002	-0.005	-0.03	-0.077	-0.391	-0.011	-0.312	0.044	-0.026	-0.011	-0.371	-0.052	0.025	-0.007	-0.092	-0.021	-0.03	0.726	3.507
IGSF3	3321	1p13.1	0.322	0.029	-0.011	-0.083	-0.006	0.028	-0.751	-0.002	-0.005	-0.03	-0.077	-0.391	-0.011	-0.312	0.044	-0.026	-0.011	-0.371	-0.052	0.025	-0.007	-0.092	-0.021	-0.03	0.726	3.507
MIR320B1	100302117	1p13.1	0.322	0.029	-0.011	-0.083	-0.006	0.028	-0.751	-0.002	-0.005	-0.03	-0.077	-0.391	-0.011	-0.312	0.044	-0.026	-0.011	-0.371	-0.052	0.025	-0.007	-0.092	-0.021	-0.03	0.726	3.507
hsa-mir-320b-1	-1479	1p13.1	0.322	0.029	-0.011	-0.083	-0.006	0.028	-0.751	-0.002	-0.005	-0.03	-0.077	-0.391	-0.011	-0.312	0.044	-0.026	-0.011	-0.371	-0.052	0.025	-0.007	-0.092	-0.021	-0.03	0.726	3.507
CD2	914	1p13.1	0.322	0.029	-0.011	-0.083	-0.006	0.028	-0.751	-0.002	-0.005	-0.03	-0.077	-0.391	-0.011	-0.312	0.044	-0.026	-0.011	-0.371	-0.052	0.025	-0.007	-0.092	-0.021	-0.03	0.726	3.507
PTGFRN	5738	1p13.1	0.322	0.029	-0.011	-0.083	-0.006	0.028	-0.751	-0.002	-0.005	-0.03	-0.077	-0.391	-0.011	-0.312	0.044	-0.026	-0.011	-0.371	-0.052	0.025	-0.007	-0.092	-0.021	-0.03	0.726	3.507
CD101	9398	1p13.1	0.322	0.029	-0.011	-0.083	-0.006	0.028	-0.751	-0.002	-0.005	-0.03	-0.077	-0.391	-0.011	-0.312	0.044	-0.026	-0.011	-0.371	-0.052	0.025	-0.007	-0.092	-0.021	-0.03	0.726	3.507
TTF2	8458	1p13.1	0.322	0.029	-0.011	-0.083	-0.006	0.028	-0.751	-0.002	-0.005	-0.03	-0.077	-0.391	-0.011	-0.312	0.044	-0.026	-0.011	-0.371	-0.052	0.025	-0.007	-0.092	-0.021	-0.03	0.726	3.507
MIR942	100126331	1p13.1	0.322	0.029	-0.011	-0.083	-0.006	0.028	-0.751	-0.002	-0.005	-0.03	-0.077	-0.391	-0.011	-0.312	0.044	-0.026	-0.011	-0.371	-0.052	0.025	-0.007	-0.092	-0.021	-0.03	0.726	3.507
hsa-mir-942	-1482	1p13.1	0.322	0.029	-0.011	-0.083	-0.006	0.028	-0.751	-0.002	-0.005	-0.03	-0.077	-0.391	-0.011	-0.312	0.044	-0.026	-0.011	-0.371	-0.052	0.025	-0.007	-0.092	-0.021	-0.03	0.726	3.507
TRIM45	80263	1p13.1	0.322	0.029	-0.011	-0.083	-0.006	0.028	-0.751	-0.002	-0.005	-0.03	-0.077	-0.391	-0.011	-0.312	0.044	-0.026	-0.011	-0.371	-0.052	0.025	-0.007	-0.092	-0.021	-0.03	0.726	0.078
VTCN1	79679	1p13.1	0.322	0.029	-0.011	-0.083	-0.006	0.028	-0.751	-0.002	-0.005	-0.03	-0.077	-0.391	-0.011	-0.312	0.044	-0.026	-0.011	-0.371	-0.052	0.025	-0.007	-0.629	-0.021	-0.03	0.726	0.078
MAN1A2	10905	1p12	0.322	0.029	-0.011	-0.083	-0.006	0.028	-0.751	-0.002	-0.005	-0.03	-0.077	-0.391	-0.011	-0.312	0.044	-0.026	-0.011	-0.371	-0.052	0.025	-0.007	-0.629	-0.021	-0.03	0.726	0.078
FAM46C	54855	1p12	0.322	0.029	-0.011	-0.083	-0.006	0.028	-0.751	-0.002	-0.005	-0.03	-0.077	-0.391	-0.011	-0.312	0.044	-0.026	-0.011	-0.371	-0.052	0.025	-0.007	-0.12	-0.021	-0.03	0.726	0.078
GDAP2	54834	1p12	0.322	0.029	-0.011	-0.083	-0.006	0.028	-0.751	-0.002	-0.005	-0.03	-0.077	-0.391	-0.011	-0.312	0.044	-0.026	-0.011	-0.371	-0.052	0.025	-0.007	-0.12	-0.021	-0.03	0.726	0.078
WDR3	10885	1p12	0.322	0.029	-0.011	-0.083	-0.006	0.028	-0.751	-0.002	-0.005	-0.03	-0.077	-0.391	-0.011	-0.312	0.044	-0.026	-0.011	-0.371	-0.052	0.025	-0.007	-0.12	-0.021	-0.03	0.726	0.078
SPAG17	200162	1p12	0.322	0.029	-0.011	-0.083	-0.006	0.028	-0.751	-0.002	-0.005	-0.03	-0.077	-0.391	-0.011	-0.312	0.044	-0.026	-0.011	-0.371	-0.052	0.025	-0.007	-0.12	-0.021	-0.03	0.726	0.078
TBX15	6913	1p12	0.322	0.029	1.811	-0.083	-0.006	0.028	-0.751	1.169	-0.005	-0.03	-0.077	-0.391	-0.011	-0.312	0.044	-0.026	-0.011	-0.371	-0.052	0.025	-0.007	-0.12	-0.021	-0.03	0.726	0.56
WARS2	10352	1p12	0.322	0.029	1.811	-0.083	-0.006	0.028	0.148	1.169	-0.005	-0.03	-0.077	-0.391	-0.011	-0.312	0.044	-0.026	-0.011	-0.371	-0.052	0.025	-0.007	-0.12	-0.021	-0.03	0.726	0.56
HAO2	51179	1p12	0.322	0.029	-0.057	-0.083	-0.006	0.028	0.148	-0.019	-0.005	-0.03	-0.077	-0.391	-0.011	-0.312	0.044	-0.026	-0.011	-0.371	-0.052	0.025	-0.007	-0.12	-0.021	-0.03	0.726	0.18
HSD3B2	3284	1p12	0.322	0.029	-0.057	-0.083	-0.006	0.028	0.148	-0.019	-0.005	-0.03	-0.077	-0.391	-0.011	-0.312	0.044	-0.026	-0.011	-0.371	-0.052	0.025	-0.007	-0.12	-0.021	-0.03	0.726	0.18
HSD3B1	3283	1p12	0.322	0.029	-0.057	-0.083	-0.006	0.028	0.148	-0.019	-0.005	-0.03	-0.077	-0.391	-0.011	-0.312	0.044	-0.026	-0.011	-0.371	-0.052	0.025	-0.007	-0.12	-0.021	-0.03	0.726	0.18
HSD3BP4	128102	1p12	0.322	0.029	-0.057	-0.083	-0.006	0.028	0.148	-0.019	-0.005	-0.03	-0.077	-0.391	-0.011	-0.312	0.044	-0.026	-0.011	-0.371	-0.052	0.025	-0.007	-0.12	-0.021	-0.03	0.726	0.18
LOC644242	644242	1p12	0.322	0.029	-0.057	-0.083	-0.006	0.028	0.148	-0.019	-0.005	-0.03	-0.077	-0.391	-0.011	-0.312	0.044	-0.026	-0.011	-0.371	-0.052	0.025	-0.007	-0.12	-0.021	-0.03	0.726	0.18
ZNF697	90874	1p12	0.322	0.029	-0.057	-0.083	-0.006	0.028	0.148	-0.019	-0.005	-0.03	-0.077	-0.391	-0.011	-0.312	0.044	-0.026	-0.011	-0.371	-0.052	0.025	-0.007	-0.12	-0.021	-0.03	0.726	0.18
PHGDH	26227	1p12	0.322	0.029	-0.057	-0.083	-0.006	0.028	0.148	-0.019	-0.005	-0.03	-0.077	-0.391	-0.011	-0.312	0.044	-0.026	-0.011	-0.371	-0.052	0.025	-0.007	-0.12	-0.021	-0.03	0.726	0.18
HMGCS2	3158	1p12	0.322	0.029	-0.057	-0.083	-0.006	0.028	0.148	-0.019	-0.005	-0.03	-0.077	-0.391	-0.011	-0.312	0.044	-0.026	-0.011	-0.371	-0.052	0.025	-0.007	-0.12	-0.021	-0.03	0.726	0.18
REG4	83998	1p12	0.322	0.029	-0.057	-0.083	-0.006	0.028	0.148	-0.019	-0.005	-0.03	-0.077	-0.391	-0.011	-0.312	0.044	-0.026	-0.011	-0.371	-0.052	0.025	-0.007	-0.12	-0.021	-0.03	0.726	0.18
NBPF7	343505	1p12	0.322	0.029	-0.057	-0.083	-0.006	0.028	0.148	-0.019	-0.005	-0.03	-0.077	-0.391	-0.011	-0.312	0.044	-0.026	-0.011	-0.371	-0.052	0.025	-0.007	-0.12	-0.021	-0.03	0.726	0.18
ADAM30	11085	1p12	0.322	0.029	-0.057	-0.083	-0.006	0.028	0.148	-0.019	-0.005	-0.03	-0.077	-0.391	-0.011	-0.312	0.044	-0.026	-0.011	-0.371	-0.052	0.025	-0.007	-0.12	-0.021	-0.03	0.726	0.18
NOTCH2	4853	1p12	0.322	0.029	-0.057	-0.083	-0.006	0.028	1.351	-0.019	-0.005	-0.03	-0.077	1.823	-0.011	0.742	0.044	-0.026	-0.011	-0.371	-0.052	0.025	-0.007	-0.12	-0.021	0.049	0.726	0.436
ACP6	51205	1q21.2	0.322	0.029	-0.057	-0.083	-0.006	0.028	1.351	-0.019	-0.005	-0.03	-0.077	1.823	-0.011	0.742	0.044	-0.026	-0.011	-0.371	-0.052	0.025	-0.007	-0.12	-0.021	0.049	0.726	0.436
ANKRD34A	284615	1q21.1	0.322	0.029	-0.057	-0.083	-0.006	0.028	1.351	-0.019	-0.005	-0.03	-0.077	1.823	-0.011	0.742	0.044	-0.026	-0.011	-0.371	-0.052	0.025	-0.007	-0.12	-0.021	0.049	0.726	0.436
ANKRD35	148741	1q21.1	0.322	0.029	-0.057	-0.083	-0.006	0.028	1.351	-0.019	-0.005	-0.03	-0.077	1.823	-0.011	0.742	0.044	-0.026	-0.011	-0.371	-0.052	0.025	-0.007	-0.12	-0.021	0.049	0.726	0.436
BCL9	607	1q21.2	0.322	0.029	-0.057	-0.083	-0.006	0.028	1.351	-0.019	-0.005	-0.03	-0.077	1.823	-0.011	0.742	0.044	-0.026	-0.011	-0.371	-0.052	0.025	-0.007	-0.12	-0.021	0.049	0.726	0.436
BOLA1	51027	1q21.2	0.322	0.029	-0.057	-0.083	-0.006	0.028	1.351	-0.019	-0.005	-0.03	-0.077	1.823	-0.011	0.742	0.044	-0.026	-0.011	-0.371	-0.052	0.025	-0.007	-0.12	-0.021	0.049	0.726	0.436
CD160	11126	1q21.1	0.322	0.029	-0.057	-0.083	-0.006	0.028	1.351	-0.019	-0.005	-0.03	-0.077	1.823	-0.011	0.742	0.044	-0.026	-0.011	-0.371	-0.052	0.025	-0.007	-0.12	-0.021	0.049	0.726	0.436
CHD1L	9557	1q21.1	0.322	0.029	-0.057	-0.083	-0.006	0.028	1.351	-0.019	-0.005	-0.03	-0.077	1.823	-0.011	0.742	0.044	-0.026	-0.011	-0.371	-0.052	0.025	-0.007	-0.12	-0.021	0.049	0.726	0.436
EMBP1	647121	1p11.2	0.322	0.029	-0.057	-0.083	-0.006	0.028	1.351	-0.019	-0.005	-0.03	-0.077	1.823	-0.011	0.742	0.044	-0.026	-0.011	-0.371	-0.052	0.025	-0.007	-0.12	-0.021	0.049	0.726	0.436
FAM72B	653820	1p11.2	0.322	0.029	-0.057	-0.083	-0.006	0.028	1.351	-0.019	-0.005	-0.03	-0.077	1.823	-0.011	0.742	0.044	-0.026	-0.011	-0.371	-0.052	0.025	-0.007	-0.12	-0.021	0.049	0.726	0.436
FAM72D	728833	1q21.1	0.322	0.029	-0.057	-0.083	-0.006	0.028	1.351	-0.019	-0.005	-0.03	-0.077	1.823	-0.011	0.742	0.044	-0.026	-0.011	-0.371	-0.052	0.025	-0.007	-0.12	-0.021	0.049	0.726	0.436
FAM91A2	57234	1q21.2	0.322	0.029	-0.057	-0.083	-0.006	0.028	1.351	-0.019	-0.005	-0.03	-0.077	1.823	-0.011	0.742	0.044	-0.026	-0.011	-0.371	-0.052	0.025	-0.007	-0.12	-0.021	0.049	0.726	0.436
FCGR1A	2209	1q21.2	0.322	0.029	-0.057	-0.083	-0.006	0.028	1.351	-0.019	-0.005	-0.03	-0.077	1.823	-0.011	0.742	0.044	-0.026	-0.011	-0.371	-0.052	0.025	-0.007	-0.12	-0.021	0.049	0.726	0.436
FCGR1B	2210	1p11.2	0.322	0.029	-0.057	-0.083	-0.006	0.028	1.351	-0.019	-0.005	-0.03	-0.077	1.823	-0.011	0.742	0.044	-0.026	-0.011	-0.371	-0.052	0.025	-0.007	-0.12	-0.021	0.049	0.726	0.436
FCGR1C	100132417	1q21.2	0.322	0.029	-0.057	-0.083	-0.006	0.028	1.351	-0.019	-0.005	-0.03	-0.077	1.823	-0.011	0.742	0.044	-0.026	-0.011	-0.371	-0.052	0.025	-0.007	-0.12	-0.021	0.049	0.726	0.436
FLJ39739	388685	1q21.1	0.322	0.029	-0.057	-0.083	-0.006	0.028	1.351	-0.019	-0.005	-0.03	-0.077	1.823	-0.011	0.742	0.044	-0.026	-0.011	-0.371	-0.052	0.025	-0.007	-0.12	-0.021	0.049	0.726	0.436
FMO5	2330	1q21.1	0.322	0.029	-0.057	-0.083	-0.006	0.028	1.351	-0.019	-0.005	-0.03	-0.077	1.823	-0.011	0.742	0.044	-0.026	-0.011	-0.371	-0.052	0.025	-0.007	-0.12	-0.021	0.049	0.726	0.436
GJA5	2702	1q21.2	0.322	0.029	-0.057	-0.083	-0.006	0.028	1.351	-0.019	-0.005	-0.03	-0.077	1.823	-0.011	0.742	0.044	-0.026	-0.011	-0.371	-0.052	0.025	-0.007	-0.12	-0.021	0.049	0.726	0.436
GJA8	2703	1q21.2	0.322	0.029	-0.057	-0.083	-0.006	0.028	1.351	-0.019	-0.005	-0.03	-0.077	1.823	-0.011	0.742	0.044	-0.026	-0.011	-0.371	-0.052	0.025	-0.007	-0.12	-0.021	0.049	0.726	0.436
GNRHR2	114814	1q21.1	0.322	0.029	-0.057	-0.083	-0.006	0.028	1.351	-0.019	-0.005	-0.03	-0.077	1.823	-0.011	0.742	0.044	-0.026	-0.011	-0.371	-0.052	0.025	-0.007	-0.12	-0.021	0.049	0.726	0.436
GPR89A	653519	1q21.1	0.322	0.029	-0.057	-0.083	-0.006	0.028	1.351	-0.019	-0.005	-0.03	-0.077	1.823	-0.011	0.742	0.044	-0.026	-0.011	-0.371	-0.052	0.025	-0.007	-0.12	-0.021	0.049	0.726	0.436
GPR89B	51463	1q21.2	0.322	0.029	-0.057	-0.083	-0.006	0.028	1.351	-0.019	-0.005	-0.03	-0.077	1.823	-0.011	0.742	0.044	-0.026	-0.011	-0.371	-0.052	0.025	-0.007	-0.12	-0.021	0.049	0.726	0.436
GPR89C	728932	1q21.1	0.322	0.029	-0.057	-0.083	-0.006	0.028	1.351	-0.019	-0.005	-0.03	-0.077	1.823	-0.011	0.742	0.044	-0.026	-0.011	-0.371	-0.052	0.025	-0.007	-0.12	-0.021	0.049	0.726	0.436
HFE2	148738	1q21.1	0.322	0.029	-0.057	-0.083	-0.006	0.028	1.351	-0.019	-0.005	-0.03	-0.077	1.823	-0.011	0.742	0.044	-0.026	-0.011	-0.371	-0.052	0.025	-0.007	-0.12	-0.021	0.049	0.726	0.436
HIST2H2AA3	8337	1q21.2	0.322	0.029	-0.057	-0.083	-0.006	0.028	1.351	-0.019	-0.005	-0.03	-0.077	1.823	-0.011	0.742	0.044	-0.026	-0.011	-0.371	-0.052	0.025	-0.007	-0.12	-0.021	0.049	0.726	0.436
HIST2H2AA4	723790	1q21.2	0.322	0.029	-0.057	-0.083	-0.006	0.028	1.351	-0.019	-0.005	-0.03	-0.077	1.823	-0.011	0.742	0.044	-0.026	-0.011	-0.371	-0.052	0.025	-0.007	-0.12	-0.021	0.049	0.726	0.436
HIST2H2AB	317772	1q21.2	0.322	0.029	-0.057	-0.083	-0.006	0.028	1.351	-0.019	-0.005	-0.03	-0.077	1.823	-0.011	0.742	0.044	-0.026	-0.011	-0.371	-0.052	0.025	-0.007	-0.12	-0.021	0.049	0.726	0.436
HIST2H2AC	8338	1q21.2	0.322	0.029	-0.057	-0.083	-0.006	0.028	1.351	-0.019	-0.005	-0.03	-0.077	1.823	-0.011	0.742	0.044	-0.026	-0.011	-0.371	-0.052	0.025	-0.007	-0.12	-0.021	0.049	0.726	0.436
HIST2H2BA	337875	1p11.2	0.322	0.029	-0.057	-0.083	-0.006	0.028	1.351	-0.019	-0.005	-0.03	-0.077	1.823	-0.011	0.742	0.044	-0.026	-0.011	-0.371	-0.052	0.025	-0.007	-0.12	-0.021	0.049	0.726	0.436
HIST2H2BC	337873	1q21.2	0.322	0.029	-0.057	-0.083	-0.006	0.028	1.351	-0.019	-0.005	-0.03	-0.077	1.823	-0.011	0.742	0.044	-0.026	-0.011	-0.371	-0.052	0.025	-0.007	-0.12	-0.021	0.049	0.726	0.436
HIST2H2BE	8349	1q21.2	0.322	0.029	-0.057	-0.083	-0.006	0.028	1.351	-0.019	-0.005	-0.03	-0.077	1.823	-0.011	0.742	0.044	-0.026	-0.011	-0.371	-0.052	0.025	-0.007	-0.12	-0.021	0.049	0.726	0.436
HIST2H2BF	440689	1q21.2	0.322	0.029	-0.057	-0.083	-0.006	0.028	1.351	-0.019	-0.005	-0.03	-0.077	1.823	-0.011	0.742	0.044	-0.026	-0.011	-0.371	-0.052	0.025	-0.007	-0.12	-0.021	0.049	0.726	0.436
HIST2H3A	333932	1q21.2	0.322	0.029	-0.057	-0.083	-0.006	0.028	1.351	-0.019	-0.005	-0.03	-0.077	1.823	-0.011	0.742	0.044	-0.026	-0.011	-0.371	-0.052	0.025	-0.007	-0.12	-0.021	0.049	0.726	0.436
HIST2H3C	126961	1q21.2	0.322	0.029	-0.057	-0.083	-0.006	0.028	1.351	-0.019	-0.005	-0.03	-0.077	1.823	-0.011	0.742	0.044	-0.026	-0.011	-0.371	-0.052	0.025	-0.007	-0.12	-0.021	0.049	0.726	0.436
HIST2H3D	653604	1q21.2	0.322	0.029	-0.057	-0.083	-0.006	0.028	1.351	-0.019	-0.005	-0.03	-0.077	1.823	-0.011	0.742	0.044	-0.026	-0.011	-0.371	-0.052	0.025	-0.007	-0.12	-0.021	0.049	0.726	0.436
HIST2H4A	8370	1q21.2	0.322	0.029	-0.057	-0.083	-0.006	0.028	1.351	-0.019	-0.005	-0.03	-0.077	1.823	-0.011	0.742	0.044	-0.026	-0.011	-0.371	-0.052	0.025	-0.007	-0.12	-0.021	0.049	0.726	0.436
HIST2H4B	554313	1q21.2	0.322	0.029	-0.057	-0.083	-0.006	0.028	1.351	-0.019	-0.005	-0.03	-0.077	1.823	-0.011	0.742	0.044	-0.026	-0.011	-0.371	-0.052	0.025	-0.007	-0.12	-0.021	0.049	0.726	0.436
ITGA10	8515	1q21.1	0.322	0.029	-0.057	-0.083	-0.006	0.028	1.351	-0.019	-0.005	-0.03	-0.077	1.823	-0.011	0.742	0.044	-0.026	-0.011	-0.371	-0.052	0.025	-0.007	-0.12	-0.021	0.049	0.726	0.436
LIX1L	128077	1q21.1	0.322	0.029	-0.057	-0.083	-0.006	0.028	1.351	-0.019	-0.005	-0.03	-0.077	1.823	-0.011	0.742	0.044	-0.026	-0.011	-0.371	-0.052	0.025	-0.007	-0.12	-0.021	0.049	0.726	0.436
LOC100130000	100130000	1q21.1	0.322	0.029	-0.057	-0.083	-0.006	0.028	1.351	-0.019	-0.005	-0.03	-0.077	1.823	-0.011	0.742	0.044	-0.026	-0.011	-0.371	-0.052	0.025	-0.007	-0.12	-0.021	0.049	0.726	0.436
LOC100286793	100286793	1q21.1	0.322	0.029	-0.057	-0.083	-0.006	0.028	1.351	-0.019	-0.005	-0.03	-0.077	1.823	-0.011	0.742	0.044	-0.026	-0.011	-0.371	-0.052	0.025	-0.007	-0.12	-0.021	0.049	0.726	0.436
LOC100289211	100289211	1q21.1	0.322	0.029	-0.057	-0.083	-0.006	0.028	1.351	-0.019	-0.005	-0.03	-0.077	1.823	-0.011	0.742	0.044	-0.026	-0.011	-0.371	-0.052	0.025	-0.007	-0.12	-0.021	0.049	0.726	0.436
LOC375010	375010	1q21.1	0.322	0.029	-0.057	-0.083	-0.006	0.028	1.351	-0.019	-0.005	-0.03	-0.077	1.823	-0.011	0.742	0.044	-0.026	-0.011	-0.371	-0.052	0.025	-0.007	-0.12	-0.021	0.049	0.726	0.436
LOC388692	388692	1q21.2	0.322	0.029	-0.057	-0.083	-0.006	0.028	1.351	-0.019	-0.005	-0.03	-0.077	1.823	-0.011	0.742	0.044	-0.026	-0.011	-0.371	-0.052	0.025	-0.007	-0.12	-0.021	0.049	0.726	0.436
LOC645166	645166	1q21.2	0.322	0.029	-0.057	-0.083	-0.006	0.028	1.351	-0.019	-0.005	-0.03	-0.077	1.823	-0.011	0.742	0.044	-0.026	-0.011	-0.371	-0.052	0.025	-0.007	-0.12	-0.021	0.049	0.726	0.436
LOC653513	653513	1q21.1	0.322	0.029	-0.057	-0.083	-0.006	0.028	1.351	-0.019	-0.005	-0.03	-0.077	1.823	-0.011	0.742	0.044	-0.026	-0.011	-0.371	-0.052	0.025	-0.007	-0.12	-0.021	0.049	0.726	0.436
LOC728855	728855	1q21.1	0.322	0.029	-0.057	-0.083	-0.006	0.028	1.351	-0.019	-0.005	-0.03	-0.077	1.823	-0.011	0.742	0.044	-0.026	-0.011	-0.371	-0.052	0.025	-0.007	-0.12	-0.021	0.049	0.726	0.436
LOC728875	728875	1q21.1	0.322	0.029	-0.057	-0.083	-0.006	0.028	1.351	-0.019	-0.005	-0.03	-0.077	1.823	-0.011	0.742	0.044	-0.026	-0.011	-0.371	-0.052	0.025	-0.007	-0.12	-0.021	0.049	0.726	0.436
LOC728989	728989	1q21.1	0.322	0.029	-0.057	-0.083	-0.006	0.028	1.351	-0.019	-0.005	-0.03	-0.077	1.823	-0.011	0.742	0.044	-0.026	-0.011	-0.371	-0.052	0.025	-0.007	-0.12	-0.021	0.049	0.726	0.436
NBPF10	100132406	1q21.1	0.322	0.029	-0.057	-0.083	-0.006	0.028	1.351	-0.019	-0.005	-0.03	-0.077	1.823	-0.011	0.742	0.044	-0.026	-0.011	-0.371	-0.052	0.025	-0.007	-0.12	-0.021	0.049	0.726	0.436
NBPF11	200030	1q21.1	0.322	0.029	-0.057	-0.083	-0.006	0.028	1.351	-0.019	-0.005	-0.03	-0.077	1.823	-0.011	0.742	0.044	-0.026	-0.011	-0.371	-0.052	0.025	-0.007	-0.12	-0.021	0.049	0.726	0.436
NBPF14	25832	1q21.2	0.322	0.029	-0.057	-0.083	-0.006	0.028	1.351	-0.019	-0.005	-0.03	-0.077	1.823	-0.011	0.742	0.044	-0.026	-0.011	-0.371	-0.052	0.025	-0.007	-0.12	-0.021	0.049	0.726	0.436
NBPF15	284565	1q21.2	0.322	0.029	-0.057	-0.083	-0.006	0.028	1.351	-0.019	-0.005	-0.03	-0.077	1.823	-0.011	0.742	0.044	-0.026	-0.011	-0.371	-0.052	0.025	-0.007	-0.12	-0.021	0.049	0.726	0.436
NBPF16	728936	1q21.2	0.322	0.029	-0.057	-0.083	-0.006	0.028	1.351	-0.019	-0.005	-0.03	-0.077	1.823	-0.011	0.742	0.044	-0.026	-0.011	-0.371	-0.052	0.025	-0.007	-0.12	-0.021	0.049	0.726	0.436
NBPF24	728912	1q21.1	0.322	0.029	-0.057	-0.083	-0.006	0.028	1.351	-0.019	-0.005	-0.03	-0.077	1.823	-0.011	0.742	0.044	-0.026	-0.011	-0.371	-0.052	0.025	-0.007	-0.12	-0.021	0.049	0.726	0.436
NBPF9	400818	1q21.1	0.322	0.029	-0.057	-0.083	-0.006	0.028	1.351	-0.019	-0.005	-0.03	-0.077	1.823	-0.011	0.742	0.044	-0.026	-0.011	-0.371	-0.052	0.025	-0.007	-0.12	-0.021	0.049	0.726	0.436
NOTCH2NL	388677	1q21.1	0.322	0.029	-0.057	-0.083	-0.006	0.028	1.351	-0.019	-0.005	-0.03	-0.077	1.823	-0.011	0.742	0.044	-0.026	-0.011	-0.371	-0.052	0.025	-0.007	-0.12	-0.021	0.049	0.726	0.436
NUDT17	200035	1q21.1	0.322	0.029	-0.057	-0.083	-0.006	0.028	1.351	-0.019	-0.005	-0.03	-0.077	1.823	-0.011	0.742	0.044	-0.026	-0.011	-0.371	-0.052	0.025	-0.007	-0.12	-0.021	0.049	0.726	0.436
PDE4DIP	9659	1q21.1	0.322	0.029	-0.057	-0.083	-0.006	0.028	1.351	-0.019	-0.005	-0.03	-0.077	1.823	-0.011	0.742	0.044	-0.026	-0.011	-0.371	-0.052	0.025	-0.007	-0.12	-0.021	0.049	0.726	0.436
PDIA3P	171423	1q21.1	0.322	0.029	-0.057	-0.083	-0.006	0.028	1.351	-0.019	-0.005	-0.03	-0.077	1.823	-0.011	0.742	0.044	-0.026	-0.011	-0.371	-0.052	0.025	-0.007	-0.12	-0.021	0.049	0.726	0.436
PDZK1P1	728939	1q21.1	0.322	0.029	-0.057	-0.083	-0.006	0.028	1.351	-0.019	-0.005	-0.03	-0.077	1.823	-0.011	0.742	0.044	-0.026	-0.011	-0.371	-0.052	0.025	-0.007	-0.12	-0.021	0.049	0.726	0.436
PDZK1	5174	1q21.1	0.322	0.029	-0.057	-0.083	-0.006	0.028	1.351	-0.019	-0.005	-0.03	-0.077	1.823	-0.011	0.742	0.044	-0.026	-0.011	-0.371	-0.052	0.025	-0.007	-0.12	-0.021	0.049	0.726	0.436
PEX11B	8799	1q21.1	0.322	0.029	-0.057	-0.083	-0.006	0.028	1.351	-0.019	-0.005	-0.03	-0.077	1.823	-0.011	0.742	0.044	-0.026	-0.011	-0.371	-0.052	0.025	-0.007	-0.12	-0.021	0.049	0.726	0.436
PFN1P2	767846	1q21.1	0.322	0.029	-0.057	-0.083	-0.006	0.028	1.351	-0.019	-0.005	-0.03	-0.077	1.823	-0.011	0.742	0.044	-0.026	-0.011	-0.371	-0.052	0.025	-0.007	-0.12	-0.021	0.049	0.726	0.436
PIAS3	10401	1q21.1	0.322	0.029	-0.057	-0.083	-0.006	0.028	1.351	-0.019	-0.005	-0.03	-0.077	1.823	-0.011	0.742	0.044	-0.026	-0.011	-0.371	-0.052	0.025	-0.007	-0.12	-0.021	0.049	0.726	0.436
POLR3C	10623	1q21.1	0.322	0.029	-0.057	-0.083	-0.006	0.028	1.351	-0.019	-0.005	-0.03	-0.077	1.823	-0.011	0.742	0.044	-0.026	-0.011	-0.371	-0.052	0.025	-0.007	-0.12	-0.021	0.049	0.726	0.436
POLR3GL	84265	1q21.1	0.322	0.029	-0.057	-0.083	-0.006	0.028	1.351	-0.019	-0.005	-0.03	-0.077	1.823	-0.011	0.742	0.044	-0.026	-0.011	-0.371	-0.052	0.025	-0.007	-0.12	-0.021	0.049	0.726	0.436
PPIAL4A	164022	1q21.1	0.322	0.029	-0.057	-0.083	-0.006	0.028	1.351	-0.019	-0.005	-0.03	-0.077	1.823	-0.011	0.742	0.044	-0.026	-0.011	-0.371	-0.052	0.025	-0.007	-0.12	-0.021	0.049	0.726	0.436
PPIAL4B	653505	1q21.1	0.322	0.029	-0.057	-0.083	-0.006	0.028	1.351	-0.019	-0.005	-0.03	-0.077	1.823	-0.011	0.742	0.044	-0.026	-0.011	-0.371	-0.052	0.025	-0.007	-0.12	-0.021	0.049	0.726	0.436
PPIAL4C	653598	1q21.1	0.322	0.029	-0.057	-0.083	-0.006	0.028	1.351	-0.019	-0.005	-0.03	-0.077	1.823	-0.011	0.742	0.044	-0.026	-0.011	-0.371	-0.052	0.025	-0.007	-0.12	-0.021	0.049	0.726	0.436
PPIAL4D	645142	1q21.2	0.322	0.029	-0.057	-0.083	-0.006	0.028	1.351	-0.019	-0.005	-0.03	-0.077	1.823	-0.011	0.742	0.044	-0.026	-0.011	-0.371	-0.052	0.025	-0.007	-0.12	-0.021	0.049	0.726	0.436
PPIAL4E	730262	1q21.2	0.322	0.029	-0.057	-0.083	-0.006	0.028	1.351	-0.019	-0.005	-0.03	-0.077	1.823	-0.011	0.742	0.044	-0.026	-0.011	-0.371	-0.052	0.025	-0.007	-0.12	-0.021	0.049	0.726	0.436
PPIAL4F	728945	1q21.2	0.322	0.029	-0.057	-0.083	-0.006	0.028	1.351	-0.019	-0.005	-0.03	-0.077	1.823	-0.011	0.742	0.044	-0.026	-0.011	-0.371	-0.052	0.025	-0.007	-0.12	-0.021	0.049	0.726	0.436
PPIAL4G	644591	1q21.1	0.322	0.029	-0.057	-0.083	-0.006	0.028	1.351	-0.019	-0.005	-0.03	-0.077	1.823	-0.011	0.742	0.044	-0.026	-0.011	-0.371	-0.052	0.025	-0.007	-0.12	-0.021	0.049	0.726	0.436
PRKAB2	5565	1q21.1	0.322	0.029	-0.057	-0.083	-0.006	0.028	1.351	-0.019	-0.005	-0.03	-0.077	1.823	-0.011	0.742	0.044	-0.026	-0.011	-0.371	-0.052	0.025	-0.007	-0.12	-0.021	0.049	0.726	0.436
RBM8A	9939	1q21.1	0.322	0.029	-0.057	-0.083	-0.006	0.028	1.351	-0.019	-0.005	-0.03	-0.077	1.823	-0.011	0.742	0.044	-0.026	-0.011	-0.371	-0.052	0.025	-0.007	-0.12	-0.021	0.049	0.726	0.436
RNF115	27246	1q21.1	0.322	0.029	-0.057	-0.083	-0.006	0.028	1.351	-0.019	-0.005	-0.03	-0.077	1.823	-0.011	0.742	0.044	-0.026	-0.011	-0.371	-0.052	0.025	-0.007	-0.12	-0.021	0.049	0.726	0.436
SEC22B	9554	1q21.1	0.322	0.029	-0.057	-0.083	-0.006	0.028	1.351	-0.019	-0.005	-0.03	-0.077	1.823	-0.011	0.742	0.044	-0.026	-0.011	-0.371	-0.052	0.025	-0.007	-0.12	-0.021	0.049	0.726	0.436
SF3B4	10262	1q21.2	0.322	0.029	-0.057	-0.083	-0.006	0.028	1.351	-0.019	-0.005	-0.03	-0.077	1.823	-0.011	0.742	0.044	-0.026	-0.011	-0.371	-0.052	0.025	-0.007	-0.12	-0.021	0.049	0.726	0.436
SRGAP2P2	647135	1q21.1	0.322	0.029	-0.057	-0.083	-0.006	0.028	1.351	-0.019	-0.005	-0.03	-0.077	1.823	-0.011	0.742	0.044	-0.026	-0.011	-0.371	-0.052	0.025	-0.007	-0.12	-0.021	0.049	0.726	0.436
SV2A	9900	1q21.2	0.322	0.029	-0.057	-0.083	-0.006	0.028	1.351	-0.019	-0.005	-0.03	-0.077	1.823	-0.011	0.742	0.044	-0.026	-0.011	-0.371	-0.052	0.025	-0.007	-0.12	-0.021	0.049	0.726	0.436
TXNIP	10628	1q21.1	0.322	0.029	-0.057	-0.083	-0.006	0.028	1.351	-0.019	-0.005	-0.03	-0.077	1.823	-0.011	0.742	0.044	-0.026	-0.011	-0.371	-0.052	0.025	-0.007	-0.12	-0.021	0.049	0.726	0.436
hsa-mir-3118-1	-1673	1q21.1	0.322	0.029	-0.057	-0.083	-0.006	0.028	1.351	-0.019	-0.005	-0.03	-0.077	1.823	-0.011	0.742	0.044	-0.026	-0.011	-0.371	-0.052	0.025	-0.007	-0.12	-0.021	0.049	0.726	0.436
hsa-mir-3118-2	-1677	1q21.1	0.322	0.029	-0.057	-0.083	-0.006	0.028	1.351	-0.019	-0.005	-0.03	-0.077	1.823	-0.011	0.742	0.044	-0.026	-0.011	-0.371	-0.052	0.025	-0.007	-0.12	-0.021	0.049	0.726	0.436
hsa-mir-3118-3	-1679	1q21.1	0.322	0.029	-0.057	-0.083	-0.006	0.028	1.351	-0.019	-0.005	-0.03	-0.077	1.823	-0.011	0.742	0.044	-0.026	-0.011	-0.371	-0.052	0.025	-0.007	-0.12	-0.021	0.049	0.726	0.436
MTMR11	10903	1q21.2	0.139	0.029	-0.057	-0.083	-0.006	0.028	1.351	-0.019	-0.005	-0.03	-0.077	1.823	-0.011	0.742	0.044	0.01	-0.011	-0.371	-0.052	0.025	-0.007	-0.12	-0.021	0.049	0.573	0.436
OTUD7B	56957	1q21.2	0.139	0.029	-0.057	-0.083	-0.006	0.028	1.351	-0.019	-0.005	-0.03	-0.077	1.823	-0.011	0.742	0.044	0.01	-0.011	-0.371	-0.052	0.025	-0.007	-0.12	-0.021	0.049	0.573	0.436
VPS45	11311	1q21.2	0.139	0.029	-0.057	-0.083	-0.006	0.028	1.351	-0.019	-0.005	-0.03	-0.077	1.823	-0.011	0.742	0.044	0.01	-0.011	-0.371	-0.052	0.025	-0.007	-0.12	-0.021	0.049	0.573	0.436
PLEKHO1	51177	1q21.2	0.139	0.029	-0.057	-0.083	-0.006	0.028	1.351	-0.019	-0.005	-0.03	-0.077	1.823	-0.011	0.742	0.044	0.01	-0.011	-0.371	-0.052	0.025	-0.007	-0.12	-0.021	0.049	0.573	0.436
ANP32E	81611	1q21.2	0.139	0.029	-0.057	-0.083	-0.006	0.028	1.351	-0.019	-0.005	-0.03	-0.077	1.823	-0.011	0.742	0.044	0.01	-0.011	-0.371	-0.052	0.025	-0.007	-0.12	-0.021	0.049	0.573	0.436
APH1A	51107	1q21.2	0.139	0.029	-0.057	-0.083	-0.006	0.028	1.351	-0.019	-0.005	-0.03	-0.077	1.823	-0.011	0.742	0.044	0.01	-0.011	-0.371	-0.052	0.025	-0.007	-0.12	-0.021	0.049	0.573	0.091
C1orf54	79630	1q21.2	0.139	0.029	-0.057	-0.083	-0.006	0.028	1.351	-0.019	-0.005	-0.03	-0.077	1.823	-0.011	0.742	0.044	0.01	-0.011	-0.371	-0.052	0.025	-0.007	-0.12	-0.021	0.049	0.573	0.091
CA14	23632	1q21.2	0.139	0.029	-0.057	-0.083	-0.006	0.028	1.351	-0.019	-0.005	-0.03	-0.077	1.823	-0.011	0.742	0.044	0.01	-0.011	-0.371	-0.052	0.025	-0.007	-0.12	-0.021	0.049	0.573	0.091
C1orf51	148523	1q21.2	0.139	0.029	-0.057	-0.083	-0.006	0.028	1.351	-0.019	-0.005	-0.03	-0.077	1.823	-0.011	0.742	0.044	0.01	-0.011	-0.371	-0.052	0.025	-0.007	-0.12	-0.021	0.049	0.573	0.091
MRPS21	54460	1q21.2	0.139	0.029	-0.057	-0.083	-0.006	0.028	1.351	-0.019	-0.005	-0.03	-0.077	1.823	-0.011	0.742	0.044	0.01	-0.011	-0.371	-0.052	0.025	-0.007	-0.12	-0.021	0.049	0.573	0.091
PRPF3	9129	1q21.2	0.139	0.029	-0.057	-0.083	-0.006	0.028	1.351	-0.019	-0.005	-0.03	-0.077	1.823	-0.011	0.742	0.044	0.01	-0.011	-0.371	-0.052	0.025	-0.007	-0.12	-0.021	0.049	0.573	0.091
RPRD2	23248	1q21.3	0.139	0.029	-0.057	-0.083	-0.006	0.028	1.351	-0.019	-0.269	-0.03	-0.077	1.823	-0.011	0.742	0.044	0.01	-0.011	-0.371	-0.052	0.025	-0.007	-0.12	-0.021	0.049	0.573	0.091
TARS2	80222	1q21.3	0.139	0.029	-0.057	-0.083	-0.006	0.028	1.351	-0.019	-0.269	-0.03	-0.077	1.823	-0.011	0.742	0.044	0.01	-0.011	-0.371	-0.052	0.025	-0.007	-0.12	-0.021	0.049	0.573	0.091
ECM1	1893	1q21.3	0.139	0.029	-0.057	-0.083	-0.006	0.028	1.351	-0.019	-0.269	-0.03	-0.077	1.823	-0.011	0.742	0.044	0.01	-0.011	-0.371	-0.052	0.025	-0.007	-0.12	-0.021	0.049	0.573	0.091
ADAMTSL4	54507	1q21.3	0.139	0.029	-0.057	-0.083	-0.006	0.028	1.351	-0.019	-0.269	-0.03	-0.077	1.823	-0.011	0.742	0.044	0.01	-0.011	-0.371	-0.052	0.025	-0.007	-0.12	-0.021	0.049	0.573	0.091
MIR4257	100422997	1q21.3	0.139	0.029	-0.057	-0.083	-0.006	0.028	1.351	-0.019	-0.269	-0.03	-0.077	1.823	-0.011	0.742	0.044	0.01	-0.011	-0.371	-0.052	0.025	-0.007	-0.12	-0.021	0.049	0.573	0.091
hsa-mir-4257	-1733	1q21.3	0.139	0.029	-0.057	-0.083	-0.006	0.028	1.351	-0.019	-0.269	-0.03	-0.077	1.823	-0.011	0.742	0.044	0.01	-0.011	-0.371	-0.052	0.025	-0.007	-0.12	-0.021	0.049	0.573	0.091
MCL1	4170	1q21.3	0.139	0.029	-0.057	-0.083	-0.006	0.028	1.351	-0.019	-0.269	-0.03	-0.077	1.823	-0.011	0.742	0.044	0.01	-0.011	-0.371	-0.052	0.025	-0.007	-0.12	-0.021	0.049	0.573	0.091
ENSA	2029	1q21.3	0.139	0.029	-0.057	-0.083	-0.006	0.028	1.351	-0.019	-0.269	-0.03	-0.077	1.823	-0.011	0.742	0.044	0.01	-0.011	-0.371	-0.052	0.025	-0.007	-0.12	-0.021	0.049	0.573	0.091
GOLPH3L	55204	1q21.3	0.139	0.029	-0.057	-0.083	-0.006	0.028	1.351	-0.019	-0.269	-0.03	-0.077	1.823	-0.011	0.742	0.044	0.01	-0.011	-0.371	-0.052	0.025	-0.007	-0.12	-0.021	0.049	0.573	0.091
HORMAD1	84072	1q21.3	0.139	0.029	-0.057	-0.083	-0.006	0.028	1.351	-0.019	-0.269	-0.03	-0.077	1.823	-0.011	0.742	0.044	0.01	-0.011	-0.371	-0.052	0.025	-0.007	-0.12	-0.021	0.049	0.573	0.091
CTSS	1520	1q21.3	0.139	0.029	-0.057	-0.083	-0.006	0.028	1.351	-0.019	-0.269	-0.03	-0.077	1.823	-0.011	0.795	0.044	0.01	-0.011	-0.371	-0.052	0.025	-0.007	-0.12	-0.021	0.049	0.573	0.091
CTSK	1513	1q21.3	0.139	0.029	-0.057	-0.083	-0.006	0.028	1.351	-0.019	-0.269	-0.03	-0.077	1.823	-0.011	0.795	0.044	0.01	-0.011	-0.371	-0.052	0.025	-0.007	-0.12	-0.021	0.049	0.573	0.091
ARNT	405	1q21.3	0.139	0.029	-0.057	-0.083	-0.006	0.028	1.351	-0.019	-0.269	-0.03	-0.077	1.823	-0.011	0.795	0.044	0.01	-0.011	-0.371	-0.052	0.025	-0.007	-0.12	-0.021	0.049	0.573	0.091
SETDB1	9869	1q21.3	0.139	0.029	-0.057	-0.083	-0.006	0.028	1.351	-0.019	-0.269	-0.03	-0.077	1.823	-0.011	0.795	0.044	0.01	-0.011	-0.371	-0.052	0.025	-0.007	-0.12	-0.021	0.049	0.573	0.091
ANXA9	8416	1q21.3	0.139	0.029	-0.057	-0.083	-0.006	0.028	1.351	-0.019	-0.269	-0.03	-0.077	1.823	-0.011	0.795	0.044	0.01	-0.011	-0.371	-0.052	0.025	-0.007	-0.12	-0.021	0.049	0.573	0.091
CERS2	29956	1q21.3	0.139	0.029	-0.057	-0.083	-0.006	0.028	1.351	-0.019	-0.269	-0.03	-0.077	1.823	-0.011	0.795	0.044	0.01	-0.011	-0.371	-0.052	0.025	-0.007	-0.12	-0.021	0.049	0.573	0.091
FAM63A	55793	1q21.3	0.139	0.029	-0.057	-0.083	-0.006	0.028	1.351	-0.019	-0.269	-0.03	-0.077	1.823	-0.011	0.795	0.044	0.01	-0.011	-0.371	-0.052	0.025	-0.007	-0.12	-0.021	0.049	0.573	0.091
PRUNE	58497	1q21.3	0.139	0.029	-0.057	-0.083	-0.006	0.028	1.351	-0.019	-0.269	-0.03	-0.077	1.823	-0.011	0.795	0.044	0.01	-0.011	-0.371	-0.052	0.025	-0.007	-0.12	-0.021	0.049	0.573	0.091
BNIPL	149428	1q21.3	0.139	0.029	-0.057	-0.083	-0.006	0.028	1.351	-0.019	-0.269	-0.03	-0.077	1.823	-0.011	0.795	0.044	0.01	-0.011	-0.371	-0.052	0.025	-0.007	-0.12	-0.021	0.049	0.573	0.091
C1orf56	54964	1q21.3	0.139	0.029	-0.057	-0.083	-0.006	0.028	1.351	-0.019	-0.269	-0.03	-0.077	1.823	-0.011	0.795	0.044	0.01	-0.011	-0.371	-0.052	0.025	-0.007	-0.12	-0.021	0.049	0.573	0.091
CDC42SE1	56882	1q21.3	0.139	0.029	-0.057	-0.083	-0.006	0.028	1.351	-0.019	-0.269	-0.03	-0.077	1.823	-0.011	0.795	0.044	0.01	-0.011	-0.371	-0.052	0.025	-0.007	-0.12	-0.021	0.049	0.573	0.091
MLLT11	10962	1q21.3	0.139	0.029	-0.057	-0.083	-0.006	0.028	1.351	-0.019	-0.269	-0.03	-0.077	1.823	-0.011	0.795	0.044	0.01	-0.011	-0.371	-0.052	0.025	-0.007	-0.12	-0.021	0.049	0.573	0.091
GABPB2	126626	1q21.3	0.139	0.029	-0.057	-0.083	-0.006	0.028	1.351	-0.019	0	-0.03	-0.077	1.823	-0.011	0.795	0.044	0.01	-0.011	-0.371	-0.052	0.025	-0.007	-0.12	-0.021	0.049	0.573	0.091
SEMA6C	10500	1q21.3	0.139	0.029	-0.057	-0.083	-0.006	0.028	1.351	-0.019	0	-0.03	-0.077	1.823	-0.011	0.795	0.044	0.01	-0.011	-0.371	-0.052	0.025	-0.007	-0.12	-0.021	0.049	0.573	0.091
LYSMD1	388695	1q21.3	0.139	0.029	-0.057	-0.083	-0.006	0.028	1.351	-0.019	0	-0.03	-0.077	1.823	-0.011	0.795	0.044	0.01	-0.011	-0.371	-0.052	0.025	-0.007	-0.12	-0.021	0.049	0.573	0.091
SCNM1	79005	1q21.3	0.139	0.029	-0.057	-0.083	-0.006	0.028	1.351	-0.019	0	-0.03	-0.077	1.823	-0.011	0.795	0.044	0.01	-0.011	-0.371	-0.052	0.025	-0.007	-0.12	-0.021	0.049	0.573	0.091
TMOD4	29765	1q21.3	0.139	0.029	-0.057	-0.083	-0.006	0.028	1.351	-0.019	0	-0.03	-0.077	1.823	-0.011	0.795	0.044	0.01	-0.011	-0.371	-0.052	0.025	-0.007	-0.12	-0.021	0.049	0.573	0.091
TNFAIP8L2-SCNM1	100534012	1q21.3	0.139	0.029	-0.057	-0.083	-0.006	0.028	1.351	-0.019	0	-0.03	-0.077	1.823	-0.011	0.795	0.044	0.01	-0.011	-0.371	-0.052	0.025	-0.007	-0.12	-0.021	0.049	0.573	0.091
TNFAIP8L2	79626	1q21.3	0.139	0.029	-0.057	-0.083	-0.006	0.028	1.351	-0.019	0	-0.03	-0.077	1.823	-0.011	0.795	0.044	0.01	-0.011	-0.371	-0.052	0.025	-0.007	-0.12	-0.021	0.049	0.573	0.091
VPS72	6944	1q21.3	0.139	0.029	-0.057	-0.083	-0.006	0.028	1.351	-0.019	0	-0.03	-0.077	1.823	-0.011	0.795	0.044	0.01	-0.011	-0.371	-0.052	0.025	-0.007	-0.12	-0.021	0.049	0.573	0.091
PIP5K1A	8394	1q21.3	0.139	0.029	-0.057	-0.083	-0.006	0.028	1.351	-0.019	0	-0.03	-0.077	1.823	-0.011	0.795	0.044	0.01	-0.011	-0.371	-0.052	0.025	-0.007	-0.12	-0.021	0.049	0.573	0.611
PI4KB	5298	1q21.3	0.139	0.029	-0.057	-0.083	-0.006	0.028	1.351	-0.019	0	-0.03	-0.077	1.823	-0.011	0.795	0.044	0.01	-0.011	-0.371	-0.052	0.025	-0.007	-0.12	-0.021	0.049	0.573	0.611
PSMD4	5710	1q21.3	0.139	0.029	-0.057	-0.083	-0.006	0.028	1.351	-0.019	0	-0.03	-0.077	1.823	-0.011	0.795	0.044	0.01	-0.011	-0.371	-0.052	0.025	-0.007	-0.12	-0.021	0.049	0.573	0.611
ZNF687	57592	1q21.3	0.139	0.029	-0.057	-0.083	-0.006	0.028	1.351	-0.019	0	-0.03	-0.077	1.823	-0.011	0.795	0.044	0.01	-0.011	-0.371	-0.052	0.025	-0.007	-0.12	-0.021	0.049	0.573	0.611
RFX5	5993	1q21.3	0.139	0.029	-0.057	-0.083	-0.006	0.028	1.351	-0.019	0	-0.03	-0.077	1.823	-0.011	0.795	0.044	0.01	-0.011	-0.371	-0.052	0.025	-0.007	-0.12	-0.021	0.049	0.573	0.611
POGZ	23126	1q21.3	0.139	0.029	0.836	-0.083	-0.006	0.028	1.351	-0.019	0	-0.03	-0.077	1.823	-0.011	0.795	0.044	0.01	-0.011	-0.371	-0.052	0.025	-0.007	-0.12	-0.021	0.049	0.573	0.611
PSMB4	5692	1q21.3	0.139	0.029	-0.057	-0.083	-0.006	0.028	1.351	-0.019	0	-0.03	-0.077	1.823	-0.011	0.795	0.044	0.01	-0.011	-0.371	-0.052	0.025	-0.007	-0.12	-0.021	0.049	0.573	0.611
SELENBP1	8991	1q21.3	0.139	0.029	-0.057	-0.083	-0.006	0.028	1.351	-0.019	0	-0.03	-0.077	1.823	-0.011	0.795	0.044	0.01	-0.011	-0.371	-0.052	0.025	-0.007	-0.12	-0.021	0.049	0.573	0.611
CGN	57530	1q21.3	0.139	0.029	0.836	-0.083	-0.006	0.028	1.351	-0.019	0	-0.03	-0.077	1.823	-0.011	0.795	0.044	0.01	-0.011	-0.371	-0.052	0.025	-0.007	-0.12	-0.021	0.049	0.573	0.611
MIR554	693139	1q21.3	0.139	0.029	0.836	-0.083	-0.006	0.028	1.351	-0.019	0	-0.03	-0.077	1.823	-0.011	0.795	0.044	0.01	-0.011	-0.371	-0.052	0.025	-0.007	-0.12	-0.021	0.049	0.573	0.611
TUFT1	7286	1q21.3	0.139	0.029	0.836	-0.083	-0.006	0.028	1.351	-0.019	0	-0.03	-0.077	2.264	-0.011	0.795	0.044	0.01	-0.011	-0.371	-0.052	0.025	-0.007	-0.12	-0.021	0.049	1.344	0.611
hsa-mir-554	-1740	1q21.3	0.139	0.029	0.836	-0.083	-0.006	0.028	1.351	-0.019	0	-0.03	-0.077	1.823	-0.011	0.795	0.044	0.01	-0.011	-0.371	-0.052	0.025	-0.007	-0.12	-0.021	0.049	0.573	0.611
SNX27	81609	1q21.3	0.139	0.029	0.836	-0.083	-0.006	0.028	1.351	0.983	0	-0.03	-0.077	2.264	-0.011	0.795	0.044	0.01	-0.011	-0.371	-0.052	0.025	-0.007	-0.12	-0.021	0.049	1.344	0.611
CELF3	11189	1q21.3	0.139	0.029	0.836	-0.083	-0.006	0.028	1.351	0.983	0	-0.03	-0.077	2.264	-0.011	0.795	0.044	0.01	-0.011	-0.371	-0.052	0.025	-0.007	-0.12	-0.021	0.049	1.344	0.611
RIIAD1	284485	1q21.3	0.139	0.029	0.836	-0.083	-0.006	0.028	1.351	0.983	0	-0.03	-0.077	2.264	-0.011	0.795	0.044	0.01	-0.011	-0.371	-0.052	0.025	-0.007	-0.12	-0.021	0.049	1.344	0.611
MRPL9	65005	1q21.3	0.139	0.029	0.836	-0.083	-0.006	0.028	1.351	0.983	0	-0.03	-0.077	2.264	-0.011	0.795	0.044	0.01	-0.011	-0.371	-0.052	0.025	-0.007	-0.12	-0.021	0.049	1.344	0.611
OAZ3	51686	1q21.3	0.139	0.029	0.836	-0.083	-0.006	0.028	1.351	0.983	0	-0.03	-0.077	2.264	-0.011	0.795	0.044	0.01	-0.011	-0.371	-0.052	0.025	-0.007	-0.12	-0.021	0.049	1.344	0.611
TDRKH	11022	1q21.3	0.139	0.029	0.836	-0.083	-0.006	0.028	1.351	0.983	0	-0.03	-0.077	2.264	-0.011	0.795	0.044	0.01	-0.011	-0.371	-0.052	0.025	-0.007	-0.12	-0.021	0.049	1.344	0.611
LINGO4	339398	1q21.3	0.139	0.029	0.836	-0.083	-0.006	0.028	1.351	0.983	0	-0.03	-0.077	2.264	-0.011	0.795	0.044	0.01	-0.011	-0.371	-0.052	0.025	-0.007	-0.12	-0.021	0.049	1.344	0.611
RORC	6097	1q21.3	0.139	0.029	0.836	-0.083	-0.006	0.028	1.351	0.983	0	-0.03	-0.077	2.264	-0.011	0.795	0.044	0.01	-0.011	-0.371	-0.052	0.025	-0.007	-0.12	-0.021	0.049	1.344	0.611
C2CD4D	100191040	1q21.3	0.139	0.029	0.836	-0.083	-0.006	0.028	1.351	0.983	0	-0.03	-0.077	2.264	-0.011	0.795	0.044	0.01	-0.011	-0.371	-0.052	0.025	-0.007	-0.12	-0.021	0.049	1.344	0.611
LOC100132111	100132111	1q21.3	0.139	0.029	0.836	-0.083	-0.006	0.028	1.351	0.983	0	-0.03	-0.077	2.264	-0.011	0.795	0.044	0.01	-0.011	-0.371	-0.052	0.025	-0.007	-0.12	-0.021	0.049	1.344	0.611
THEM5	284486	1q21.3	0.139	0.029	0.836	-0.083	-0.006	0.028	1.351	0.983	0	-0.03	-0.077	2.264	-0.011	0.795	0.044	0.01	-0.011	-0.371	-0.052	0.025	-0.007	-0.12	-0.021	0.049	1.344	0.611
THEM4	117145	1q21.3	0.139	0.029	0.836	-0.083	-0.006	0.028	1.351	0.983	0	-0.03	-0.077	2.264	-0.011	0.795	0.044	0.01	-0.011	-0.371	-0.052	0.025	-0.007	-0.12	-0.021	0.049	1.344	0.611
S100A10	6281	1q21.3	0.139	0.029	0.836	-0.083	-0.006	0.028	1.351	0.983	0	-0.03	-0.077	2.264	-0.011	0.795	0.044	0.01	-0.011	-0.371	-0.052	0.025	-0.007	-0.12	-0.021	0.049	1.344	0.611
S100A11	6282	1q21.3	0.139	0.029	0.836	-0.083	-0.006	0.028	1.351	0.983	0	-0.03	-0.077	2.264	-0.011	0.795	0.044	0.01	-0.011	-0.371	-0.052	0.025	-0.007	-0.12	-0.021	0.049	1.344	0.611
TCHHL1	126637	1q21.3	0.139	0.029	0.836	-0.083	-0.006	0.028	1.351	0.983	0	-0.03	-0.077	2.264	-0.011	0.795	0.044	0.01	-0.011	-0.371	-0.052	0.025	-0.007	-0.12	-0.021	0.049	1.344	0.611
TCHH	7062	1q21.3	0.139	0.029	0.836	-0.083	-0.006	0.028	1.351	0.983	0	-0.03	-0.077	2.264	-0.011	0.795	0.044	0.01	-0.011	-0.371	-0.052	0.025	-0.007	-0.12	-0.021	0.049	1.344	0.611
RPTN	126638	1q21.3	0.139	0.029	0.836	-0.083	-0.006	0.028	1.351	0.983	0	-0.03	-0.077	2.264	-0.011	0.795	0.044	0.01	-0.011	-0.371	-0.052	0.025	-0.007	-0.12	-0.021	0.049	1.344	0.611
HRNR	388697	1q21.3	0.139	0.029	0.836	-0.083	-0.006	0.028	1.351	0.983	0	-0.03	-0.077	2.264	-0.011	0.795	0.044	0.01	-0.011	-0.371	-0.052	0.025	-0.007	-0.12	-0.021	0.049	1.344	0.611
FLG	2312	1q21.3	0.139	0.029	0.836	-0.083	-0.006	0.028	1.351	0.031	0	-0.03	-0.077	2.264	-0.011	0.795	0.044	0.01	-0.011	-0.371	-0.052	0.025	-0.007	-0.12	-0.021	0.049	1.344	0.611
FLG2	388698	1q21.3	0.139	0.029	0.836	-0.083	-0.006	0.028	1.351	0.031	0	-0.03	-0.077	2.264	-0.011	0.795	0.044	0.01	-0.011	-0.371	-0.052	0.025	-0.007	-0.12	-0.021	0.049	1.344	0.611
CRNN	49860	1q21.3	0.139	0.029	0.836	-0.083	-0.006	0.028	1.351	0.031	0	-0.03	-0.077	0.765	-0.011	0.795	0.044	0.01	-0.011	-0.371	-0.052	0.025	-0.007	-0.12	-0.021	0.049	0.641	0.611
LCE5A	254910	1q21.3	0.139	0.029	-0.032	-0.083	-0.006	0.028	1.351	0.031	0	-0.03	-0.077	0.765	-0.011	0.795	0.044	0.01	-0.011	-0.371	-0.052	0.025	-0.007	-0.12	-0.021	0.049	0.641	0.611
CRCT1	54544	1q21.3	0.139	0.029	-0.032	-0.083	-0.006	0.028	1.351	0.031	0	-0.03	-0.077	0.765	-0.011	0.795	0.044	0.01	-0.011	-0.371	-0.052	0.025	-0.007	-0.12	-0.021	0.049	0.641	0.611
LCE3A	353142	1q21.3	0.139	0.029	-0.032	-0.083	-0.006	0.028	1.351	0.031	0	-0.03	-0.077	0.765	-0.011	0.795	0.044	0.01	-0.011	-0.371	-0.052	0.025	-0.007	-0.12	-0.021	0.049	0.641	0.611
LCE3B	353143	1q21.3	0.139	0.029	-0.032	-0.083	-0.006	0.028	1.351	0.031	0	-0.03	-0.077	0.765	-0.011	0.795	0.044	0.01	-0.011	-0.371	-0.052	0.025	-0.007	-0.12	-0.021	0.049	0.641	0.611
LCE3C	353144	1q21.3	0.139	0.029	-0.032	-0.083	-0.006	0.028	1.351	0.031	0	-0.03	-0.077	0.765	-0.011	0.795	0.044	0.01	-0.011	-0.371	-0.052	0.025	-0.007	-0.12	-0.021	0.049	0.641	0.611
LCE3D	84648	1q21.3	0.139	0.029	-0.032	-0.083	-0.006	0.028	1.351	0.031	0	-0.03	-0.077	0.765	-0.011	0.795	0.044	0.01	-0.011	-0.371	-0.052	0.025	-0.007	-0.12	-0.021	0.049	0.641	0.611
LCE3E	353145	1q21.3	0.139	0.029	-0.032	-0.083	-0.006	0.028	1.351	0.031	0	-0.03	-0.077	0.765	-0.011	0.795	0.044	0.01	-0.011	-0.371	-0.052	0.025	-0.007	-0.12	-0.021	0.049	0.641	0.611
LCE2A	353139	1q21.3	0.139	0.029	-0.032	-0.083	-0.006	0.028	1.351	0.031	0	-0.03	-0.077	0.765	-0.011	0.795	0.044	0.01	-0.011	-0.371	-0.052	0.025	-0.007	-0.12	-0.021	0.049	0.641	0.446
LCE2B	26239	1q21.3	0.139	0.029	-0.032	-0.083	-0.006	0.028	1.351	0.031	0	-0.03	-0.077	0.765	-0.011	0.795	0.044	0.01	-0.011	-0.371	-0.052	0.025	-0.007	-0.12	-0.021	0.049	0.641	0.446
LCE2C	353140	1q21.3	0.139	0.029	-0.032	-0.083	-0.006	0.028	1.351	0.031	0	-0.03	-0.077	0.765	-0.011	0.795	0.044	0.01	-0.011	-0.371	-0.052	0.025	-0.007	-0.12	-0.021	0.049	0.641	0.446
LCE2D	353141	1q21.3	0.139	0.029	-0.032	-0.083	-0.006	0.028	1.351	0.031	0	-0.03	-0.077	0.765	-0.011	0.795	0.044	0.01	-0.011	-0.371	-0.052	0.025	-0.007	-0.12	-0.021	0.049	0.641	0.446
LCE4A	199834	1q21.3	0.139	0.029	-0.032	-0.083	-0.006	0.028	1.351	0.031	0	-0.03	-0.077	0.765	-0.011	0.795	0.044	0.01	-0.011	-0.371	-0.052	0.025	-0.007	-0.12	-0.021	0.049	0.641	0.446
C1orf68	100129271	1q21.3	0.139	0.029	-0.032	-0.083	-0.006	0.028	1.351	0.031	0	-0.03	-0.077	0.765	-0.011	0.795	0.044	0.01	-0.011	-0.371	-0.052	0.025	-0.007	-0.12	-0.021	0.049	0.641	0.446
KPRP	448834	1q21.3	0.139	0.029	-0.032	-0.083	-0.006	0.028	1.351	0.031	0	-0.03	-0.077	0.765	-0.011	0.795	0.044	0.01	-0.011	-0.371	-0.052	0.025	-0.007	-0.12	-0.021	0.049	0.641	0.446
LCE1F	353137	1q21.3	0.139	0.029	-0.032	-0.083	-0.006	0.028	1.351	0.031	0	-0.03	-0.077	0.765	-0.011	0.795	0.044	0.01	-0.011	-0.371	-0.052	0.025	-0.007	-0.12	-0.021	0.049	0.641	0.446
LCE1C	353133	1q21.3	0.139	0.029	-0.032	-0.083	-0.006	0.028	1.351	0.031	0	-0.03	-0.077	0.765	-0.011	0.795	0.044	0.01	-0.011	-0.371	-0.052	0.025	-0.007	-0.12	-0.021	0.049	0.641	0.446
LCE1D	353134	1q21.3	0.139	0.029	-0.032	-0.083	-0.006	0.028	1.351	0.031	0	-0.03	-0.077	0.765	-0.011	0.795	0.044	0.01	-0.011	-0.371	-0.052	0.025	-0.007	-0.12	-0.021	0.049	0.641	0.446
LCE1E	353135	1q21.3	0.139	0.029	-0.032	-0.083	-0.006	0.028	1.351	0.031	0	-0.03	-0.077	0.765	-0.011	0.795	0.044	0.01	-0.011	-0.371	-0.052	0.025	-0.007	-0.12	-0.021	0.049	0.641	0.446
LCE1B	353132	1q21.3	0.139	0.029	-0.032	-0.083	-0.006	0.028	1.351	0.031	0	-0.03	-0.077	0.765	-0.011	0.795	0.044	0.01	-0.011	-0.371	-0.052	0.025	-0.007	-0.12	-0.021	0.049	0.641	0.446
LCE1A	353131	1q21.3	0.139	0.029	-0.032	-0.083	-0.006	0.028	1.351	0.031	0	-0.03	-0.077	0.765	-0.011	0.795	0.044	0.01	-0.011	-0.371	-0.052	0.025	-0.007	-0.12	-0.021	0.049	0.641	0.446
LCE6A	448835	1q21.3	0.139	0.029	-0.032	-0.083	-0.006	0.028	1.351	0.031	0	-0.03	-0.077	0.765	-0.011	0.795	0.044	0.01	-0.011	-0.371	-0.052	0.025	-0.007	-0.12	-0.021	0.049	0.641	0.446
SMCP	4184	1q21.3	0.139	0.029	-0.032	-0.083	-0.006	0.028	1.351	0.031	0	-0.03	-0.077	0.765	-0.011	0.795	0.044	0.01	-0.011	-0.371	-0.052	0.025	-0.007	-0.12	-0.021	0.049	0.641	0.446
IVL	3713	1q21.3	0.139	0.029	-0.032	-0.083	-0.006	0.028	1.351	0.031	0	-0.03	-0.077	0.765	-0.011	0.795	0.044	0.01	-0.011	-0.371	-0.052	0.025	-0.007	-0.12	-0.021	0.049	0.641	0.446
SPRR4	163778	1q21.3	0.139	0.029	-0.032	-0.083	-0.006	0.028	1.351	0.031	0	-0.03	-0.077	0.765	-0.011	0.795	0.044	0.01	-0.011	-0.371	-0.052	0.025	-0.007	-0.12	-0.021	0.049	0.641	0.356
SPRR1A	6698	1q21.3	0.139	0.029	-0.032	-0.083	-0.006	0.028	1.351	0.031	0	-0.03	-0.077	0.765	-0.011	0.795	0.044	0.01	-0.011	-0.371	-0.052	0.025	-0.007	-0.12	-0.021	0.049	0.641	0.356
SPRR3	6707	1q21.3	0.139	0.029	-0.032	-0.083	-0.006	0.028	1.351	0.031	0	-0.03	-0.077	0.765	-0.011	0.795	0.044	0.01	-0.011	-0.371	-0.052	0.025	-0.007	-0.12	-0.021	0.049	0.641	0.356
SPRR1B	6699	1q21.3	0.139	0.029	-0.032	-0.083	-0.006	0.028	1.351	0.031	0	-0.03	-0.077	0.765	-0.011	0.795	0.044	0.01	-0.011	-0.371	-0.052	0.025	-0.007	-0.12	-0.021	0.049	0.641	0.356
SPRR2A	6700	1q21.3	0.139	0.029	-0.032	-0.083	-0.006	0.028	1.351	0.031	0	-0.03	-0.077	0.765	-0.011	0.795	0.044	0.01	-0.011	-0.371	-0.052	0.025	-0.007	-0.12	-0.021	0.049	0.641	0.356
SPRR2B	6701	1q21.3	0.139	0.029	-0.032	-0.083	-0.006	0.028	1.351	0.031	0	-0.03	-0.077	0.765	-0.011	0.795	0.044	0.01	-0.011	-0.371	-0.052	0.025	-0.007	-0.12	-0.021	0.049	0.641	0.356
SPRR2D	6703	1q21.3	0.139	0.029	-0.032	-0.083	-0.006	0.028	1.351	0.031	0	-0.03	-0.077	0.765	-0.011	0.795	0.044	0.01	-0.011	-0.371	-0.052	0.025	-0.007	-0.12	-0.021	0.049	0.641	0.356
SPRR2E	6704	1q21.3	0.139	0.029	-0.032	-0.083	-0.006	0.028	1.351	0.031	0	-0.03	-0.077	0.765	-0.011	0.795	0.044	0.01	-0.011	-0.371	-0.052	0.025	-0.007	-0.12	-0.021	0.049	0.641	0.356
SPRR2F	6705	1q21.3	0.139	0.029	-0.032	-0.083	-0.006	0.028	1.351	0.031	0	-0.03	-0.077	0.765	-0.011	0.795	0.044	0.01	-0.011	-0.371	-0.052	0.025	-0.007	-0.12	-0.021	0.049	0.641	0.356
SPRR2C	6702	1q21.3	0.139	0.029	-0.032	-0.083	-0.006	0.028	1.351	0.031	0	-0.03	-0.077	0.765	-0.011	0.795	0.044	0.01	-0.011	-0.371	-0.052	0.025	-0.007	-0.12	-0.021	0.049	0.641	0.356
SPRR2G	6706	1q21.3	0.139	0.029	-0.032	-0.083	-0.006	0.028	1.351	0.031	0	-0.03	-0.077	0.765	-0.011	0.795	0.044	0.01	-0.011	-0.371	-0.052	0.025	-0.007	-0.12	-0.021	0.049	0.641	0.356
LELP1	149018	1q21.3	0.139	0.029	-0.032	-0.083	-0.006	0.028	1.351	0.031	0	-0.03	-0.077	0.765	-0.011	0.795	0.044	0.01	-0.011	-0.371	-0.052	0.025	-0.007	-0.12	-0.021	0.049	0.641	0.356
PRR9	574414	1q21.3	0.139	0.029	-0.032	-0.083	-0.006	0.028	1.351	0.031	0	-0.03	-0.077	0.765	-0.011	0.795	0.044	0.01	-0.011	-0.371	-0.052	0.025	-0.007	-0.12	-0.021	0.049	0.641	0.356
LOR	4014	1q21.3	0.139	0.029	-0.032	-0.083	-0.006	0.028	1.351	0.031	0	-0.03	-0.077	0.765	-0.011	0.795	0.044	0.01	-0.011	-0.371	-0.052	0.025	-0.007	-0.12	-0.021	0.049	0.641	0.356
PGLYRP3	114771	1q21.3	0.139	0.029	-0.032	-0.083	-0.006	0.028	1.351	0.031	0	-0.03	-0.077	0.765	-0.011	0.795	0.044	0.01	-0.011	-0.371	-0.052	0.025	-0.007	-0.12	-0.021	0.049	0.641	0.356
PGLYRP4	57115	1q21.3	0.139	0.029	-0.032	-0.083	-0.006	0.028	1.351	0.031	0	-0.03	-0.077	0.765	-0.011	0.795	0.044	0.01	-0.011	-0.371	-0.052	0.025	-0.007	-0.12	-0.021	0.049	0.641	0.356
S100A12	6283	1q21.3	0.139	0.029	-0.032	-0.083	-0.006	0.028	1.351	0.031	0	-0.03	-0.077	0.765	-0.011	0.795	0.044	0.01	-0.011	-0.371	-0.052	0.025	-0.007	-0.12	-0.021	0.049	0.641	0.356
S100A8	6279	1q21.3	0.139	0.029	-0.032	-0.083	-0.006	0.028	1.351	0.031	0	-0.03	-0.077	0.765	-0.011	0.795	0.044	0.01	-0.011	-0.371	-0.052	0.025	-0.007	-0.12	-0.021	0.049	0.641	0.356
S100A9	6280	1q21.3	0.139	0.029	-0.032	-0.083	-0.006	0.028	1.351	0.031	0	-0.03	-0.077	0.765	-0.011	0.795	0.044	0.01	-0.011	-0.371	-0.052	0.025	-0.007	-0.12	-0.021	0.049	0.641	0.356
S100A7A	338324	1q21.3	0.139	0.029	-0.032	-0.083	-0.006	0.028	1.351	0.031	0	-0.03	-0.077	0.765	-0.011	0.795	0.044	0.01	-0.011	-0.371	-0.052	0.025	-0.007	-0.12	-0.021	0.049	0.641	0.356
S100A7L2	645922	1q21.3	0.139	0.029	-0.032	-0.083	-0.006	0.028	1.351	0.031	0	-0.03	-0.077	0.765	-0.011	0.795	0.044	0.01	-0.011	-0.371	-0.052	0.025	-0.007	-0.12	-0.021	0.049	0.641	0.356
S100A7	6278	1q21.3	0.139	0.029	-0.032	-0.083	-0.006	0.028	1.351	0.031	0	-0.03	-0.077	0.765	-0.011	0.795	0.044	0.01	-0.011	-0.371	-0.052	0.025	-0.007	-0.12	-0.021	0.049	0.641	0.356
S100A2	6273	1q21.3	0.698	0.029	-0.032	-0.083	-0.006	0.028	1.351	0.031	0	-0.03	-0.077	0.765	-0.011	0.795	0.044	0.01	-0.011	-0.371	-0.052	0.025	-0.007	-0.12	-0.021	0.049	0.641	0.356
S100A3	6274	1q21.3	0.698	0.029	-0.032	-0.083	-0.006	0.028	1.351	0.031	0	-0.03	-0.077	0.765	-0.011	0.795	0.044	0.01	-0.011	-0.371	-0.052	0.025	-0.007	-0.12	-0.021	0.049	0.641	0.356
S100A4	6275	1q21.3	0.698	0.029	-0.032	-0.083	-0.006	0.028	1.351	0.031	0	-0.03	-0.077	0.765	-0.011	0.795	0.044	0.01	-0.011	-0.371	-0.052	0.025	-0.007	-0.12	-0.021	0.049	0.641	0.356
S100A5	6276	1q21.3	0.698	0.029	-0.032	-0.083	-0.006	0.028	1.351	0.031	0	-0.03	-0.077	0.765	-0.011	0.795	0.044	0.01	-0.011	-0.371	-0.052	0.025	-0.007	-0.12	-0.021	0.049	0.641	0.356
S100A6	6277	1q21.3	0.698	0.029	-0.032	-0.083	-0.006	0.028	1.351	0.031	0	-0.03	-0.077	0.765	-0.011	0.795	0.044	0.01	-0.011	-0.371	-0.052	0.025	-0.007	-0.12	-0.021	0.049	0.641	0.356
S100A13	6284	1q21.3	0.698	0.029	-0.032	-0.083	-0.006	0.028	1.351	0.031	0	-0.03	-0.077	0.765	-0.011	0.795	0.044	0.01	-0.011	-0.371	-0.052	0.025	-0.007	-0.12	-0.021	0.049	0.641	0.356
S100A14	57402	1q21.3	0.698	0.029	-0.032	-0.083	-0.006	0.028	1.351	0.031	0	-0.03	-0.077	0.765	-0.011	0.795	0.044	0.01	-0.011	-0.371	-0.052	0.025	-0.007	-0.12	-0.021	0.049	0.641	0.356
S100A16	140576	1q21.3	0.698	0.029	-0.032	-0.083	-0.006	0.028	1.351	0.031	0	-0.03	-0.077	0.765	-0.011	0.795	0.044	0.01	-0.011	-0.371	-0.052	0.025	-0.007	-0.12	-0.021	0.049	0.641	0.356
S100A1	6271	1q21.3	0.698	0.029	-0.032	-0.083	-0.006	0.028	1.351	0.031	0	-0.03	-0.077	0.765	-0.011	0.795	0.044	0.01	-0.011	-0.371	-0.052	0.025	-0.007	-0.12	-0.021	0.049	0.641	0.356
CHTOP	26097	1q21.3	0.698	0.029	-0.032	-0.083	-0.006	0.028	1.351	0.031	0	-0.03	-0.077	0.765	-0.011	0.795	0.044	0.01	-0.011	-0.371	-0.052	0.025	-0.007	-0.12	-0.021	0.049	0.641	0.356
ILF2	3608	1q21.3	0.698	0.029	-0.032	-0.083	-0.006	0.028	1.351	0.031	0	-0.03	-0.077	0.765	-0.011	0.795	0.044	0.01	-0.011	-0.371	-0.052	0.025	-0.007	-0.12	-0.021	0.049	0.641	0.356
SNAPIN	23557	1q21.3	0.698	0.029	-0.032	-0.083	-0.006	0.028	1.351	0.031	0	-0.03	-0.077	0.765	-0.011	0.795	0.044	0.01	-0.011	-0.371	-0.052	0.025	-0.007	-0.12	-0.021	0.049	0.641	0.356
NPR1	4881	1q21.3	0.698	0.029	-0.032	-0.083	-0.006	0.028	1.351	0.031	0	-0.03	-0.077	0.765	-0.011	0.795	0.044	0.01	-0.011	-0.371	-0.052	0.025	-0.007	-0.12	-0.021	0.049	0.641	0.356
INTS3	65123	1q21.3	0.698	0.029	-0.032	-0.083	-0.006	0.028	1.351	0.031	0	-0.03	-0.077	0.765	-0.011	0.795	0.044	0.01	-0.011	-0.371	-0.052	0.025	-0.007	-0.12	-0.021	0.049	0.641	0.356
SLC27A3	11000	1q21.3	0.698	0.029	-0.032	-0.083	-0.006	0.028	1.351	0.031	0	-0.03	-0.077	0.765	-0.011	0.795	0.044	0.01	-0.011	-0.371	-0.052	0.025	-0.007	-0.12	-0.021	0.049	0.641	0.356
GATAD2B	57459	1q21.3	0.698	0.029	-0.032	-0.083	-0.006	0.028	1.351	0.031	0	-0.03	-0.077	0.765	-0.011	0.795	0.044	0.01	-0.011	-0.371	-0.052	0.025	-0.007	-0.12	-0.021	0.049	0.641	0.356
DENND4B	9909	1q21.3	0.698	0.029	-0.032	-0.083	-0.006	0.028	1.351	0.031	0	-0.03	-0.077	0.765	-0.011	0.795	0.044	0.01	-0.011	-0.371	-0.052	0.025	-0.007	-0.12	-0.021	0.049	0.641	0.356
CRTC2	200186	1q21.3	0.698	0.029	-0.032	-0.083	-0.006	0.028	1.351	0.031	0	-0.03	-0.077	0.765	-0.011	0.795	0.044	0.01	-0.011	-0.371	-0.052	0.025	-0.007	-0.12	-0.021	0.049	0.641	0.356
SLC39A1	27173	1q21.3	0.698	0.029	-0.032	-0.083	-0.006	0.028	1.351	0.031	0	-0.03	-0.077	0.765	-0.011	0.795	0.044	0.01	-0.011	-0.371	-0.052	0.025	-0.007	-0.12	-0.021	0.049	0.641	0.356
CREB3L4	148327	1q21.3	0.698	0.029	-0.032	-0.083	-0.006	0.028	1.351	0.031	0	-0.03	-0.077	0.765	-0.011	0.795	0.044	0.01	-0.011	-0.371	-0.052	0.025	-0.007	-0.12	-0.021	0.049	0.641	0.356
JTB	10899	1q21.3	0.698	0.029	-0.032	-0.083	-0.006	0.028	1.351	0.031	0	-0.03	-0.077	0.765	-0.011	0.795	0.044	0.01	-0.011	-0.371	-0.052	0.025	-0.007	-0.12	-0.021	0.049	0.641	0.356
RAB13	5872	1q21.3	0.698	0.029	-0.032	-0.083	-0.006	0.028	1.351	0.031	0	-0.03	-0.077	0.765	-0.011	0.795	0.044	0.01	-0.011	-0.371	-0.052	0.025	-0.007	-0.12	-0.021	0.049	0.641	0.356
NUP210L	91181	1q21.3	0.698	0.029	-0.032	-0.083	-0.006	0.028	1.351	0.031	0	-0.03	-0.077	0.765	-0.011	0.795	0.044	0.01	-0.011	-0.371	-0.052	0.025	-0.007	-0.12	-0.021	0.049	0.641	0.356
RPS27	6232	1q21.3	0.698	0.029	-0.032	-0.083	-0.006	0.028	1.351	0.031	0	-0.03	-0.077	0.765	-0.011	0.795	0.044	0.01	-0.011	-0.371	-0.052	0.025	-0.007	-0.12	-0.021	0.049	0.641	0.356
TPM3	7170	1q21.3	0.698	0.029	-0.032	-0.083	-0.006	0.028	1.351	0.031	0	-0.03	-0.077	0.765	-0.011	0.795	0.044	0.01	-0.011	-0.371	-0.052	0.025	-0.007	-0.12	-0.021	0.049	0.641	0.356
C1orf189	388701	1q21.3	0.698	0.029	-0.032	-0.083	-0.006	0.028	1.351	0.031	0	-0.03	-0.077	0.765	-0.011	0.795	0.044	0.01	-0.011	-0.371	-0.052	0.025	-0.007	-0.12	-0.021	0.049	0.641	0.356
MIR190B	100126346	1q21.3	0.698	0.029	-0.032	-0.083	-0.006	0.028	1.351	0.031	0	-0.03	-0.077	0.765	-0.011	0.795	0.044	0.01	-0.011	-0.371	-0.052	0.025	-0.007	-0.12	-0.021	0.049	0.641	0.356
hsa-mir-190b	-1761	1q21.3	0.698	0.029	-0.032	-0.083	-0.006	0.028	1.351	0.031	0	-0.03	-0.077	0.765	-0.011	0.795	0.044	0.01	-0.011	-0.371	-0.052	0.025	-0.007	-0.12	-0.021	0.049	0.641	0.356
C1orf43	25912	1q21.3	0.698	0.029	-0.032	-0.083	-0.006	0.028	1.351	0.031	0	-0.03	-0.077	0.765	-0.011	0.795	0.044	0.01	-0.011	-0.371	-0.052	0.025	-0.007	-0.12	-0.021	0.049	0.641	0.356
UBAP2L	9898	1q21.3	0.698	0.029	-0.032	-0.083	-0.006	0.028	1.351	0.031	0	-0.03	-0.077	0.765	-0.011	0.795	0.044	0.01	-0.011	-0.371	-0.052	0.025	-0.007	-0.12	-0.021	0.049	0.641	0.356
HAX1	10456	1q21.3	0.698	0.029	-0.032	-0.083	-0.006	0.028	1.351	0.031	0	-0.03	-0.077	0.765	-0.011	0.795	0.044	0.01	-0.011	-0.371	-0.052	0.025	-0.007	-0.12	-0.021	0.049	0.641	0.356
AQP10	89872	1q21.3	0.698	0.029	-0.032	-0.083	-0.006	0.028	1.351	0.031	0	-0.03	-0.077	0.765	-0.011	0.795	0.044	0.01	-0.011	-0.371	-0.052	0.025	-0.007	-0.12	-0.021	0.049	0.641	0.356
ATP8B2	57198	1q21.3	0.698	0.029	-0.032	-0.083	-0.006	0.028	1.351	0.031	0	-0.03	-0.077	0.765	-0.011	0.795	0.044	0.01	-0.011	-0.371	-0.052	0.025	-0.007	-0.12	-0.021	0.049	0.641	0.356
IL6R	3570	1q21.3	0.698	0.029	-0.032	-0.083	-0.006	0.028	1.351	0.031	0	-0.03	-0.077	0.765	-0.011	0.795	0.044	0.01	-0.011	-0.371	-0.052	0.025	-0.007	-0.12	-0.021	0.049	0.641	0.356
SHE	126669	1q21.3	0.698	0.029	-0.032	-0.083	-0.006	0.028	1.351	0.031	0	-0.03	-0.077	0.765	-0.011	0.795	0.044	0.01	-0.011	-0.371	-0.052	0.025	-0.007	-0.12	-0.021	0.049	0.641	0.356
TDRD10	126668	1q21.3	0.698	0.029	-0.032	-0.083	-0.006	0.028	1.351	0.031	0	-0.03	-0.077	0.765	-0.011	0.795	0.044	0.01	-0.011	-0.371	-0.052	0.025	-0.007	-0.12	-0.021	0.049	0.641	0.356
UBE2Q1	55585	1q21.3	0.698	0.029	-0.032	-0.083	-0.006	0.028	1.351	0.031	0	-0.03	-0.077	0.765	-0.011	0.795	0.044	0.01	-0.011	-0.371	-0.052	0.025	-0.007	-0.12	-0.021	0.049	0.641	0.356
ADAR	103	1q21.3	0.698	0.029	-0.032	-0.083	-0.006	0.028	1.351	0.031	0	-0.03	-0.077	0.765	-0.011	0.795	0.044	0.01	-0.011	-0.371	-0.052	0.025	-0.007	-0.12	-0.021	0.049	0.641	0.356
CHRNB2	1141	1q21.3	0.698	0.029	-0.032	-0.083	-0.006	0.028	1.351	0.031	0	-0.03	-0.077	0.765	-0.011	0.795	0.044	0.01	-0.011	-0.371	-0.052	0.025	-0.007	-0.12	-0.021	0.049	0.641	0.356
KCNN3	3782	1q21.3	0.698	0.029	-0.032	-0.083	-0.006	0.028	1.351	0.031	0	-0.03	-0.077	0.765	-0.011	0.795	0.044	0.01	-0.011	-0.371	-0.052	0.025	-0.007	-0.12	-0.021	0.049	0.641	0.356
PMVK	10654	1q21.3	0.698	0.029	-0.032	-0.083	-0.006	0.028	1.351	0.812	0	-0.03	-0.077	0.765	-0.011	0.795	0.044	0.01	-0.011	-0.371	-0.052	0.025	-0.007	-0.12	-0.021	0.049	0.641	0.356
PBXIP1	57326	1q21.3	0.698	0.029	-0.032	-0.083	-0.006	0.028	1.351	0.812	0	-0.03	-0.077	0.765	-0.011	0.795	0.044	0.01	-0.011	-0.371	-0.052	0.025	-0.007	-0.12	-0.021	0.049	0.641	0.356
PYGO2	90780	1q21.3	0.698	0.029	-0.032	-0.083	-0.006	0.028	1.351	0.812	0	-0.03	-0.077	0.765	-0.011	0.795	0.044	0.01	-0.011	-0.371	-0.052	0.025	-0.007	-0.12	-0.021	0.049	0.641	0.356
CKS1B	1163	1q21.3	0.698	0.029	-0.032	-0.083	-0.006	0.028	1.351	0.812	0	-0.03	-0.077	0.765	-0.011	0.795	0.044	0.01	-0.011	-0.371	-0.052	0.025	-0.007	-0.12	-0.021	0.049	0.641	0.356
MIR4258	100423020	1q21.3	0.698	0.029	-0.032	-0.083	-0.006	0.028	1.351	0.812	0	-0.03	-0.077	0.765	-0.011	0.795	0.044	0.01	-0.011	-0.371	-0.052	0.025	-0.007	-0.12	-0.021	0.049	0.641	0.356
SHC1	6464	1q21.3	0.698	0.029	-0.032	-0.083	-0.006	0.028	1.351	0.812	0	-0.03	-0.077	0.765	-0.011	0.795	0.044	0.01	-0.011	-0.371	-0.052	0.025	-0.007	-0.12	-0.021	0.049	0.641	0.356
hsa-mir-4258	-1767	1q21.3	0.698	0.029	-0.032	-0.083	-0.006	0.028	1.351	0.812	0	-0.03	-0.077	0.765	-0.011	0.795	0.044	0.01	-0.011	-0.371	-0.052	0.025	-0.007	-0.12	-0.021	0.049	0.641	0.356
FLAD1	80308	1q21.3	0.698	0.029	-0.032	-0.083	-0.006	0.028	1.351	0.812	0	-0.03	-0.077	0.765	-0.011	0.795	0.044	0.01	-0.011	-0.371	-0.052	0.025	-0.007	-0.12	-0.021	0.049	0.641	0.356
LENEP	55891	1q21.3	0.698	0.029	-0.032	-0.083	-0.006	0.028	1.351	0.812	0	-0.03	-0.077	0.765	-0.011	0.795	0.044	0.01	-0.011	-0.371	-0.052	0.025	-0.007	-0.12	-0.021	0.049	0.641	0.356
[truncated: 21,600 more rows]

## Sheet: all_thresholded.by_genes
Gene Symbol	Locus ID	Cytoband	Occ1	Occ10	Occ11	Occ12	Occ13	Occ14	Occ15	Occ16	Occ17	Occ18	Occ2	Occ21	Occ22	Occ23	Occ24	Occ28	Occ29	Occ30	Occ32	Occ36	Occ4	Occ53	Occ58	Occ7	Occ8	Occ9
[truncated: 23,109 more rows]

[truncated: 6 more sheets: focal_data_by_genes, broad_significance_results, broad_values_by_arm, broad_data_by_genes, sample_cutoffs, sample_seg_counts]
